# Supplementary material for: A completeness-independent method for pre-selection of closely related genomes for species delineation in prokaryotes
Source: BMC Genomics. 2020 Feb 26;21:183. doi: 10.1186/s12864-020-6597-x (PMC7045542; doi:10.1186/s12864-020-6597-x)
Supplement: Supplementary file 2 — Additional file 2: Table S1. All 1779 complete query genomes. Table S2. All 264 complete reference genomes. Table S3. All 61,914 queries of real genomes. Table S4. All 5680 references of real genomes. Table S5. 3032 MAGs. [file 12864_2020_6597_MOESM2_ESM.xlsx]

## Sheet: Table S1 1779 Queries
Table S1. All 1779 complete query genomes.
Genome	Species_taxid	Organism_name	Infraspecific_name
GCA_000521525.1	9	Buchnera aphidicola str. USDA (Myzus persicae)	USDA
GCA_000521545.1	9	Buchnera aphidicola str. W106 (Myzus persicae)	W106
GCA_000521585.1	9	Buchnera aphidicola str. F009 (Myzus persicae)	F009
GCA_000021405.1	139	Borrelia burgdorferi ZS7	ZS7
GCA_000166635.2	139	Borrelia burgdorferi N40	N40
GCA_000166655.2	139	Borrelia burgdorferi JD1	JD1
GCA_000444465.1	139	Borrelia burgdorferi CA382	CA382
GCA_000956315.1	140	Borrelia hermsii CC1	CC1
GCA_000008605.1	160	Treponema pallidum subsp. pallidum str. Nichols	Nichols
GCA_000017685.1	172	Leptospira biflexa serovar Patoc strain 'Patoc 1 (Paris)'	Patoc 1 (Paris)
GCA_000007685.1	173	Leptospira interrogans serovar Copenhageni str. Fiocruz L1-130	Fiocruz L1-130
GCA_000092565.1	173	Leptospira interrogans serovar Lai str. 56601	56601
GCA_000231175.1	173	Leptospira interrogans serovar Lai str. IPAV	IPAV
GCA_000941035.1	173	Leptospira interrogans serovar Linhai str. 56609	56609
GCA_001010765.1	173	Leptospira interrogans serovar Bratislava	PigK151
GCA_001047635.1	173	Leptospira interrogans serovar Manilae	UP-MMC-NIID LP
GCA_001047655.1	173	Leptospira interrogans serovar Manilae	UP-MMC-NIID HP
GCA_000013965.1	174	Leptospira borgpetersenii serovar Hardjo-bovis str. JB197	JB197
GCA_000465235.1	195	Campylobacter coli CVM N29710	CVM N29710
GCA_000494775.1	195	Campylobacter coli 15-537360	15-537360
GCA_000583755.1	195	Campylobacter coli RM1875	RM1875
GCA_000583775.1	195	Campylobacter coli RM4661	RM4661
GCA_000583795.1	195	Campylobacter coli RM5611	RM5611
GCA_000954195.1	195	Campylobacter coli	FB1
GCA_001305715.1	195	Campylobacter coli	BFR-CA-9557
GCA_001417635.1	195	Campylobacter coli	HC2-48
GCA_001639125.1	195	Campylobacter coli	YH501
GCA_001717605.1	195	Campylobacter coli	14983A
GCA_001865455.1	195	Campylobacter coli	YF2105
GCA_001865475.1	195	Campylobacter coli	MG1116
GCA_001865495.1	195	Campylobacter coli	BP3183
GCA_001865515.1	195	Campylobacter coli	WA333
GCA_001865535.1	195	Campylobacter coli	ZV1224
GCA_001865555.1	195	Campylobacter coli	BG2108
GCA_000008985.1	263	Francisella tularensis subsp. tularensis SCHU S4	SCHU S4
GCA_000009245.1	263	Francisella tularensis subsp. holarctica LVS	LVS
GCA_000009325.1	263	Francisella tularensis subsp. tularensis FSC198	FSC 198
GCA_000011405.1	263	Francisella tularensis subsp. holarctica OSU18	OSU18
GCA_000014605.1	263	Francisella tularensis subsp. holarctica OSU18	OSU18
GCA_000014645.1	263	Francisella tularensis subsp. novicida U112	U112
GCA_000016105.1	263	Francisella tularensis subsp. tularensis WY96-3418	WY96-3418
GCA_000017785.1	263	Francisella tularensis subsp. holarctica FTNF002-00	FTNF002-00
GCA_000018925.1	263	Francisella tularensis subsp. mediasiatica FSC147	FSC147; GIEM 543
GCA_000023305.1	263	Francisella tularensis subsp. tularensis NE061598	NE061598
GCA_000168775.2	263	Francisella tularensis subsp. holarctica FSC200	FSC200
GCA_000195535.1	263	Francisella cf. novicida Fx1	Fx1
GCA_000248415.1	263	Francisella tularensis subsp. tularensis TIGB03	TIGB03
GCA_000248435.1	263	Francisella tularensis subsp. tularensis TI0902	TI0902
GCA_000313385.1	263	Francisella tularensis subsp. holarctica F92	F92
GCA_000524575.1	263	Francisella tularensis subsp. holarctica PHIT-FT049	PHIT-FT049
GCA_000833165.1	263	Francisella tularensis subsp. novicida F6168	F6168
GCA_000833235.1	263	Francisella tularensis subsp. holarctica	FTT_1
GCA_000833335.1	263	Francisella tularensis subsp. holarctica LVS	LVS
GCA_000833355.1	263	Francisella tularensis subsp. novicida D9876	D9876
GCA_000833375.1	263	Francisella tularensis subsp. novicida U112	U112
GCA_000833475.1	263	Francisella tularensis subsp. tularensis	NIH B-38
GCA_000833495.1	263	Francisella tularensis subsp. holarctica	VT68
GCA_000833515.1	263	Francisella tularensis subsp. holarctica	425
GCA_000833535.1	263	Francisella tularensis subsp. tularensis SCHU S4	SHU-S4
GCA_000978785.2	263	Francisella tularensis subsp. tularensis str. SCHU S4 substr. NR-28534	SCHU S4 substr. NR-28534
GCA_001011135.1	263	Francisella tularensis subsp. tularensis WY-00W4114	WY-00W4114
GCA_001262115.1	263	Francisella tularensis subsp. tularensis	DPG 3A-IS
GCA_001267475.1	263	Francisella tularensis subsp. tularensis MA00-2987	MA00-2987
GCA_001729565.1	263	Francisella tularensis subsp. tularensis	NR-21736
GCA_001729585.1	263	Francisella tularensis subsp. tularensis	NR-21737
GCA_001729605.1	263	Francisella tularensis subsp. tularensis	NR-21734
GCA_001865695.1	263	Francisella tularensis subsp. novicida PA10-7858	PA10-7858
GCA_001880205.1	263	Francisella tularensis subsp. novicida	AL97-2214
GCA_001880245.1	263	Francisella tularensis subsp. novicida	AZ06-7470
GCA_000008125.1	274	Thermus thermophilus HB27	HB27
GCA_000214845.1	274	Thermus thermophilus SG0.5JP17-16	SG0.5JP17-16
GCA_000258245.1	274	Thermus thermophilus JL-18	JL-18
GCA_000006765.1	287	Pseudomonas aeruginosa PAO1	PAO1
GCA_000014625.1	287	Pseudomonas aeruginosa UCBPP-PA14	UCBPP-PA14
GCA_000026645.1	287	Pseudomonas aeruginosa LESB58	LESB58
GCA_000220025.3	287	Pseudomonas aeruginosa AES-1R	AES-1R
GCA_000226155.1	287	Pseudomonas aeruginosa M18	M18
GCA_000271365.1	287	Pseudomonas aeruginosa DK2	DK2
GCA_000271985.2	287	Pseudomonas aeruginosa SJTD-1	SJTD-1
GCA_000284555.1	287	Pseudomonas aeruginosa NCGM2.S1	NCGM2.S1
GCA_000359505.1	287	Pseudomonas aeruginosa B136-33	B136-33
GCA_000414035.1	287	Pseudomonas aeruginosa RP73	RP73
GCA_000473745.3	287	Pseudomonas aeruginosa VRFPA04	VRFPA04
GCA_000496455.2	287	Pseudomonas aeruginosa DHS01	DHS01
GCA_000496605.2	287	Pseudomonas aeruginosa PA1	PA1
GCA_000496645.1	287	Pseudomonas aeruginosa PA1R	PA1R
GCA_000504045.1	287	Pseudomonas aeruginosa MTB-1	MTB-1
GCA_000508765.1	287	Pseudomonas aeruginosa LES431	LES431
GCA_000510305.1	287	Pseudomonas aeruginosa SCV20265	SCV20265
GCA_000524595.1	287	Pseudomonas aeruginosa YL84	YL84
GCA_000816985.1	287	Pseudomonas aeruginosa	F22031
GCA_000829255.1	287	Pseudomonas aeruginosa	NCGM 1984
GCA_000829275.1	287	Pseudomonas aeruginosa	NCGM 1900
GCA_000829885.1	287	Pseudomonas aeruginosa	FRD1
GCA_000981825.1	287	Pseudomonas aeruginosa	Carb01 63
GCA_001077475.1	287	Pseudomonas aeruginosa	F9676
GCA_001293085.1	287	Pseudomonas aeruginosa	PA1RG
GCA_001447845.1	287	Pseudomonas aeruginosa	VA-134
GCA_001457615.1	287	Pseudomonas aeruginosa	NCTC10332
GCA_001465155.1	287	Pseudomonas aeruginosa	Cu1510
GCA_001482325.1	287	Pseudomonas aeruginosa	12-4-4(59)
GCA_001515845.1	287	Pseudomonas aeruginosa	S86968
GCA_001515915.1	287	Pseudomonas aeruginosa	T38079
GCA_001516005.1	287	Pseudomonas aeruginosa	T52373
GCA_001516105.1	287	Pseudomonas aeruginosa	T63266
GCA_001516165.1	287	Pseudomonas aeruginosa	W16407
GCA_001516185.1	287	Pseudomonas aeruginosa	W36662
GCA_001516205.1	287	Pseudomonas aeruginosa	W45909
GCA_001516225.1	287	Pseudomonas aeruginosa	W60856
GCA_001516245.1	287	Pseudomonas aeruginosa	F23197
GCA_001516265.1	287	Pseudomonas aeruginosa	F30658
GCA_001516305.1	287	Pseudomonas aeruginosa	H5708
GCA_001516325.1	287	Pseudomonas aeruginosa	H27930
GCA_001516345.1	287	Pseudomonas aeruginosa	H47921
GCA_001516365.1	287	Pseudomonas aeruginosa	M1608
GCA_001516385.1	287	Pseudomonas aeruginosa	M37351
GCA_001518975.1	287	Pseudomonas aeruginosa	USDA-ARS-USMARC-41639
GCA_001542795.1	287	Pseudomonas aeruginosa	X78812
GCA_001542835.1	287	Pseudomonas aeruginosa	F9670
GCA_001547955.1	287	Pseudomonas aeruginosa	NCGM257
GCA_001548135.1	287	Pseudomonas aeruginosa	8380
GCA_001548335.1	287	Pseudomonas aeruginosa	IOMTU 133
GCA_001594325.1	287	Pseudomonas aeruginosa	F63912
GCA_001606045.1	287	Pseudomonas aeruginosa	N17-1
GCA_001618925.1	287	Pseudomonas aeruginosa	ATCC 27853
GCA_001632245.1	287	Pseudomonas aeruginosa	BAMCPA07-48
GCA_001679685.1	287	Pseudomonas aeruginosa	PA121617
GCA_001721745.1	287	Pseudomonas aeruginosa	PA_D1
GCA_001721765.1	287	Pseudomonas aeruginosa	PA_D2
GCA_001721785.1	287	Pseudomonas aeruginosa	PA_D9
GCA_001721805.1	287	Pseudomonas aeruginosa	PA_D16
GCA_001721825.1	287	Pseudomonas aeruginosa	PA_D22
GCA_001721845.1	287	Pseudomonas aeruginosa	PA_D25
GCA_001722005.1	287	Pseudomonas aeruginosa	DN1
GCA_001722025.1	287	Pseudomonas aeruginosa	PA_D5
GCA_001722045.1	287	Pseudomonas aeruginosa	PA_D21
GCA_001729505.1	287	Pseudomonas aeruginosa	ATCC 15692
GCA_001750705.1	287	Pseudomonas aeruginosa	FA-HZ1
GCA_001792835.1	287	Pseudomonas aeruginosa	PA1088
GCA_001792855.1	287	Pseudomonas aeruginosa	PA8281
GCA_001792875.1	287	Pseudomonas aeruginosa	PA11803
GCA_001870265.1	287	Pseudomonas aeruginosa	PA7790
GCA_001874465.1	287	Pseudomonas aeruginosa	NA
GCA_001879525.1	287	Pseudomonas aeruginosa	PAER4_119
GCA_900070375.1	287	Pseudomonas aeruginosa	PAO1_Orsay
GCA_900095805.1	287	Pseudomonas aeruginosa	NA
GCA_000009125.1	305	Ralstonia solanacearum GMI1000	GMI1000
GCA_001267515.1	305	Ralstonia solanacearum	YC45
GCA_001708525.1	305	Ralstonia solanacearum	KACC10709
GCA_001879565.1	305	Ralstonia solanacearum OE1-1	OE1-1
GCA_000648735.3	317	Pseudomonas syringae pv. actinidiae ICMP 18884	ICMP 18884
GCA_000297075.2	330	Pseudomonas pseudoalcaligenes CECT 5344	CECT5344
GCA_000022645.2	337	Burkholderia glumae BGR1	BGR1
GCA_000012105.1	339	Xanthomonas campestris pv. campestris str. 8004	8004
GCA_000070605.1	339	Xanthomonas campestris pv. campestris	B100
GCA_000221965.1	339	Xanthomonas campestris pv. raphani 756C	756C
GCA_001186415.1	339	Xanthomonas campestris pv. campestris	ICMP 21080
GCA_001186465.1	339	Xanthomonas campestris pv. campestris	ICMP 4013
GCA_001021935.1	343	Xanthomonas translucens pv. undulosa	Xtu 4699
GCA_000021045.1	354	Azotobacter vinelandii DJ	DJ; ATCC BAA-1303
GCA_000380365.1	354	Azotobacter vinelandii CA6	CA6
GCA_000807315.1	375	Bradyrhizobium japonicum	E109
GCA_000006965.1	382	Sinorhizobium meliloti 1021	1021
GCA_000147775.3	382	Sinorhizobium meliloti BL225C	BL225C
GCA_000218265.1	382	Sinorhizobium meliloti SM11	SM11
GCA_000304415.1	382	Sinorhizobium meliloti Rm41	Rm41
GCA_000320385.2	382	Sinorhizobium meliloti GR4	GR4
GCA_000346065.1	382	Sinorhizobium meliloti 2011	2011
GCA_000747295.1	382	Sinorhizobium meliloti	RMO17
GCA_001664105.1	396	Rhizobium phaseoli	N261
GCA_001664125.1	396	Rhizobium phaseoli	N831
GCA_001664165.1	396	Rhizobium phaseoli	N161
GCA_001664185.1	396	Rhizobium phaseoli	R744
GCA_001664205.1	396	Rhizobium phaseoli	R630
GCA_001664225.1	396	Rhizobium phaseoli	R723
GCA_001664245.1	396	Rhizobium phaseoli	R620
GCA_001664285.1	396	Rhizobium phaseoli	N931
GCA_001664365.1	396	Rhizobium phaseoli	N671
GCA_001664405.1	396	Rhizobium phaseoli	N771
GCA_001664425.1	396	Rhizobium phaseoli	N841
GCA_001664445.1	396	Rhizobium phaseoli	R611
GCA_000018845.1	408	Methylobacterium extorquens PA1	PA1
GCA_000021845.1	408	Methylobacterium extorquens CM4	CM4
GCA_000022685.1	408	Methylobacterium extorquens AM1	AM1
GCA_000010845.1	438	Acetobacter pasteurianus IFO 3283-03	IFO 3283 substr. IFO 3283-03
GCA_000010865.1	438	Acetobacter pasteurianus IFO 3283-07	IFO 3283 substr. IFO 3283-07
GCA_000010885.1	438	Acetobacter pasteurianus IFO 3283-22	IFO 3283 substr. IFO 3283-22
GCA_000010905.1	438	Acetobacter pasteurianus IFO 3283-26	IFO 3283 substr. IFO 3283-26
GCA_000010925.1	438	Acetobacter pasteurianus IFO 3283-32	IFO 3283 substr. IFO 3283-32
GCA_000010945.1	438	Acetobacter pasteurianus IFO 3283-01-42C	IFO 3283 substr. IFO 3283-01-42C
GCA_000010965.1	438	Acetobacter pasteurianus IFO 3283-12	IFO 3283 substr. IFO 3283-12
GCA_000241585.3	438	Acetobacter pasteurianus NBRC 101655	NBRC 101655
GCA_000723785.1	438	Acetobacter pasteurianus 386B	386B
GCA_000311765.1	442	Gluconobacter oxydans H24	H24
GCA_000048645.1	446	Legionella pneumophila str. Paris	Paris
GCA_000048665.1	446	Legionella pneumophila str. Lens	Lens
GCA_000092545.1	446	Legionella pneumophila str. Corby	Corby
GCA_000092625.1	446	Legionella pneumophila 2300/99 Alcoy	2300/99 Alcoy
GCA_000239175.1	446	Legionella pneumophila subsp. pneumophila ATCC 43290	ATCC 43290
GCA_000277025.1	446	Legionella pneumophila subsp. pneumophila str. Hextuple_2q	Philadelphia 1 substr. Lp02
GCA_000277065.1	446	Legionella pneumophila subsp. pneumophila str. Hextuple_3a	Philadelphia 1 substr. Lp02
GCA_000306845.1	446	Legionella pneumophila subsp. pneumophila	HL06041035
GCA_000306865.1	446	Legionella pneumophila subsp. pneumophila	Lorraine
GCA_000347615.1	446	Legionella pneumophila subsp. pneumophila LPE509	LPE509
GCA_000404245.1	446	Legionella pneumophila subsp. pneumophila str. Thunder Bay	Thunder Bay
GCA_001592705.1	446	Legionella pneumophila subsp. pneumophila	Toronto-2005
GCA_001610735.1	446	Legionella pneumophila	L10-023
GCA_001652645.1	446	Legionella pneumophila	D-7632
GCA_001652665.1	446	Legionella pneumophila	D-7631
GCA_001652685.1	446	Legionella pneumophila	D-7630
GCA_001677075.2	446	Legionella pneumophila	OLDA
GCA_001677115.2	446	Legionella pneumophila	Pontiac
GCA_001752705.1	446	Legionella pneumophila	E10_P
GCA_001752725.1	446	Legionella pneumophila	E11_U
GCA_001752745.1	446	Legionella pneumophila	Philadelphia_1_ATCC
GCA_001752765.1	446	Legionella pneumophila	Philadelphia_1_CDC
GCA_001752785.1	446	Legionella pneumophila	Philadelphia_2
GCA_001752805.1	446	Legionella pneumophila	Philadelphia_3
GCA_001752825.1	446	Legionella pneumophila	Philadelphia_4
GCA_001752845.1	446	Legionella pneumophila	C1_S
GCA_001752865.1	446	Legionella pneumophila	C2_S
GCA_001752885.1	446	Legionella pneumophila	C3_O
GCA_001752905.1	446	Legionella pneumophila	C4_S
GCA_001752925.1	446	Legionella pneumophila	C5_P
GCA_001752945.1	446	Legionella pneumophila	C6_S
GCA_001752965.1	446	Legionella pneumophila	C7_O
GCA_001753065.1	446	Legionella pneumophila	C8_S
GCA_001753085.1	446	Legionella pneumophila	C9_S
GCA_001753105.1	446	Legionella pneumophila	C10_S
GCA_001753125.1	446	Legionella pneumophila	C11_O
GCA_001753145.1	446	Legionella pneumophila	E1_P
GCA_001753265.1	446	Legionella pneumophila	E2_N
GCA_001753285.1	446	Legionella pneumophila	E3_N
GCA_001753305.1	446	Legionella pneumophila	E4_N
GCA_001753325.1	446	Legionella pneumophila	E5_N
GCA_001753345.1	446	Legionella pneumophila	E6_N
GCA_001753365.1	446	Legionella pneumophila	E7_O
GCA_001753385.1	446	Legionella pneumophila	E8_O
GCA_001753405.1	446	Legionella pneumophila	E9_O
GCA_001766275.1	446	Legionella pneumophila subsp. pneumophila	FFI102
GCA_001766295.1	446	Legionella pneumophila subsp. pneumophila	FFI103
GCA_001766315.1	446	Legionella pneumophila subsp. pneumophila	FFI104
GCA_001766335.1	446	Legionella pneumophila subsp. pneumophila	FFI105
GCA_001766355.1	446	Legionella pneumophila subsp. pneumophila	FFI329
GCA_001766375.1	446	Legionella pneumophila subsp. pneumophila	FFI337
GCA_900092465.1	446	Legionella pneumophila	Lpm7613
GCA_000006845.1	485	Neisseria gonorrhoeae FA 1090	FA 1090
GCA_000020105.1	485	Neisseria gonorrhoeae NCCP11945	NCCP11945
GCA_001047225.1	485	Neisseria gonorrhoeae	FA19
GCA_001047255.1	485	Neisseria gonorrhoeae	FA6140
GCA_001047275.1	485	Neisseria gonorrhoeae	12816
GCA_001661085.1	485	Neisseria gonorrhoeae	32867
GCA_001661115.1	485	Neisseria gonorrhoeae	34530
GCA_001661135.1	485	Neisseria gonorrhoeae	34769
GCA_000008805.1	487	Neisseria meningitidis MC58	MC58
GCA_000009105.1	487	Neisseria meningitidis Z2491	Z2491
GCA_000009465.1	487	Neisseria meningitidis FAM18	FAM18
GCA_000014105.1	487	Neisseria meningitidis 053442	53442
GCA_000026965.1	487	Neisseria meningitidis 8013	8013
GCA_000083565.1	487	Neisseria meningitidis alpha14	alpha14
GCA_000152165.1	487	Neisseria meningitidis alpha710	alpha710
GCA_000191425.1	487	Neisseria meningitidis G2136	G2136
GCA_000191445.1	487	Neisseria meningitidis H44/76	H44/76
GCA_000191465.1	487	Neisseria meningitidis M01-240149	M01-240149
GCA_000191485.1	487	Neisseria meningitidis M01-240355	M01-240355
GCA_000191505.1	487	Neisseria meningitidis M04-240196	M04-240196
GCA_000191525.1	487	Neisseria meningitidis NZ-05/33	NZ-05/33
GCA_000253215.1	487	Neisseria meningitidis WUE 2594	WUE 2594
GCA_000626595.1	487	Neisseria meningitidis	510612
GCA_000787195.2	487	Neisseria meningitidis	L91543
GCA_000800235.1	487	Neisseria meningitidis	NM3686
GCA_000800275.1	487	Neisseria meningitidis M7124	M7124
GCA_000800315.1	487	Neisseria meningitidis	NM3682
GCA_000800355.1	487	Neisseria meningitidis	NM3683
GCA_000800415.1	487	Neisseria meningitidis	M10208
GCA_000816165.1	487	Neisseria meningitidis LNP21362	LNP21362
GCA_001029815.1	487	Neisseria meningitidis	B6116/77
GCA_001697105.1	487	Neisseria meningitidis	DE8669
GCA_001697125.1	487	Neisseria meningitidis	DE10444
GCA_001697165.1	487	Neisseria meningitidis	DE8555
GCA_001697205.1	487	Neisseria meningitidis	WUE2121
GCA_001697305.1	487	Neisseria meningitidis	M22718
GCA_001697325.1	487	Neisseria meningitidis	M12752
GCA_001697345.1	487	Neisseria meningitidis	M22819
GCA_001697365.1	487	Neisseria meningitidis	M22809
GCA_001697385.1	487	Neisseria meningitidis	M09293
GCA_001697405.1	487	Neisseria meningitidis	M22189
GCA_001697425.1	487	Neisseria meningitidis	M07149
GCA_001697445.1	487	Neisseria meningitidis	M25474
GCA_001697465.1	487	Neisseria meningitidis	M08001
GCA_001697485.1	487	Neisseria meningitidis	M22748
GCA_001697505.1	487	Neisseria meningitidis	M22811
GCA_001697525.1	487	Neisseria meningitidis	M22772
GCA_001697545.1	487	Neisseria meningitidis	M22769
GCA_001697565.1	487	Neisseria meningitidis	M22745
GCA_001697585.1	487	Neisseria meningitidis	M24730
GCA_001697605.1	487	Neisseria meningitidis	M22801
GCA_001697625.1	487	Neisseria meningitidis	M22804
GCA_001697645.1	487	Neisseria meningitidis	M25438
GCA_001697665.1	487	Neisseria meningitidis	M23413
GCA_001697685.1	487	Neisseria meningitidis	M22722
GCA_001697705.1	487	Neisseria meningitidis	M25070
GCA_001697725.1	487	Neisseria meningitidis	M09261
GCA_001697745.1	487	Neisseria meningitidis	M25462
GCA_001697765.1	487	Neisseria meningitidis	M27559
GCA_001697785.1	487	Neisseria meningitidis	M25472
GCA_001697805.1	487	Neisseria meningitidis	M22759
GCA_001697825.1	487	Neisseria meningitidis	M25087
GCA_001697845.1	487	Neisseria meningitidis	M22783
GCA_001697865.1	487	Neisseria meningitidis	M22828
GCA_001697885.1	487	Neisseria meningitidis	M25459
GCA_001697905.1	487	Neisseria meningitidis	M22160
GCA_001697925.1	487	Neisseria meningitidis	M07161
GCA_001697945.1	487	Neisseria meningitidis	M25476
GCA_001697965.1	487	Neisseria meningitidis	M25456
GCA_001697985.1	487	Neisseria meningitidis	M25419
GCA_001698005.1	487	Neisseria meningitidis	M22740
GCA_001698025.1	487	Neisseria meningitidis	M22822
GCA_001698045.1	487	Neisseria meningitidis	M07162
GCA_001698065.1	487	Neisseria meningitidis	M08000
GCA_001698085.1	487	Neisseria meningitidis	M24705
GCA_001698105.1	487	Neisseria meningitidis	M22191
GCA_001750825.1	487	Neisseria meningitidis	331401
GCA_000193595.3	520	Bordetella pertussis B1917	B1917
GCA_000195715.1	520	Bordetella pertussis Tohama I	Tohama I
GCA_000212975.1	520	Bordetella pertussis CS	CS
GCA_000306945.1	520	Bordetella pertussis 18323	18323
GCA_000812165.1	520	Bordetella pertussis 137	137
GCA_001013565.1	520	Bordetella pertussis	D420
GCA_001307525.1	520	Bordetella pertussis	B3629
GCA_001307565.1	520	Bordetella pertussis	B3621
GCA_001307585.1	520	Bordetella pertussis	B1838
GCA_001307605.1	520	Bordetella pertussis	B1865
GCA_001307625.1	520	Bordetella pertussis	B3405
GCA_001307645.1	520	Bordetella pertussis	B3582
GCA_001307665.1	520	Bordetella pertussis	B3585
GCA_001307685.1	520	Bordetella pertussis	B3640
GCA_001307705.1	520	Bordetella pertussis	B3658
GCA_001307725.1	520	Bordetella pertussis	B3913
GCA_001307745.1	520	Bordetella pertussis	B3921
GCA_001509895.1	520	Bordetella pertussis	H321
GCA_001509915.1	520	Bordetella pertussis	I979
GCA_001558395.1	520	Bordetella pertussis	ATCC:BAA-1335D-5
GCA_001605035.1	520	Bordetella pertussis	H374
GCA_001605055.1	520	Bordetella pertussis	H378
GCA_001605075.1	520	Bordetella pertussis	H379
GCA_001605095.1	520	Bordetella pertussis	H380
GCA_001605115.1	520	Bordetella pertussis	H559
GCA_001605135.1	520	Bordetella pertussis	H375
GCA_001605155.1	520	Bordetella pertussis	H627
GCA_001605175.1	520	Bordetella pertussis	H489
GCA_001605195.1	520	Bordetella pertussis	H542
GCA_001605215.1	520	Bordetella pertussis	H561
GCA_001605235.1	520	Bordetella pertussis	H563
GCA_001605255.1	520	Bordetella pertussis	H622
GCA_001605275.1	520	Bordetella pertussis	C393
GCA_001605295.1	520	Bordetella pertussis	E476
GCA_001605345.1	520	Bordetella pertussis	H564
GCA_001605365.1	520	Bordetella pertussis	H788
GCA_001605385.1	520	Bordetella pertussis	I468
GCA_001605405.1	520	Bordetella pertussis	I469
GCA_001605425.1	520	Bordetella pertussis	I472
GCA_001605445.1	520	Bordetella pertussis	I476
GCA_001605465.1	520	Bordetella pertussis	I480
GCA_001605485.1	520	Bordetella pertussis	I483
GCA_001605505.1	520	Bordetella pertussis	I496
GCA_001605525.1	520	Bordetella pertussis	I498
GCA_001605545.1	520	Bordetella pertussis	I518
GCA_001605565.1	520	Bordetella pertussis	I521
GCA_001605585.1	520	Bordetella pertussis	I538
GCA_001605605.1	520	Bordetella pertussis	I539
GCA_001605625.1	520	Bordetella pertussis	I646
GCA_001605645.1	520	Bordetella pertussis	I656
GCA_001605665.1	520	Bordetella pertussis	I669
GCA_001605685.1	520	Bordetella pertussis	I707
GCA_001628735.1	520	Bordetella pertussis	I344
GCA_001686365.1	520	Bordetella pertussis	VA-190
GCA_001686405.1	520	Bordetella pertussis	VA-194
GCA_001686425.1	520	Bordetella pertussis	VA-175
GCA_001686445.1	520	Bordetella pertussis	VA-150
GCA_001686465.1	520	Bordetella pertussis	VA-52
GCA_001686485.1	520	Bordetella pertussis	VA-198
GCA_001686505.1	520	Bordetella pertussis	VA-09
GCA_001686525.1	520	Bordetella pertussis	VA-15
GCA_001686545.1	520	Bordetella pertussis	VA-18
GCA_001686565.1	520	Bordetella pertussis	VA-62
GCA_001686585.1	520	Bordetella pertussis	VA-145
GCA_001686605.1	520	Bordetella pertussis	VA-010
GCA_001686625.1	520	Bordetella pertussis	VA-UT25Sm1
GCA_001687385.1	520	Bordetella pertussis	B203
GCA_001687405.1	520	Bordetella pertussis	B202
GCA_001831395.1	520	Bordetella pertussis	J445
GCA_001831415.1	520	Bordetella pertussis	J446
GCA_001831435.1	520	Bordetella pertussis	J447
GCA_000742955.1	529	Ochrobactrum anthropi	OAB
GCA_000007105.1	542	Zymomonas mobilis subsp. mobilis ZM4 = ATCC 31821	ZM4
GCA_000024245.1	542	Zymomonas mobilis subsp. mobilis NCIMB 11163	NCIMB 11163
GCA_000277755.1	542	Zymomonas mobilis subsp. mobilis ATCC 29191	ATCC 29191
GCA_000498655.1	542	Zymomonas mobilis subsp. mobilis str. CP4 = NRRL B-14023	CP4 = NRRL B-14023
GCA_000576125.1	542	Zymomonas mobilis subsp. mobilis NRRL B-12526	NRRL B-12526
GCA_000576165.1	542	Zymomonas mobilis subsp. mobilis str. CP4 = NRRL B-14023	CP4 = NRRL B-14023
GCA_000770155.1	550	Enterobacter cloacae	GGT036
GCA_000754345.1	588	Providencia stuartii	ATCC 33672
GCA_001558855.1	588	Providencia stuartii	FDAARGOS_145
GCA_000975245.1	614	Serratia liquefaciens	HUMV-21
GCA_001559135.1	614	Serratia liquefaciens	FDAARGOS_125
GCA_000006925.2	623	Shigella flexneri 2a str. 301	301
GCA_000007405.1	623	Shigella flexneri 2a str. 2457T	2457T
GCA_000013585.1	623	Shigella flexneri 5 str. 8401	8401
GCA_000022245.1	623	Shigella flexneri 2002017	2002017
GCA_000743955.1	623	Shigella flexneri 2003036	2003036
GCA_000743995.1	623	Shigella flexneri Shi06HN006	Shi06HN006
GCA_000953035.1	623	Shigella flexneri	NA
GCA_001021855.1	623	Shigella flexneri G1663	G1663
GCA_001579965.1	623	Shigella flexneri 4c	1205
GCA_001580175.1	623	Shigella flexneri 2a	981
GCA_000092525.1	624	Shigella sonnei Ss046	Ss046
GCA_001518855.1	624	Shigella sonnei	FORC_011
GCA_001558295.1	624	Shigella sonnei	FDAARGOS_90
GCA_000006645.1	632	Yersinia pestis KIM10+	NA
GCA_000007885.1	632	Yersinia pestis biovar Microtus str. 91001	91001
GCA_000009065.1	632	Yersinia pestis CO92	NA
GCA_000013805.1	632	Yersinia pestis Nepal516	Nepal516
GCA_000013825.1	632	Yersinia pestis Antiqua	Antiqua
GCA_000016445.1	632	Yersinia pestis Pestoides F	Pestoides F
GCA_000018805.1	632	Yersinia pestis Angola	Angola
GCA_000022805.1	632	Yersinia pestis D106004	D106004
GCA_000022825.1	632	Yersinia pestis D182038	D182038
GCA_000022845.1	632	Yersinia pestis Z176003	Z176003
GCA_000186725.1	632	Yersinia pestis biovar Medievalis str. Harbin 35	Harbin 35
GCA_000222975.1	632	Yersinia pestis A1122	A1122
GCA_000834235.1	632	Yersinia pestis	PBM19
GCA_000834275.1	632	Yersinia pestis	Harbin35
GCA_000834315.1	632	Yersinia pestis Pestoides F	Pestoides F
GCA_000834335.1	632	Yersinia pestis	Shasta
GCA_000834495.1	632	Yersinia pestis	El Dorado
GCA_000834755.1	632	Yersinia pestis A1122	A1122
GCA_000834775.1	632	Yersinia pestis	Dodson
GCA_000834845.1	632	Yersinia pestis Angola	Angola
GCA_000834885.1	632	Yersinia pestis	Nicholisk 41
GCA_000834925.1	632	Yersinia pestis str. Pestoides B	Pestoides B
GCA_000834985.1	632	Yersinia pestis Pestoides G	Pestoides G
GCA_001188695.1	632	Yersinia pestis 1412	1412
GCA_001188715.1	632	Yersinia pestis 1522	1522
GCA_001188755.1	632	Yersinia pestis 8787	8787
GCA_001188775.1	632	Yersinia pestis 3770	3770
GCA_001188795.1	632	Yersinia pestis 3067	3067
GCA_001188815.1	632	Yersinia pestis 2944	2944
GCA_001188935.1	632	Yersinia pestis 1413	1413
GCA_001293415.1	632	Yersinia pestis CO92	CO92
GCA_001693595.1	632	Yersinia pestis	Cadman
GCA_000834415.1	633	Yersinia pseudotuberculosis	EP2/+
GCA_000401555.1	644	Aeromonas hydrophila ML09-119	ML09-119
GCA_000633175.1	644	Aeromonas hydrophila AL09-71	AL09-71
GCA_000635955.1	644	Aeromonas hydrophila pc104A	pc104A
GCA_000819505.1	644	Aeromonas hydrophila J-1	J-1
GCA_000940915.1	644	Aeromonas hydrophila	AL06-06
GCA_000963645.1	644	Aeromonas hydrophila	AH10
GCA_001019645.1	644	Aeromonas hydrophila NJ-35	NJ-35
GCA_001455365.1	644	Aeromonas hydrophila	JBN2301
GCA_001518775.1	644	Aeromonas hydrophila	D4
GCA_001683535.1	644	Aeromonas hydrophila	GYK1
GCA_001687125.1	644	Aeromonas hydrophila	AHNIH1
GCA_001469735.1	663	Vibrio alginolyticus	ATCC 33787
GCA_001679745.1	663	Vibrio alginolyticus	ZJ-T
GCA_000196095.1	670	Vibrio parahaemolyticus RIMD 2210633	O3:K6 substr. RIMD 2210633
GCA_000328405.1	670	Vibrio parahaemolyticus BB22OP	BB22OP
GCA_000430405.1	670	Vibrio parahaemolyticus O1:Kuk str. FDA_R31	FDA_R31
GCA_000430425.1	670	Vibrio parahaemolyticus O1:K33 str. CDC_K4557	CDC_K4557
GCA_000568495.1	670	Vibrio parahaemolyticus UCM-V493	UCM-V493
GCA_001244315.1	670	Vibrio parahaemolyticus	FORC_008
GCA_001304775.1	670	Vibrio parahaemolyticus	FORC_006
GCA_001433415.1	670	Vibrio parahaemolyticus	FORC_004
GCA_001636035.1	670	Vibrio parahaemolyticus	FORC_014
GCA_001700835.1	670	Vibrio parahaemolyticus	CHN25
GCA_001758605.1	670	Vibrio parahaemolyticus	FORC_023
GCA_001879585.1	670	Vibrio parahaemolyticus	FORC_022
GCA_000464435.1	680	Vibrio campbellii ATCC BAA-1116	ATCC BAA-1116
GCA_001680045.1	691	Vibrio natriegens	CCUG 16371
GCA_001680065.1	691	Vibrio natriegens	CCUG 16373
GCA_001680085.1	691	Vibrio natriegens	CCUG 16374
GCA_000015885.1	715	Actinobacillus pleuropneumoniae serovar 5b str. L20	L20
GCA_000016685.1	715	Actinobacillus pleuropneumoniae serovar 3 str. JL03	JL03
GCA_000020405.1	715	Actinobacillus pleuropneumoniae serovar 7 str. AP76	AP76
GCA_000011785.1	731	Haemophilus somnus 129PT	129PT
GCA_000006825.1	747	Pasteurella multocida subsp. multocida str. Pm70	Pm70
GCA_000234745.1	747	Pasteurella multocida 36950	36950
GCA_000255915.1	747	Pasteurella multocida subsp. multocida str. HN06	HN06
GCA_000259545.1	747	Pasteurella multocida subsp. multocida str. 3480	3480
GCA_000512395.1	747	Pasteurella multocida subsp. multocida str. HB03	HB03
GCA_000973565.1	747	Pasteurella multocida OH1905	OH1905
GCA_001578435.1	747	Pasteurella multocida subsp. multocida PMTB2.1	PMTB2.1
GCA_001663095.1	747	Pasteurella multocida subsp. multocida HB01	HB01
GCA_001721885.1	747	Pasteurella multocida	Pm-3
GCA_001874445.1	747	Pasteurella multocida	Razi_Pm0001
GCA_000011945.1	770	Anaplasma marginale str. St. Maries	St. Maries
GCA_001559035.1	774	Bartonella bacilliformis	ATCC:35685D-5
GCA_000007765.1	777	Coxiella burnetii RSA 493	RSA 493
GCA_000018745.1	777	Coxiella burnetii RSA 331	RSA 331
GCA_000019865.1	777	Coxiella burnetii CbuG_Q212	CbuG_Q212
GCA_000019885.1	777	Coxiella burnetii CbuK_Q154	CbuK_Q154
GCA_000359545.5	777	Coxiella burnetii Cb175_Guyana	NA
GCA_000367725.3	777	Coxiella burnetii Z3055	Z3055
GCA_001572745.1	777	Coxiella burnetii	3262
GCA_000050405.1	779	Ehrlichia ruminantium str. Gardel	Gardel
GCA_000050425.1	779	Ehrlichia ruminantium str. Welgevonden	Welgevonden
GCA_000022785.1	782	Rickettsia prowazekii str. Rp22	Rp22
GCA_000195735.1	782	Rickettsia prowazekii str. Madrid E	Madrid E
GCA_000277165.1	782	Rickettsia prowazekii str. Chernikova	Chernikova
GCA_000277185.1	782	Rickettsia prowazekii str. Katsinyian	Katsinyian
GCA_000277205.1	782	Rickettsia prowazekii str. BuV67-CWPP	BuV67-CWPP
GCA_000277245.1	782	Rickettsia prowazekii str. GvV257	GvV257
GCA_000277265.1	782	Rickettsia prowazekii str. RpGvF24	RpGvF24
GCA_000363905.1	782	Rickettsia prowazekii str. NMRC Madrid E	NMRC Madrid E
GCA_001602215.1	782	Rickettsia prowazekii	Naples-1
GCA_000017445.3	783	Rickettsia rickettsii str. Iowa	Iowa
GCA_000018225.1	783	Rickettsia rickettsii str. 'Sheila Smith'	Sheila Smith
GCA_000283775.1	783	Rickettsia rickettsii str. Colombia	Colombia
GCA_000283795.1	783	Rickettsia rickettsii str. Arizona	Arizona
GCA_000283815.1	783	Rickettsia rickettsii str. Hino	Hino
GCA_000283955.1	783	Rickettsia rickettsii str. Brazil	Brazil
GCA_000831525.1	783	Rickettsia rickettsii str. R	R
GCA_000831545.1	783	Rickettsia rickettsii str. Morgan	Morgan
GCA_000277285.1	785	Rickettsia typhi str. TH1527	TH1527
GCA_000277305.1	785	Rickettsia typhi str. B9991CWPP	B9991CWPP
GCA_000283915.1	788	Rickettsia canadensis str. CA410	CA410
GCA_000046685.1	803	Bartonella quintana str. Toulouse	Toulouse
GCA_000008725.1	813	Chlamydia trachomatis D/UW-3/CX	D/UW-3/CX
GCA_000012125.1	813	Chlamydia trachomatis A/HAR-13	A/HAR-13
GCA_000026905.1	813	Chlamydia trachomatis B/TZ1A828/OT	B/TZ1A828/OT
GCA_000026925.1	813	Chlamydia trachomatis B/Jali20/OT	Jali20
GCA_000068525.2	813	Chlamydia trachomatis L2b/UCH-1/proctitis	UCH-1
GCA_000068585.1	813	Chlamydia trachomatis 434/Bu	434/Bu
GCA_000092485.1	813	Chlamydia trachomatis D-EC	D-EC
GCA_000092665.1	813	Chlamydia trachomatis E/150	E/150
GCA_000092685.1	813	Chlamydia trachomatis G/9768	G/9768
GCA_000092705.1	813	Chlamydia trachomatis G/11222	G/11222
GCA_000092725.1	813	Chlamydia trachomatis G/11074	G/11074
GCA_000092745.1	813	Chlamydia trachomatis E/11023	E/11023
GCA_000092805.1	813	Chlamydia trachomatis G/9301	G/9301
GCA_000093005.1	813	Chlamydia trachomatis D-LC	D-LC
GCA_000210495.1	813	Chlamydia trachomatis Sweden2	Sweden2
GCA_000220105.1	813	Chlamydia trachomatis L2c	L2c
GCA_000226605.1	813	Chlamydia trachomatis A2497	A2497
GCA_000284475.1	813	Chlamydia trachomatis A2497	A2497
GCA_000304495.1	813	Chlamydia trachomatis E/SW3	E/SW3
GCA_000304515.1	813	Chlamydia trachomatis F/SW4	F/SW4
GCA_000304535.1	813	Chlamydia trachomatis F/SW5	F/SW5
GCA_000318525.2	813	Chlamydia trachomatis A/363	A/363
GCA_000318565.1	813	Chlamydia trachomatis A/7249	A/7249
GCA_000318645.1	813	Chlamydia trachomatis E/Bour	E/Bour
GCA_000318765.1	813	Chlamydia trachomatis Ia/SotonIa1	Ia/SotonIa1
GCA_000318785.1	813	Chlamydia trachomatis Ia/SotonIa3	Ia/SotonIa3
GCA_000318825.1	813	Chlamydia trachomatis L1/440/LN	L1/440/LN
GCA_000318845.1	813	Chlamydia trachomatis L1/115	L1/115
GCA_000318865.1	813	Chlamydia trachomatis L1/224	L1/224
GCA_000318885.1	813	Chlamydia trachomatis L2/25667R	L2/25667R
GCA_000318905.1	813	Chlamydia trachomatis L2b/8200/07	L2b/8200/07
GCA_000318925.1	813	Chlamydia trachomatis L2b/UCH-2	L2b/UCH-2
GCA_000318985.1	813	Chlamydia trachomatis L2b/795	NA
GCA_000319105.1	813	Chlamydia trachomatis L3/404/LN	L3/404/LN
GCA_000364765.1	813	Chlamydia trachomatis L2/434/Bu(i)	L2/434/Bu(i)
GCA_000364785.1	813	Chlamydia trachomatis L2/434/Bu(f)	L2/434/Bu(f)
GCA_000441585.1	813	Chlamydia trachomatis RC-F/69	RC-F/69
GCA_000441615.1	813	Chlamydia trachomatis RC-L2(s)/46	RC-L2(s)/46
GCA_000441655.1	813	Chlamydia trachomatis RC-J/943	RC-J/943
GCA_000441675.1	813	Chlamydia trachomatis RC-J/953	RC-J/953
GCA_000441695.1	813	Chlamydia trachomatis RC-L2(s)/3	RC-L2(s)/3
GCA_000441715.1	813	Chlamydia trachomatis RC-F(s)/342	RC-F(s)/342
GCA_000441735.1	813	Chlamydia trachomatis RC-J(s)/122	RC-J(s)/122
GCA_000441755.1	813	Chlamydia trachomatis RC-J/966	RC-J/966
GCA_000441775.1	813	Chlamydia trachomatis J/6276tet1	J/6276tet1
GCA_000441795.1	813	Chlamydia trachomatis RC-J/971	RC-J/971
GCA_000441815.1	813	Chlamydia trachomatis RC-L2/55	RC-L2/55
GCA_000507225.1	813	Chlamydia trachomatis C/TW-3	C/TW-3
GCA_000590575.1	813	Chlamydia trachomatis	F/1-93
GCA_000590615.1	813	Chlamydia trachomatis	F/6-94
GCA_000590635.1	813	Chlamydia trachomatis F/11-96	F/11-96
GCA_000590675.1	813	Chlamydia trachomatis	D/13-96
GCA_000590755.1	813	Chlamydia trachomatis	J/31-98
GCA_000971705.1	813	Chlamydia trachomatis	L2b/CS19/08
GCA_000971725.1	813	Chlamydia trachomatis	L2b/CS784/08
GCA_001183765.1	813	Chlamydia trachomatis D/CS637/11	D/CS637/11
GCA_001183805.1	813	Chlamydia trachomatis	E/CS1025/11
GCA_001183825.1	813	Chlamydia trachomatis	F/CS847/08
GCA_001183845.1	813	Chlamydia trachomatis	Ia/CS190/96
GCA_001655335.1	813	Chlamydia trachomatis	E-103
GCA_001655375.1	813	Chlamydia trachomatis	E-160
GCA_001655415.1	813	Chlamydia trachomatis	E-547
GCA_001655455.1	813	Chlamydia trachomatis	E-8873
GCA_001655495.1	813	Chlamydia trachomatis	E-32931
GCA_001655535.1	813	Chlamydia trachomatis	E-DK-20
GCA_001655575.1	813	Chlamydia trachomatis	F-6068
GCA_000009925.1	817	Bacteroides fragilis YCH46	YCH46
GCA_000025985.1	817	Bacteroides fragilis NCTC 9343	NA
GCA_000965785.1	817	Bacteroides fragilis	BOB25
GCA_001286525.1	817	Bacteroides fragilis	BE1
GCA_001682215.1	817	Bacteroides fragilis	S14
GCA_000011065.1	818	Bacteroides thetaiotaomicron VPI-5482	VPI-5482
GCA_000024665.1	833	Fibrobacter succinogenes subsp. succinogenes S85	S85
GCA_000007585.1	837	Porphyromonas gingivalis W83	W83
GCA_001263815.1	837	Porphyromonas gingivalis	A7436
GCA_001274615.1	837	Porphyromonas gingivalis AJW4	AJW4
GCA_001314265.1	837	Porphyromonas gingivalis 381	381
GCA_001296165.1	851	Fusobacterium nucleatum subsp. nucleatum ChDC F316	KCOM 1322
GCA_001296185.1	851	Fusobacterium nucleatum subsp. nucleatum	KCOM 1250
GCA_000020825.1	920	Acidithiobacillus ferrooxidans ATCC 53993	ATCC 53993
GCA_000164905.1	940	Hydrogenobacter thermophilus TK-6	TK-6
GCA_000632815.1	945	Ehrlichia chaffeensis str. Heartland	Heartland
GCA_000632865.1	945	Ehrlichia chaffeensis str. Jax	Jax
GCA_000632885.1	945	Ehrlichia chaffeensis str. Liberty	Liberty
GCA_000632905.1	945	Ehrlichia chaffeensis str. Osceola	Osceola
GCA_000632925.1	945	Ehrlichia chaffeensis str. Saint Vincent	Saint Vincent
GCA_000632945.1	945	Ehrlichia chaffeensis str. Wakulla	Wakulla
GCA_000632965.1	945	Ehrlichia chaffeensis str. West Paces	West Paces
GCA_001275365.1	954	Francisella persica ATCC VR-331	FSC845
GCA_000143225.1	964	Herbaspirillum seropedicae SmR1	SmR1
GCA_001721865.1	964	Herbaspirillum seropedicae	AU14040
GCA_000750195.1	979	Cellulophaga lytica	HI1
GCA_001534645.1	996	Flavobacterium columnare	94-081
GCA_000015985.1	1063	Rhodobacter sphaeroides ATCC 17029	NA
GCA_001576595.1	1063	Rhodobacter sphaeroides	MBTLJ-8
GCA_001685625.1	1063	Rhodobacter sphaeroides	MBTLJ-13
GCA_000195775.1	1076	Rhodopseudomonas palustris CGA009	CGA009
GCA_001402875.1	1079	Blastochloris viridis	ATCC 19567
GCA_001459775.1	1079	Blastochloris viridis	NA
GCA_000225955.1	1085	Rhodospirillum rubrum F11	F11
GCA_000756415.3	1238	Piscirickettsia salmonis	PM32597B1
GCA_001514395.1	1238	Piscirickettsia salmonis	PSCGR01
GCA_001534725.1	1238	Piscirickettsia salmonis	CGR02
GCA_001746795.1	1238	Piscirickettsia salmonis	AY3800B
GCA_000234825.3	1245	Leuconostoc mesenteroides subsp. mesenteroides J18	J18
GCA_000512955.1	1245	Leuconostoc mesenteroides KFRI-MG	KFRI-MG
GCA_001047695.1	1245	Leuconostoc mesenteroides subsp. dextranicum	DSM 20484
GCA_001583825.1	1245	Leuconostoc mesenteroides subsp. mesenteroides	BD3749
GCA_000009005.1	1280	Staphylococcus aureus RF122	RF122
GCA_000009585.1	1280	Staphylococcus aureus subsp. aureus ST398	type strain:ST398
GCA_000009645.1	1280	Staphylococcus aureus subsp. aureus N315	N315
GCA_000009665.1	1280	Staphylococcus aureus subsp. aureus Mu50	Mu50
GCA_000010445.1	1280	Staphylococcus aureus subsp. aureus Mu3	Mu3
GCA_000010465.1	1280	Staphylococcus aureus subsp. aureus str. Newman	Newman
GCA_000011265.1	1280	Staphylococcus aureus subsp. aureus MW2	MW2
GCA_000011505.1	1280	Staphylococcus aureus subsp. aureus MRSA252	MRSA252
GCA_000011525.1	1280	Staphylococcus aureus subsp. aureus MSSA476	MSSA476
GCA_000012045.1	1280	Staphylococcus aureus subsp. aureus COL	COL
GCA_000013425.1	1280	Staphylococcus aureus subsp. aureus NCTC 8325	NCTC 8325
GCA_000013465.1	1280	Staphylococcus aureus subsp. aureus USA300_FPR3757	USA300_FPR3757
GCA_000016805.1	1280	Staphylococcus aureus subsp. aureus JH9	JH9
GCA_000017085.1	1280	Staphylococcus aureus subsp. aureus USA300_TCH1516	TCH1516
GCA_000017125.1	1280	Staphylococcus aureus subsp. aureus JH1	JH1
GCA_000024585.1	1280	Staphylococcus aureus subsp. aureus ED98	ED98
GCA_000025145.2	1280	Staphylococcus aureus 04-02981	04-02981
GCA_000027045.1	1280	Staphylococcus aureus subsp. aureus TW20	TW20
GCA_000144955.1	1280	Staphylococcus aureus subsp. aureus JKD6159	JKD6159
GCA_000145595.1	1280	Staphylococcus aureus subsp. aureus str. JKD6008	JKD6008
GCA_000159535.2	1280	Staphylococcus aureus subsp. aureus TCH60	TCH60
GCA_000160335.2	1280	Staphylococcus aureus subsp. aureus 55/2053	55/2053
GCA_000204665.1	1280	Staphylococcus aureus subsp. aureus T0131	T0131
GCA_000210315.1	1280	Staphylococcus aureus subsp. aureus ED133	ED133
GCA_000237125.1	1280	Staphylococcus aureus subsp. aureus M013	M013
GCA_000237265.1	1280	Staphylococcus aureus subsp. aureus LGA251	LGA251
GCA_000239235.1	1280	Staphylococcus aureus subsp. aureus 11819-97	11819-97
GCA_000245495.1	1280	Staphylococcus aureus subsp. aureus VC40	VC40
GCA_000253135.1	1280	Staphylococcus aureus subsp. aureus ECT-R 2	NA
GCA_000284535.1	1280	Staphylococcus aureus subsp. aureus HO 5096 0412	HO 5096 0412
GCA_000296595.1	1280	Staphylococcus aureus 08BA02176	08BA02176
GCA_000382965.1	1280	Staphylococcus aureus subsp. aureus ST228	ST228
GCA_000382985.1	1280	Staphylococcus aureus subsp. aureus ST228	ST228
GCA_000383005.1	1280	Staphylococcus aureus subsp. aureus ST228	ST228
GCA_000412775.1	1280	Staphylococcus aureus CA-347	CA-347
GCA_000418345.1	1280	Staphylococcus aureus Bmb9393	Bmb9393
GCA_000452385.2	1280	Staphylococcus aureus subsp. aureus Tager 104	Tager 104
GCA_000462955.1	1280	Staphylococcus aureus subsp. aureus 6850	6850
GCA_000463055.1	1280	Staphylococcus aureus subsp. aureus CN1	CN1
GCA_000470845.1	1280	Staphylococcus aureus subsp. aureus SA957	SA957
GCA_000470865.1	1280	Staphylococcus aureus subsp. aureus SA40	SA40
GCA_000485885.1	1280	Staphylococcus aureus subsp. aureus Z172	Z172
GCA_000568455.1	1280	Staphylococcus aureus USA300-ISMMS1	USA300-ISMMS1
GCA_000597965.1	1280	Staphylococcus aureus	502A
GCA_000626615.1	1280	Staphylococcus aureus	NRS 100
GCA_000695215.1	1280	Staphylococcus aureus subsp. aureus	H-EMRSA-15
GCA_000695875.1	1280	Staphylococcus aureus	UA-S391_USA300
GCA_000709475.1	1280	Staphylococcus aureus	XN108
GCA_000737615.1	1280	Staphylococcus aureus subsp. aureus SA268	SA268
GCA_000746505.1	1280	Staphylococcus aureus	2395 USA500
GCA_000756205.1	1280	Staphylococcus aureus subsp. aureus	ATCC 25923
GCA_000769575.1	1280	Staphylococcus aureus subsp. aureus	Gv69
GCA_000772025.1	1280	Staphylococcus aureus subsp. aureus	FORC_001
GCA_000815045.1	1280	Staphylococcus aureus	29b_MRSA
GCA_000815085.1	1280	Staphylococcus aureus	31b_MRSA
GCA_000815125.1	1280	Staphylococcus aureus	33b
GCA_000815165.1	1280	Staphylococcus aureus	26b_MRSA
GCA_000815205.1	1280	Staphylococcus aureus	25b_MRSA
GCA_000815245.1	1280	Staphylococcus aureus	27b_MRSA
GCA_000828035.1	1280	Staphylococcus aureus subsp. aureus ST772-MRSA-V	DAR4145
GCA_000953255.1	1280	Staphylococcus aureus	ILRI_Eymole1/1
GCA_000967325.1	1280	Staphylococcus aureus subsp. aureus ST228	ST228
GCA_000967345.1	1280	Staphylococcus aureus subsp. aureus ST228	ST228
GCA_000967365.1	1280	Staphylococcus aureus subsp. aureus ST228	ST228
GCA_000967385.1	1280	Staphylococcus aureus subsp. aureus ST228	ST228
GCA_000967405.1	1280	Staphylococcus aureus subsp. aureus ST228	ST228
GCA_000969225.1	1280	Staphylococcus aureus	FCFHV36
GCA_001021875.1	1280	Staphylococcus aureus	M121
GCA_001021895.1	1280	Staphylococcus aureus	CA15
GCA_001027045.1	1280	Staphylococcus aureus	RKI4
GCA_001045795.2	1280	Staphylococcus aureus	CA12
GCA_001045995.2	1280	Staphylococcus aureus	HUV05
GCA_001046095.2	1280	Staphylococcus aureus	V2200
GCA_001183705.1	1280	Staphylococcus aureus subsp. aureus	USA300_2014.C01
GCA_001183725.1	1280	Staphylococcus aureus subsp. aureus	USA300_2014.C02
GCA_001278745.1	1280	Staphylococcus aureus	HOU1444-VR
GCA_001281145.1	1280	Staphylococcus aureus	SA564
GCA_001296985.1	1280	Staphylococcus aureus subsp. aureus	GR2
GCA_001307235.1	1280	Staphylococcus aureus subsp. aureus	JS395
GCA_001444345.1	1280	Staphylococcus aureus	XQ
GCA_001456215.1	1280	Staphylococcus aureus	MS4
GCA_001457495.1	1280	Staphylococcus aureus	NCTC13435
GCA_001465635.1	1280	Staphylococcus aureus	RIVM1295
GCA_001465675.1	1280	Staphylococcus aureus	RIVM1607
GCA_001465755.1	1280	Staphylococcus aureus	RIVM3897
GCA_001515665.1	1280	Staphylococcus aureus subsp. aureus	Gv51
GCA_001515685.1	1280	Staphylococcus aureus subsp. aureus	Be62
GCA_001515705.1	1280	Staphylococcus aureus subsp. aureus	Gv88
GCA_001515745.1	1280	Staphylococcus aureus subsp. aureus	HC1340
GCA_001515765.1	1280	Staphylococcus aureus subsp. aureus	HC1335
GCA_001548295.1	1280	Staphylococcus aureus	FDA209P
GCA_001548415.1	1280	Staphylococcus aureus	MI
GCA_001549655.1	1280	Staphylococcus aureus subsp. aureus	TMUS2126
GCA_001549675.1	1280	Staphylococcus aureus subsp. aureus	TMUS2134
GCA_001558795.1	1280	Staphylococcus aureus	FDAARGOS_159
GCA_001580495.1	1280	Staphylococcus aureus	FORC_012
GCA_001580515.1	1280	Staphylococcus aureus	UTSW MRSA 55
GCA_001594205.1	1280	Staphylococcus aureus	MCRF184
GCA_001611325.1	1280	Staphylococcus aureus	ST20130940
GCA_001611345.1	1280	Staphylococcus aureus	ST20130941
GCA_001611365.1	1280	Staphylococcus aureus	ST20130942
GCA_001611385.1	1280	Staphylococcus aureus	ST20130943
GCA_001611405.1	1280	Staphylococcus aureus	ST20130938
GCA_001611425.1	1280	Staphylococcus aureus	ST20130939
GCA_001618305.1	1280	Staphylococcus aureus	RIVM6519
GCA_001640885.1	1280	Staphylococcus aureus	ZJ5499
GCA_001640905.1	1280	Staphylococcus aureus	NCCP14558
GCA_001640925.1	1280	Staphylococcus aureus	NCCP14562
GCA_001641025.1	1280	Staphylococcus aureus	V521
GCA_001641045.1	1280	Staphylococcus aureus	V605
GCA_001656045.1	1280	Staphylococcus aureus	08-02119
GCA_001656075.1	1280	Staphylococcus aureus	08-02300
GCA_001717665.1	1280	Staphylococcus aureus subsp. aureus	2148.N
GCA_001717685.1	1280	Staphylococcus aureus subsp. aureus	1971.CO1
GCA_001717705.1	1280	Staphylococcus aureus subsp. aureus	1969.N
GCA_001717725.1	1280	Staphylococcus aureus subsp. aureus	1625.CO1
GCA_001717975.1	1280	Staphylococcus aureus subsp. aureus	2148.CO1
GCA_001725965.1	1280	Staphylococcus aureus	FORC_027
GCA_001879545.1	1280	Staphylococcus aureus	FORC_026
GCA_001880265.1	1280	Staphylococcus aureus	SA40TW
GCA_900004855.1	1280	Staphylococcus aureus	BB155
GCA_900017775.1	1280	Staphylococcus aureus	NZAK3
GCA_900092595.1	1280	Staphylococcus aureus	NA
GCA_900096745.1	1280	Staphylococcus aureus	AUS0325
GCA_000009405.1	1281	Staphylococcus carnosus subsp. carnosus TM300	TM300
GCA_000972725.1	1283	Staphylococcus haemolyticus	Sh29/312/L2
GCA_001611955.1	1283	Staphylococcus haemolyticus	S167
GCA_000709415.1	1288	Staphylococcus xylosus	SMQ-121
GCA_000953575.1	1288	Staphylococcus xylosus	C2a
GCA_001188855.1	1295	Staphylococcus schleiferi	1360-13
GCA_001188875.1	1295	Staphylococcus schleiferi	43140
GCA_001188895.1	1295	Staphylococcus schleiferi	15462
GCA_001548255.1	1295	Staphylococcus schleiferi	TSCC54
GCA_000253315.1	1304	Streptococcus salivarius JIM8777	JIM8777
GCA_000305335.1	1304	Streptococcus salivarius 57.I	57.I
GCA_000448685.2	1304	Streptococcus salivarius	HSISS4
GCA_001543085.1	1304	Streptococcus salivarius	JF
GCA_000014305.1	1307	Streptococcus suis 05ZYH33	05ZYH33
GCA_000014325.1	1307	Streptococcus suis 98HAH33	98HAH33
GCA_000018185.1	1307	Streptococcus suis GZ1	GZ1
GCA_000026725.1	1307	Streptococcus suis SC84	SC84
GCA_000026745.1	1307	Streptococcus suis BM407	BM407
GCA_000091905.1	1307	Streptococcus suis P1/7	P1/7
GCA_000168355.3	1307	Streptococcus suis 05HAS68	05HAS68
GCA_000186405.1	1307	Streptococcus suis JS14	JS14
GCA_000204625.1	1307	Streptococcus suis ST3	ST3
GCA_000231865.1	1307	Streptococcus suis SS12	SS12
GCA_000231885.1	1307	Streptococcus suis D9	D9
GCA_000231905.1	1307	Streptococcus suis D12	D12
GCA_000231925.1	1307	Streptococcus suis ST1	ST1
GCA_000233575.1	1307	Streptococcus suis A7	A7
GCA_000294495.1	1307	Streptococcus suis S735	S735
GCA_000344765.1	1307	Streptococcus suis SC070731	SC070731
GCA_000390245.1	1307	Streptococcus suis TL13	TL13
GCA_000471985.1	1307	Streptococcus suis YB51	YB51
GCA_000494895.1	1307	Streptococcus suis T15	T15
GCA_000993745.1	1307	Streptococcus suis	ZY05719
GCA_001272635.1	1307	Streptococcus suis	NSUI002
GCA_001572685.1	1307	Streptococcus suis	NSUI060
GCA_001610935.1	1307	Streptococcus suis	90-1330
GCA_001640765.1	1307	Streptococcus suis	DN13
GCA_001721625.1	1307	Streptococcus suis	GZ0565
GCA_000011825.1	1308	Streptococcus thermophilus LMG 18311	LMG 18311
GCA_000011845.1	1308	Streptococcus thermophilus CNRZ1066	CNRZ1066
GCA_000014485.1	1308	Streptococcus thermophilus LMD-9	LMD-9
GCA_000182875.1	1308	Streptococcus thermophilus ND03	ND03
GCA_000262675.1	1308	Streptococcus thermophilus MN-ZLW-002	MN-ZLW-002
GCA_000698885.1	1308	Streptococcus thermophilus ASCC 1275	ASCC 1275
GCA_000971665.1	1308	Streptococcus thermophilus	SMQ-301
GCA_001008015.1	1308	Streptococcus thermophilus	MN-BM-A02
GCA_001280285.1	1308	Streptococcus thermophilus	MN-BM-A01
GCA_001514435.1	1308	Streptococcus thermophilus	S9
GCA_001663795.1	1308	Streptococcus thermophilus	KLDS SM
GCA_001685375.1	1308	Streptococcus thermophilus	CS8
GCA_001705585.1	1308	Streptococcus thermophilus	KLDS 3.1003
GCA_001855705.1	1308	Streptococcus thermophilus	ND07
GCA_000262145.1	1318	Streptococcus parasanguinis FW213	FW213
GCA_000010705.1	1334	Streptococcus dysgalactiae subsp. equisimilis GGS_124	GGS_124
GCA_000188715.1	1334	Streptococcus dysgalactiae subsp. equisimilis ATCC 12394	ATCC 12394
GCA_000307185.1	1334	Streptococcus dysgalactiae subsp. equisimilis RE378	RE378
GCA_000493775.1	1334	Streptococcus dysgalactiae subsp. equisimilis 167	167
GCA_000648525.1	1346	Streptococcus iniae	ISET0901
GCA_000648555.1	1346	Streptococcus iniae	ISNO
GCA_000831485.1	1346	Streptococcus iniae	YSFST01-82
GCA_001641305.1	1354	Enterococcus hirae	R17
GCA_000195515.1	1390	Bacillus amyloliquefaciens TA208	TA208
GCA_000204275.1	1390	Bacillus amyloliquefaciens LL3	LL3
GCA_000221645.1	1390	Bacillus amyloliquefaciens XH7	XH7
GCA_001705195.1	1390	Bacillus amyloliquefaciens	RD7-7
GCA_000007845.1	1392	Bacillus anthracis str. Ames	Ames
GCA_000008165.1	1392	Bacillus anthracis str. Sterne	Sterne
GCA_000008445.1	1392	Bacillus anthracis str. 'Ames Ancestor'	Ames Ancestor; A2084
GCA_000021445.1	1392	Bacillus anthracis str. CDC 684	CDC 684
GCA_000022865.1	1392	Bacillus anthracis str. A0248	A0248
GCA_000258885.1	1392	Bacillus anthracis str. H9401	H9401
GCA_000512775.1	1392	Bacillus anthracis str. A16R	A16R
GCA_000512835.2	1392	Bacillus anthracis str. A16	A16
GCA_000583105.1	1392	Bacillus anthracis str. SVA11	SVA11
GCA_000725325.1	1392	Bacillus anthracis	HYU01
GCA_000742655.1	1392	Bacillus anthracis	2000031021
GCA_000742895.1	1392	Bacillus anthracis str. Vollum	Vollum
GCA_000747335.1	1392	Bacillus anthracis	Cvac02
GCA_000747375.1	1392	Bacillus anthracis	Han
GCA_000830095.1	1392	Bacillus anthracis	Ames A0462
GCA_000832425.1	1392	Bacillus anthracis	PAK-1
GCA_000832445.1	1392	Bacillus anthracis	Vollum 1B
GCA_000832465.1	1392	Bacillus anthracis	K3
GCA_000832505.1	1392	Bacillus anthracis	Ohio ACB
GCA_000832565.1	1392	Bacillus anthracis	SK-102
GCA_000832585.1	1392	Bacillus anthracis	Pasteur
GCA_000832635.1	1392	Bacillus anthracis str. Sterne	Sterne
GCA_000832665.1	1392	Bacillus anthracis	BA1015
GCA_000832725.1	1392	Bacillus anthracis	BA1035
GCA_000832745.1	1392	Bacillus anthracis	RA3
GCA_000832785.1	1392	Bacillus anthracis str. V770-NP-1R	V770-NP-1R
GCA_000833065.1	1392	Bacillus anthracis	Ames_BA1004
GCA_000833125.1	1392	Bacillus anthracis	Canadian_bison
GCA_000833275.1	1392	Bacillus anthracis str. Turkey32	Turkey32
GCA_000875715.1	1392	Bacillus anthracis	A1144
GCA_001543225.1	1392	Bacillus anthracis	Stendal
GCA_001654475.1	1392	Bacillus anthracis	Tangail-1
GCA_001683065.1	1392	Bacillus anthracis	Parent2
GCA_001683095.1	1392	Bacillus anthracis	Parent1
GCA_001683135.1	1392	Bacillus anthracis	PR01
GCA_001683155.1	1392	Bacillus anthracis	PR02
GCA_001683175.1	1392	Bacillus anthracis	PR05
GCA_001683195.1	1392	Bacillus anthracis	PR06
GCA_001683215.1	1392	Bacillus anthracis	PR07
GCA_001683235.1	1392	Bacillus anthracis	PR08
GCA_001683255.1	1392	Bacillus anthracis	PR09-1
GCA_001683275.1	1392	Bacillus anthracis	PR09-4
GCA_001683295.1	1392	Bacillus anthracis	PR10-4
GCA_000021205.1	1396	Bacillus cereus B4264	B4264
GCA_000635895.2	1396	Bacillus cereus	A1
GCA_000978375.1	1396	Bacillus cereus	FORC_005
GCA_001518875.1	1396	Bacillus cereus	FORC_013
GCA_001635995.1	1396	Bacillus cereus	HN001
GCA_001721145.1	1396	Bacillus cereus	FORC_024
GCA_000217835.1	1398	Bacillus coagulans 2-6	43137
GCA_000011645.1	1402	Bacillus licheniformis DSM 13 = ATCC 14580	ATCC 14580; DSM 13
GCA_001596055.1	1402	Bacillus licheniformis	HRBL-15TDI7
GCA_001726125.1	1402	Bacillus licheniformis	BL1202
GCA_000025805.1	1404	Bacillus megaterium DSM 319	DSM 319
GCA_000025825.1	1404	Bacillus megaterium QM B1551	QM B1551
GCA_000225265.1	1404	Bacillus megaterium WSH-002	WSH-002
GCA_000017965.1	1421	Lysinibacillus sphaericus C3-41	C3-41
GCA_001581875.1	1421	Lysinibacillus sphaericus	OT4b.25
GCA_001598075.1	1421	Lysinibacillus sphaericus	III(3)7
GCA_000191905.1	1488	Clostridium acetobutylicum EA 2018	EA 2018
GCA_000218855.1	1488	Clostridium acetobutylicum DSM 1731	DSM 1731
GCA_000807175.1	1501	Clostridium pasteurianum DSM 525 = ATCC 6013	ATCC 6013
GCA_000807255.1	1501	Clostridium pasteurianum DSM 525 = ATCC 6013	DSM 525
GCA_001856695.1	1501	Clostridium pasteurianum	M150B
GCA_000009685.1	1502	Clostridium perfringens str. 13	13
GCA_000013845.1	1502	Clostridium perfringens SM101	SM101
GCA_001304735.1	1502	Clostridium perfringens	FORC_003
GCA_001579765.1	1502	Clostridium perfringens	JP55
GCA_001579785.1	1502	Clostridium perfringens	JP838
GCA_001854085.1	1502	Clostridium perfringens	FORC_025
GCA_000973705.1	1509	Clostridium sporogenes	NCIMB 10696
GCA_000013105.1	1525	Moorella thermoacetica ATCC 39073	ATCC 39073
GCA_001267435.1	1525	Moorella thermoacetica	DSM 2955
GCA_001729945.1	1525	Moorella thermoacetica	DSM 103132
GCA_001874605.1	1525	Moorella thermoacetica	DSM 103284
GCA_000010265.1	1534	Clostridium kluyveri NBRC 12016	NBRC 12016
GCA_000014525.1	1597	Lactobacillus paracasei ATCC 334	ATCC 334
GCA_000155515.2	1597	Lactobacillus paracasei subsp. paracasei 8700:2	362.501
GCA_000582665.1	1597	Lactobacillus paracasei N1115	N1115
GCA_001191565.1	1597	Lactobacillus paracasei	CAUH35
GCA_001244395.1	1597	Lactobacillus paracasei	L9
GCA_001514415.1	1597	Lactobacillus paracasei	KL1
GCA_000016825.1	1598	Lactobacillus reuteri DSM 20016	DSM 20016
GCA_000159455.2	1598	Lactobacillus reuteri SD2112	SD2112
GCA_000410995.1	1598	Lactobacillus reuteri I5007	I5007
GCA_000439275.1	1598	Lactobacillus reuteri TD1	TD1
GCA_001046835.1	1598	Lactobacillus reuteri	IRT
GCA_001618905.1	1598	Lactobacillus reuteri	ZLR003
GCA_001688685.1	1598	Lactobacillus reuteri	I49
GCA_000763475.1	1638	Listeria ivanovii subsp. londoniensis	WSLC 30167
GCA_000008285.1	1639	Listeria monocytogenes serotype 4b str. F2365	4b F2365
GCA_000026705.1	1639	Listeria monocytogenes serotype 4b str. CLIP 80459	Clip80459
GCA_000195395.4	1639	Listeria monocytogenes J1-220	J1-220
GCA_000195435.4	1639	Listeria monocytogenes J1816	J1816
GCA_000197755.2	1639	Listeria monocytogenes SLCC2755	SLCC2755
GCA_000258905.1	1639	Listeria monocytogenes 07PF0776	07PF0776
GCA_000306905.1	1639	Listeria monocytogenes SLCC2540	SLCC2540
GCA_000307025.1	1639	Listeria monocytogenes ATCC 19117	ATCC 19117
GCA_000307085.1	1639	Listeria monocytogenes L312	L312
GCA_000307615.1	1639	Listeria monocytogenes SLCC2378	SLCC2378
GCA_000318055.1	1639	Listeria monocytogenes serotype 4b str. LL195	LL195
GCA_000438585.1	1639	Listeria monocytogenes	R2-502
GCA_000438625.1	1639	Listeria monocytogenes	J2-064
GCA_000438665.1	1639	Listeria monocytogenes	J1-108
GCA_000438705.2	1639	Listeria monocytogenes	J1776
GCA_000438725.2	1639	Listeria monocytogenes	J1817
GCA_000438745.2	1639	Listeria monocytogenes	J1926
GCA_000513615.1	1639	Listeria monocytogenes serotype 4b str. 81-0861	81-0861
GCA_000568935.1	1639	Listeria monocytogenes WSLC1042	WSLC1042
GCA_000600015.1	1639	Listeria monocytogenes	NE dc2014
GCA_000681515.1	1639	Listeria monocytogenes	CFSAN006122
GCA_000800335.1	1639	Listeria monocytogenes	NTSN
GCA_000808055.1	1639	Listeria monocytogenes	IZSAM_Lm_hs2008
GCA_000950775.1	1639	Listeria monocytogenes	N2306
GCA_001005925.1	1639	Listeria monocytogenes	CFSAN008100
GCA_001027165.1	1639	Listeria monocytogenes	L2624
GCA_001047715.1	1639	Listeria monocytogenes	CFSAN023463
GCA_001454845.1	1639	Listeria monocytogenes	WSLC 1018
GCA_001454905.1	1639	Listeria monocytogenes ATCC 19117	WSLC 1033
GCA_001454925.1	1639	Listeria monocytogenes	WSLC 1047
GCA_001548585.1	1639	Listeria monocytogenes	CFSAN023459
GCA_001548635.1	1639	Listeria monocytogenes	CFSAN010068
GCA_000816065.1	1661	Trueperella pyogenes TP8	TP8
GCA_001281085.1	1661	Trueperella pyogenes	2012CQ-ZSH
GCA_000737885.1	1680	Bifidobacterium adolescentis	22L
GCA_000817995.1	1680	Bifidobacterium adolescentis	BBMN23
GCA_000164965.1	1681	Bifidobacterium bifidum S17	S17
GCA_000165905.1	1681	Bifidobacterium bifidum PRL2010	PRL2010
GCA_000265095.1	1681	Bifidobacterium bifidum BGN4	BGN4
GCA_001281345.1	1681	Bifidobacterium bifidum	BF3
GCA_000966445.2	1683	Bifidobacterium angulatum	GT102
GCA_000213865.1	1685	Bifidobacterium breve ACS-071-V-Sch8b	ACS-071-V-Sch8b
GCA_000220135.1	1685	Bifidobacterium breve UCC2003	UCC2003
GCA_000568955.1	1685	Bifidobacterium breve 12L	12L
GCA_000568975.1	1685	Bifidobacterium breve JCM 7017	JCM 7017
GCA_000569015.1	1685	Bifidobacterium breve JCM 7019	JCM 7019
GCA_000569035.1	1685	Bifidobacterium breve NCFB 2258	NCFB 2258
GCA_000569055.1	1685	Bifidobacterium breve 689b	689b
GCA_000569075.1	1685	Bifidobacterium breve S27	S27
GCA_001281425.1	1685	Bifidobacterium breve	BR3
GCA_000024445.1	1689	Bifidobacterium dentium Bd1	Bd1
GCA_000195815.1	1717	Corynebacterium diphtheriae NCTC 13129	NCTC 13129
GCA_000241895.1	1717	Corynebacterium diphtheriae 241	241
GCA_000241915.1	1717	Corynebacterium diphtheriae INCA 402	INCA 402
GCA_000241935.1	1717	Corynebacterium diphtheriae BH8	BH8
GCA_000242775.1	1717	Corynebacterium diphtheriae HC03	HC03
GCA_000255155.1	1717	Corynebacterium diphtheriae HC02	HC02
GCA_000255175.1	1717	Corynebacterium diphtheriae C7 (beta)	C7 (beta)
GCA_000255195.1	1717	Corynebacterium diphtheriae HC04	HC04
GCA_000255215.1	1717	Corynebacterium diphtheriae CDCE 8392	CDCE 8392
GCA_000255235.1	1717	Corynebacterium diphtheriae HC01	HC01
GCA_000255255.1	1717	Corynebacterium diphtheriae VA01	VA01
GCA_000255275.1	1717	Corynebacterium diphtheriae PW8	PW8
GCA_001457455.1	1717	Corynebacterium diphtheriae	NCTC11397
GCA_000010225.1	1718	Corynebacterium glutamicum R	R
GCA_000196335.1	1718	Corynebacterium glutamicum ATCC 13032	DSM 20300 = ATCC 13032
GCA_000382905.1	1718	Corynebacterium glutamicum K051	ATCC 13032 substr. K051
GCA_000404145.1	1718	Corynebacterium glutamicum SCgG1	SCgG1
GCA_000404185.1	1718	Corynebacterium glutamicum SCgG2	SCgG2
GCA_000445015.1	1718	Corynebacterium glutamicum MB001	MB001
GCA_000742715.1	1718	Corynebacterium glutamicum	ATCC 21831
GCA_000742735.1	1718	Corynebacterium glutamicum	AR1
GCA_000828015.1	1718	Corynebacterium glutamicum	B253
GCA_001447865.1	1718	Corynebacterium glutamicum	CP
GCA_001518935.2	1718	Corynebacterium glutamicum	USDA-ARS-USMARC-56828
GCA_001643035.1	1718	Corynebacterium glutamicum	YI
GCA_001683115.1	1718	Corynebacterium glutamicum ZL-6	ZL-6
GCA_001687645.1	1718	Corynebacterium glutamicum	ATCC 13869
GCA_000143705.1	1719	Corynebacterium pseudotuberculosis FRC41	FRC41
GCA_000144675.1	1719	Corynebacterium pseudotuberculosis C231	C231
GCA_000144935.2	1719	Corynebacterium pseudotuberculosis 1002	1002
GCA_000152065.1	1719	Corynebacterium pseudotuberculosis I19	I19
GCA_000221625.1	1719	Corynebacterium pseudotuberculosis PAT10	PAT10
GCA_000227175.1	1719	Corynebacterium pseudotuberculosis 42/02-A	42/02-A
GCA_000227605.1	1719	Corynebacterium pseudotuberculosis CIP 52.97	CIP 52.97
GCA_000233735.1	1719	Corynebacterium pseudotuberculosis 1/06-A	1/06-A
GCA_000241855.1	1719	Corynebacterium pseudotuberculosis 3/99-5	3/99-5
GCA_000248375.1	1719	Corynebacterium pseudotuberculosis 316	316
GCA_000255935.1	1719	Corynebacterium pseudotuberculosis P54B96	P54B96
GCA_000258385.1	1719	Corynebacterium pseudotuberculosis 267	267
GCA_000259155.3	1719	Corynebacterium pseudotuberculosis 31	31
GCA_000263755.2	1719	Corynebacterium pseudotuberculosis 258	258
GCA_000265545.1	1719	Corynebacterium pseudotuberculosis Cp162	Cp162
GCA_000730365.1	1719	Corynebacterium pseudotuberculosis	48252
GCA_000730405.1	1719	Corynebacterium pseudotuberculosis	CS_10
GCA_000730445.1	1719	Corynebacterium pseudotuberculosis	Ft_2193/67
GCA_000764045.2	1719	Corynebacterium pseudotuberculosis	MB20
GCA_000814865.1	1719	Corynebacterium pseudotuberculosis	VD57
GCA_000972805.1	1719	Corynebacterium pseudotuberculosis	226
GCA_001017615.1	1719	Corynebacterium pseudotuberculosis	12C
GCA_001026945.1	1719	Corynebacterium pseudotuberculosis	29156
GCA_001047215.1	1719	Corynebacterium pseudotuberculosis	262
GCA_001186445.1	1719	Corynebacterium pseudotuberculosis	E19
GCA_001298505.1	1719	Corynebacterium pseudotuberculosis	PO269-5
GCA_001433475.1	1719	Corynebacterium pseudotuberculosis	1002B
GCA_001447295.1	1719	Corynebacterium pseudotuberculosis	N1
GCA_001456175.1	1719	Corynebacterium pseudotuberculosis	PA01
GCA_001481675.1	1719	Corynebacterium pseudotuberculosis	MEX25
GCA_001481715.1	1719	Corynebacterium pseudotuberculosis	PO222/4-1
GCA_001481755.1	1719	Corynebacterium pseudotuberculosis	E56
GCA_001579825.1	1719	Corynebacterium pseudotuberculosis	MB11
GCA_001579865.1	1719	Corynebacterium pseudotuberculosis	MB14
GCA_001579885.1	1719	Corynebacterium pseudotuberculosis	MB30
GCA_001579925.1	1719	Corynebacterium pseudotuberculosis	MB66
GCA_001653295.1	1719	Corynebacterium pseudotuberculosis	E55
GCA_001653315.1	1719	Corynebacterium pseudotuberculosis	MEX9
GCA_001663495.1	1719	Corynebacterium pseudotuberculosis	PA02
GCA_001682255.1	1719	Corynebacterium pseudotuberculosis	T1
GCA_001682275.1	1719	Corynebacterium pseudotuberculosis	Cp13
GCA_001865765.1	1719	Corynebacterium pseudotuberculosis	MEX29
GCA_001866985.1	1719	Corynebacterium pseudotuberculosis	34
GCA_001867005.1	1719	Corynebacterium pseudotuberculosis	32
GCA_001867025.1	1719	Corynebacterium pseudotuberculosis	33
GCA_001867045.1	1719	Corynebacterium pseudotuberculosis	35
GCA_001867065.1	1719	Corynebacterium pseudotuberculosis	36
GCA_001867085.1	1719	Corynebacterium pseudotuberculosis	38
GCA_001867125.1	1719	Corynebacterium pseudotuberculosis	43
GCA_001867145.1	1719	Corynebacterium pseudotuberculosis	46
GCA_001867165.1	1719	Corynebacterium pseudotuberculosis	48
GCA_000091725.1	1744	Propionibacterium freudenreichii subsp. shermanii CIRM-BIA1	CIRM-B1AI
GCA_900016155.1	1744	Propionibacterium freudenreichii subsp. shermanii	NA
GCA_000009445.1	1765	Mycobacterium bovis BCG str. Pasteur 1173P2	BCG Pasteur 1173P2
GCA_000010685.1	1765	Mycobacterium bovis BCG str. Tokyo 172	Tokyo 172
GCA_000234725.1	1765	Mycobacterium bovis BCG str. Mexico	Mexico
GCA_000338715.2	1765	Mycobacterium bovis BCG str. Korea 1168P	Korea 1168P
GCA_000967285.1	1765	Mycobacterium bovis BCG str. Moreau RDJ	Moreau RDJ
GCA_001274555.1	1765	Mycobacterium bovis BCG	Russia 368
GCA_001483905.1	1765	Mycobacterium bovis	BCG-1 (Russia)
GCA_001544735.1	1765	Mycobacterium bovis BCG	26
GCA_001580385.1	1765	Mycobacterium bovis BCG str. Tokyo 172	Tokyo 172 substr. TRCS
GCA_000276825.1	1767	Mycobacterium intracellulare MOTT-64	MOTT-64
GCA_000277145.1	1767	Mycobacterium intracellulare MOTT-02	MOTT-02
GCA_000767485.1	1767	Mycobacterium intracellulare 1956	1956
GCA_000831265.1	1768	Mycobacterium kansasii 662	662
GCA_000831305.1	1768	Mycobacterium kansasii 824	824
GCA_000026685.1	1769	Mycobacterium leprae Br4923	NA
GCA_000015005.1	1772	Mycobacterium smegmatis str. MC2 155	MC2 155
GCA_000283295.1	1772	Mycobacterium smegmatis str. MC2 155	MC2 155
GCA_000767605.1	1772	Mycobacterium smegmatis str. MC2 155	MC2 155
GCA_000767705.1	1772	Mycobacterium smegmatis	INHR2
GCA_001457595.1	1772	Mycobacterium smegmatis	NCTC8159
GCA_000016145.1	1773	Mycobacterium tuberculosis H37Ra	H37Ra; ATCC 25177
GCA_000016925.1	1773	Mycobacterium tuberculosis F11	F11
GCA_000023625.1	1773	Mycobacterium tuberculosis KZN 1435	KZN 1435
GCA_000154585.2	1773	Mycobacterium tuberculosis KZN 4207	KZN 4207
GCA_000154605.2	1773	Mycobacterium tuberculosis KZN 605	KZN 605
GCA_000193185.2	1773	Mycobacterium tuberculosis W-148	W-148
GCA_000195955.2	1773	Mycobacterium tuberculosis H37Rv	H37Rv
GCA_000224435.1	1773	Mycobacterium tuberculosis CTRI-2	CTRI-2
GCA_000270345.1	1773	Mycobacterium tuberculosis CCDC5079	CCDC5079
GCA_000270365.1	1773	Mycobacterium tuberculosis CCDC5180	CCDC5180
GCA_000277085.1	1773	Mycobacterium tuberculosis RGTB327	RGTB327
GCA_000277105.1	1773	Mycobacterium tuberculosis RGTB423	RGTB423
GCA_000350205.1	1773	Mycobacterium tuberculosis str. Erdman = ATCC 35801	Erdman (ATCC35801)
GCA_000364825.1	1773	Mycobacterium tuberculosis str. Beijing/NITR203	Beijing/NITR203
GCA_000389905.1	1773	Mycobacterium tuberculosis str. Haarlem/NITR202	Haarlem/NITR202
GCA_000389925.1	1773	Mycobacterium tuberculosis CAS/NITR204	CAS/NITR204
GCA_000389945.1	1773	Mycobacterium tuberculosis EAI5/NITR206	EAI5/NITR206
GCA_000400615.1	1773	Mycobacterium tuberculosis CCDC5079	CCDC5079
GCA_000422125.1	1773	Mycobacterium tuberculosis EAI5	EAI5
GCA_000572125.1	1773	Mycobacterium tuberculosis HKBS1	HKBS1
GCA_000572155.1	1773	Mycobacterium tuberculosis BT2	BT2
GCA_000572175.1	1773	Mycobacterium tuberculosis BT1	BT1
GCA_000572195.1	1773	Mycobacterium tuberculosis CCDC5180	CCDC5180
GCA_000698475.1	1773	Mycobacterium tuberculosis K	K
GCA_000706665.1	1773	Mycobacterium tuberculosis	KIT87190
GCA_000738445.1	1773	Mycobacterium tuberculosis	ZMC13-264
GCA_000738475.1	1773	Mycobacterium tuberculosis	ZMC13-88
GCA_000756525.1	1773	Mycobacterium tuberculosis	96075
GCA_000786505.1	1773	Mycobacterium tuberculosis 49-02	17930
GCA_000827085.1	1773	Mycobacterium tuberculosis H37RvSiena	H37RvSiena
GCA_000828995.1	1773	Mycobacterium tuberculosis str. Kurono	Kurono
GCA_000831245.1	1773	Mycobacterium tuberculosis H37Rv	H37Rv; TMC 102
GCA_000954155.1	1773	Mycobacterium tuberculosis	Beijing-like
GCA_001275565.2	1773	Mycobacterium tuberculosis	SCAID 187.0
GCA_001544675.1	1773	Mycobacterium tuberculosis	F1
GCA_001544705.1	1773	Mycobacterium tuberculosis	F28
GCA_001544895.1	1773	Mycobacterium tuberculosis	2242
GCA_001544935.1	1773	Mycobacterium tuberculosis	2279
GCA_001544955.1	1773	Mycobacterium tuberculosis	22115
GCA_001544985.1	1773	Mycobacterium tuberculosis	37004
GCA_001545055.1	1773	Mycobacterium tuberculosis	26105
GCA_001702435.1	1773	Mycobacterium tuberculosis	SCAID 320.0
GCA_001708265.1	1773	Mycobacterium tuberculosis	SCAID 252.0
GCA_001750865.1	1773	Mycobacterium tuberculosis	Beijing
GCA_001855255.1	1773	Mycobacterium tuberculosis	1458
GCA_001870145.1	1773	Mycobacterium tuberculosis	TB282
GCA_000184435.1	1804	Mycobacterium gilvum Spyr1	Spyr1
GCA_001877055.1	2014	Nocardiopsis dassonvillei	NOCA502F
GCA_000196075.1	2039	Tropheryma whipplei TW08/27	TW08/27
GCA_000192395.2	2095	Mycoplasma capricolum subsp. capripneumoniae M1601	M1601
GCA_000835085.1	2095	Mycoplasma capricolum subsp. capripneumoniae 87001	87001
GCA_000952915.1	2095	Mycoplasma capricolum subsp. capripneumoniae	9231-Abomsa
GCA_000953235.1	2095	Mycoplasma capricolum subsp. capripneumoniae	ILRI181
GCA_000953375.1	2095	Mycoplasma capricolum subsp. capripneumoniae	F38 = NCTC 10192
GCA_000292405.1	2097	Mycoplasma genitalium M2321	M2321
GCA_000292445.1	2097	Mycoplasma genitalium M6282	M6282
GCA_000292485.1	2097	Mycoplasma genitalium M6320	M6320
GCA_000292505.1	2097	Mycoplasma genitalium M2288	M2288
GCA_000767725.1	2098	Mycoplasma hominis ATCC 27545	LBD-4
GCA_000947915.1	2098	Mycoplasma hominis	AF1
GCA_001017595.1	2098	Mycoplasma hominis	Sprott
GCA_000008225.1	2099	Mycoplasma hyopneumoniae 7448	7448
GCA_000008405.1	2099	Mycoplasma hyopneumoniae 232	232
GCA_000183185.1	2099	Mycoplasma hyopneumoniae 168	168
GCA_000400855.1	2099	Mycoplasma hyopneumoniae 168-L	168-L
GCA_000427215.1	2099	Mycoplasma hyopneumoniae 7422	7422
GCA_000211295.1	2100	Mycoplasma hyorhinis MCLD	MCLD
GCA_000241125.1	2100	Mycoplasma hyorhinis GDL-1	GDL-1
GCA_000313635.1	2100	Mycoplasma hyorhinis SK76	SK76
GCA_000496815.1	2100	Mycoplasma hyorhinis DBS 1050	DBS 1050
GCA_001705605.1	2100	Mycoplasma hyorhinis	MDBK-IPV
GCA_000143865.1	2102	Mycoplasma mycoides subsp. mycoides SC str. Gladysdale	Gladysdale
GCA_000800785.1	2102	Mycoplasma mycoides subsp. mycoides	izsam_mm5713
GCA_001554055.1	2102	Mycoplasma mycoides subsp. mycoides	Ben1
GCA_001554075.1	2102	Mycoplasma mycoides subsp. mycoides	Ben50
GCA_001554095.1	2102	Mycoplasma mycoides subsp. mycoides	Ben181
GCA_001554115.1	2102	Mycoplasma mycoides subsp. mycoides	Ben326
GCA_001554155.1	2102	Mycoplasma mycoides subsp. mycoides	Ben468
GCA_001564435.1	2102	Mycoplasma mycoides subsp. mycoides	T1/44
GCA_000027345.1	2104	Mycoplasma pneumoniae M129	M129; ATCC 29342
GCA_000143945.1	2104	Mycoplasma pneumoniae FH	FH
GCA_000283755.1	2104	Mycoplasma pneumoniae 309	309
GCA_000319655.2	2104	Mycoplasma pneumoniae PO1	PO1
GCA_000319675.2	2104	Mycoplasma pneumoniae PI 1428	PI 1428
GCA_000331085.2	2104	Mycoplasma pneumoniae M129-B7	M129-B7
GCA_000387745.2	2104	Mycoplasma pneumoniae 19294	19294
GCA_001272715.1	2104	Mycoplasma pneumoniae 39443	39443
GCA_001272735.1	2104	Mycoplasma pneumoniae 51494	51494
GCA_001272755.1	2104	Mycoplasma pneumoniae 54089	54089
GCA_001272775.1	2104	Mycoplasma pneumoniae 54524	54524
GCA_001272795.1	2104	Mycoplasma pneumoniae 85084	85084
GCA_001272815.1	2104	Mycoplasma pneumoniae 85138	85138
GCA_001272835.1	2104	Mycoplasma pneumoniae FH	FH
GCA_001272855.1	2104	Mycoplasma pneumoniae M1139	M1139
GCA_001272875.1	2104	Mycoplasma pneumoniae	M2192
GCA_001272895.1	2104	Mycoplasma pneumoniae M2592	M2592
GCA_001272915.1	2104	Mycoplasma pneumoniae MAC	Mac
GCA_001509195.1	2104	Mycoplasma pneumoniae	S355
GCA_001558175.1	2104	Mycoplasma pneumoniae	C267
GCA_000829335.1	2113	Mycoplasma californicum HAZ160_1	HAZ160_1
GCA_000148625.1	2115	Mycoplasma fermentans JER	JER
GCA_000376625.1	2123	Mycoplasma putrefaciens Mput9231	Mput9231
GCA_000517365.1	2144	Spiroplasma mirum ATCC 29335	ATCC 29335
GCA_000479355.1	2151	Mesoplasma florum W37	W37
GCA_000008545.1	2336	Thermotoga maritima MSB8	MSB8
GCA_000390265.1	2336	Thermotoga maritima MSB8	MSB8
GCA_000978535.1	2336	Thermotoga maritima	Tma200
GCA_000978555.1	2336	Thermotoga maritima MSB8	MSB8
GCA_000978575.1	2336	Thermotoga maritima	Tma100
GCA_000159155.2	2702	Gardnerella vaginalis ATCC 14019	ATCC 14019
GCA_000213955.1	2702	Gardnerella vaginalis HMP9231	HMP9231
GCA_000015365.1	2743	Marinobacter hydrocarbonoclasticus VT8	VT8
GCA_000015465.1	13373	Burkholderia mallei SAVP1	SAVP1
GCA_000015605.1	13373	Burkholderia mallei NCTC 10229	NCTC 10229
GCA_000015625.1	13373	Burkholderia mallei NCTC 10247	NCTC 10247
GCA_000755785.1	13373	Burkholderia mallei	FMH 23344
GCA_000755845.1	13373	Burkholderia mallei	6
GCA_000755865.1	13373	Burkholderia mallei	23344
GCA_000755885.1	13373	Burkholderia mallei	BMQ
GCA_000756025.2	13373	Burkholderia mallei	2000031063
GCA_000762285.1	13373	Burkholderia mallei NCTC 10247	NCTC 10247
GCA_000959165.1	13373	Burkholderia mallei	2002734299
GCA_000959405.1	13373	Burkholderia mallei	11
GCA_000959465.1	13373	Burkholderia mallei	India86-567-2
GCA_000959485.1	13373	Burkholderia mallei	2002734306
GCA_000959625.1	13373	Burkholderia mallei	2002721276
GCA_001729545.1	13373	Burkholderia mallei	Bahrain1
GCA_000022705.1	28025	Bifidobacterium animalis subsp. lactis Bl-04	Bl-04; ATCC SD5219
GCA_000022965.1	28025	Bifidobacterium animalis subsp. lactis DSM 10140	DSM 10140
GCA_000092765.1	28025	Bifidobacterium animalis subsp. lactis V9	V9
GCA_000224965.2	28025	Bifidobacterium animalis subsp. lactis BLC1	BLC1
GCA_000277325.1	28025	Bifidobacterium animalis subsp. lactis B420	B420
GCA_000277345.1	28025	Bifidobacterium animalis subsp. lactis Bi-07	Bi-07
GCA_000414215.1	28025	Bifidobacterium animalis subsp. lactis Bl12	Bl12
GCA_000471945.1	28025	Bifidobacterium animalis subsp. lactis ATCC 27673	ATCC 27673
GCA_000817045.1	28025	Bifidobacterium animalis	A6
GCA_000818055.1	28025	Bifidobacterium animalis subsp. lactis	BF052
GCA_001688645.1	28025	Bifidobacterium animalis subsp. animalis	YL2
GCA_000270465.1	28035	Staphylococcus lugdunensis N920143	N920143
GCA_001558775.1	28035	Staphylococcus lugdunensis	FDAARGOS_141
GCA_001558815.1	28035	Staphylococcus lugdunensis	FDAARGOS_143
GCA_000194745.1	28095	Burkholderia gladioli BSR3	BSR3
GCA_000299955.1	28108	Alteromonas macleodii str. 'English Channel 673'	English Channel 673
GCA_000300175.1	28108	Alteromonas macleodii str. 'Balearic Sea AD45'	Balearic Sea AD45
GCA_001562235.1	28108	Alteromonas macleodii	D7
GCA_001578515.1	28108	Alteromonas macleodii	HOT1A3
GCA_900095495.1	28116	Bacteroides ovatus V975	V975
GCA_000017665.1	28141	Cronobacter sakazakii ATCC BAA-894	ATCC BAA-894
GCA_000263215.1	28141	Cronobacter sakazakii ES15	ES15
GCA_000339015.1	28141	Cronobacter sakazakii SP291	Sp291
GCA_001277275.1	28141	Cronobacter sakazakii	NCTC 8155
GCA_000215345.3	28197	Arcobacter butzleri 7h1h	7h1h
GCA_000284355.1	28197	Arcobacter butzleri ED-1	NA
GCA_000756505.1	28251	Ornithobacterium rhinotracheale ORT-UMN 88	ORT-UMN 88
GCA_000006945.2	28901	Salmonella enterica subsp. enterica serovar Typhimurium str. LT2	NA
GCA_000007545.1	28901	Salmonella enterica subsp. enterica serovar Typhi str. Ty2	Ty2
GCA_000008105.1	28901	Salmonella enterica subsp. enterica serovar Choleraesuis str. SC-B67	SC-B67
GCA_000009505.1	28901	Salmonella enterica subsp. enterica serovar Enteritidis str. P125109	P125109
GCA_000009525.1	28901	Salmonella enterica subsp. enterica serovar Gallinarum str. 287/91	287/91
GCA_000011885.1	28901	Salmonella enterica subsp. enterica serovar Paratyphi A str. ATCC 9150	ATCC 9150
GCA_000016045.1	28901	Salmonella enterica subsp. enterica serovar Newport str. SL254	SL254
GCA_000018385.1	28901	Salmonella enterica subsp. enterica serovar Paratyphi C str. RKS4594	RKS4594
GCA_000018705.1	28901	Salmonella enterica subsp. enterica serovar Paratyphi B str. SPB7	SGSC4150; SPB7
GCA_000020705.1	28901	Salmonella enterica subsp. enterica serovar Heidelberg str. SL476	SL476
GCA_000020745.1	28901	Salmonella enterica subsp. enterica serovar Schwarzengrund str. CVM19633	CVM19633
GCA_000020885.1	28901	Salmonella enterica subsp. enterica serovar Agona str. SL483	SL483
GCA_000020925.1	28901	Salmonella enterica subsp. enterica serovar Dublin str. CT_02021853	CT_02021853
GCA_000022165.1	28901	Salmonella enterica subsp. enterica serovar Typhimurium str. 14028S	14028S
GCA_000026565.1	28901	Salmonella enterica subsp. enterica serovar Paratyphi A str. AKU_12601	AKU12601
GCA_000027025.1	28901	Salmonella enterica subsp. enterica serovar Typhimurium str. D23580	D23580
GCA_000188735.1	28901	Salmonella enterica subsp. enterica serovar Typhimurium str. ST4/74	ST4/74
GCA_000188955.5	28901	Salmonella enterica subsp. enterica serovar Montevideo str. 507440-20	507440-20
GCA_000195995.1	28901	Salmonella enterica subsp. enterica serovar Typhi str. CT18	CT18
GCA_000210855.2	28901	Salmonella enterica subsp. enterica serovar Typhimurium str. SL1344	SL1344
GCA_000213635.1	28901	Salmonella enterica subsp. enterica serovar Typhimurium str. UK-1	UK-1
GCA_000235545.1	28901	Salmonella enterica subsp. enterica serovar Gallinarum/pullorum str. RKS5078	RKS5078
GCA_000245535.1	28901	Salmonella enterica subsp. enterica serovar Typhi str. P-stx-12	P-stx-12
GCA_000252875.1	28901	Salmonella enterica subsp. enterica serovar Typhimurium str. 798	798
GCA_000258365.1	28901	Salmonella enterica subsp. enterica serovar Heidelberg str. B182	B182
GCA_000272715.3	28901	Salmonella enterica subsp. enterica serovar Newport str. CVM 21550	CVM 21550
GCA_000272735.3	28901	Salmonella enterica subsp. enterica serovar Newport str. CVM 22513	CVM 22513
GCA_000272755.3	28901	Salmonella enterica subsp. enterica serovar Newport str. CVM 21538	CVM 21538
GCA_000272775.3	28901	Salmonella enterica subsp. enterica serovar Newport str. CVM 22425	CVM 22425
GCA_000272795.2	28901	Salmonella enterica subsp. enterica serovar Newport str. CVM 21554	CVM 21554
GCA_000272815.2	28901	Salmonella enterica subsp. enterica serovar Newport str. CVM N18486	CVM N18486
GCA_000272835.4	28901	Salmonella enterica subsp. enterica serovar Newport str. CVM N1543	CVM N1543
GCA_000272895.3	28901	Salmonella enterica subsp. enterica serovar Newport str. CVM 22462	CVM 22462
GCA_000280315.2	28901	Salmonella enterica subsp. enterica serovar Enteritidis str. 77-1427	77-1427
GCA_000283735.1	28901	Salmonella enterica subsp. enterica serovar Typhimurium str. T000240	T000240
GCA_000329365.2	28901	Salmonella enterica subsp. enterica serovar Enteritidis str. CDC_2010K_0968	CDC_2010K-0968
GCA_000330485.2	28901	Salmonella enterica subsp. enterica serovar Pullorum str. ATCC 9120	ATCC 9120
GCA_000335875.2	28901	Salmonella enterica subsp. enterica serovar Enteritidis str. 18569	18569
GCA_000341425.1	28901	Salmonella enterica subsp. enterica serovar Javiana str. CFSAN001992	CFSAN001992
GCA_000380325.1	28901	Salmonella enterica subsp. enterica serovar Typhimurium str. U288	U288
GCA_000385905.1	28901	Salmonella enterica subsp. enterica serovar Typhi str. Ty21a	Ty21a
GCA_000430085.2	28901	Salmonella enterica subsp. enterica serovar Heidelberg str. CFSAN002069	CFSAN002069
GCA_000430105.1	28901	Salmonella enterica subsp. enterica serovar Heidelberg str. 41578	41578
GCA_000430125.1	28901	Salmonella enterica subsp. enterica serovar Cubana str. CFSAN002050	CFSAN002050
GCA_000430145.3	28901	Salmonella enterica subsp. enterica serovar Typhimurium var. 5- str. CFSAN001921	CFSAN001921
GCA_000430165.1	28901	Salmonella enterica subsp. enterica serovar 4,[5],12:i:- str. 08-1736	08-1736
GCA_000439415.1	28901	Salmonella enterica subsp. enterica serovar Bareilly str. CFSAN000189	CFSAN000189
GCA_000442415.1	28901	Salmonella enterica subsp. enterica serovar Newport str. USMARC-S3124.1	USMARC-S3124.1
GCA_000444445.1	28901	Salmonella enterica subsp. enterica serovar Pullorum str. S06004	S06004
GCA_000462995.1	28901	Salmonella enterica subsp. enterica serovar Gallinarum/pullorum str. CDC1983-67	CDC1983-67
GCA_000473275.1	28901	Salmonella enterica subsp. enterica serovar Thompson str. RM6836	RM6836
GCA_000484195.2	28901	Salmonella enterica subsp. enterica serovar Agona str. 460004 2-1	460004 2-1
GCA_000486165.2	28901	Salmonella enterica subsp. enterica serovar Saintpaul str. SARA26	SARA26
GCA_000486345.2	28901	Salmonella enterica subsp. enterica serovar Typhimurium str. SARA13	SARA13
GCA_000486365.2	28901	Salmonella enterica subsp. enterica serovar Thompson str. ATCC 8391	ATCC 8391
GCA_000486405.2	28901	Salmonella enterica subsp. enterica serovar Tennessee str. TXSC_TXSC08-19	TXSC_TXSC08-19
GCA_000486445.2	28901	Salmonella enterica subsp. enterica serovar Sloterdijk str. ATCC 15791	ATCC 15791
GCA_000486765.2	28901	Salmonella enterica subsp. enterica serovar Panama str. ATCC 7378	ATCC 7378
GCA_000487295.2	28901	Salmonella enterica subsp. enterica serovar Choleraesuis str. ATCC 10708	ATCC 10708
GCA_000487575.2	28901	Salmonella enterica subsp. enterica serovar Anatum str. ATCC BAA-1592	ATCC BAA-1592
GCA_000487615.2	28901	Salmonella enterica subsp. enterica serovar Abony str. 0014	14
GCA_000487775.2	28901	Salmonella enterica subsp. enterica serovar Bredeney str. CFSAN001080	CFSAN001080
GCA_000487915.2	28901	Salmonella enterica subsp. enterica serovar Abaetetuba str. ATCC 35640	ATCC 35640
GCA_000487935.2	28901	Salmonella enterica subsp. enterica serovar Stanleyville str. CFSAN000624	SARB61
GCA_000493535.2	28901	Salmonella enterica subsp. enterica serovar Typhimurium str. DT2	DT2
GCA_000493675.1	28901	Salmonella enterica subsp. enterica serovar Typhimurium str. DT104	DT104
GCA_000494385.2	28901	Salmonella enterica subsp. enterica serovar Agona str. 392869-2	392869-2
GCA_000503845.1	28901	Salmonella enterica subsp. enterica serovar Agona str. 24249	24249
GCA_000505365.2	28901	Salmonella enterica subsp. enterica serovar Cerro str. CFSAN001588	CFSAN001588
GCA_000505705.1	28901	Salmonella enterica subsp. enterica serovar Heidelberg str. CFSAN002064	CFSAN002064
GCA_000612325.1	28901	Salmonella enterica subsp. enterica serovar Enteritidis	Durban
GCA_000623055.2	28901	Salmonella enterica subsp. enterica serovar Enteritidis str. EC20121175	EC20121175
GCA_000623095.2	28901	Salmonella enterica subsp. enterica serovar Enteritidis str. EC20121178	EC20121178
GCA_000623115.2	28901	Salmonella enterica subsp. enterica serovar Enteritidis str. EC20121179	EC20121179
GCA_000623135.2	28901	Salmonella enterica subsp. enterica serovar Enteritidis str. EC20121180	EC20121180
GCA_000623195.2	28901	Salmonella enterica subsp. enterica serovar Enteritidis str. EC20120005	EC20120005
GCA_000623275.1	28901	Salmonella enterica subsp. enterica serovar Enteritidis str. EC20110361	EC20110361
GCA_000623295.1	28901	Salmonella enterica subsp. enterica serovar Enteritidis str. EC20110360	EC20110360
GCA_000623315.1	28901	Salmonella enterica subsp. enterica serovar Enteritidis str. EC20110359	EC20110359
GCA_000623335.1	28901	Salmonella enterica subsp. enterica serovar Enteritidis str. EC20110358	EC20110358
GCA_000623355.1	28901	Salmonella enterica subsp. enterica serovar Enteritidis str. EC20110357	EC20110357
GCA_000623375.1	28901	Salmonella enterica subsp. enterica serovar Enteritidis str. EC20110356	EC20110356
GCA_000623395.2	28901	Salmonella enterica subsp. enterica serovar Enteritidis str. SA19981857	SA19981857
GCA_000623455.2	28901	Salmonella enterica subsp. enterica serovar Enteritidis str. SA19992322	SA19992322
GCA_000623475.2	28901	Salmonella enterica subsp. enterica serovar Enteritidis str. SA19994216	SA19994216
GCA_000623615.2	28901	Salmonella enterica subsp. enterica serovar Enteritidis str. SA19960848	SA19960848
GCA_000623655.2	28901	Salmonella enterica subsp. enterica serovar Enteritidis str. SA19970510	SA19970510
GCA_000623675.2	28901	Salmonella enterica subsp. enterica serovar Enteritidis str. SA19970769	SA19970769
GCA_000623715.2	28901	Salmonella enterica subsp. enterica serovar Enteritidis str. SA19980677	SA19980677
GCA_000623735.2	28901	Salmonella enterica subsp. enterica serovar Enteritidis str. SA19981522	SA19981522
GCA_000624055.2	28901	Salmonella enterica subsp. enterica serovar Enteritidis str. SA20094352	SA20094352
GCA_000624155.1	28901	Salmonella enterica subsp. enterica serovar Enteritidis str. EC20120916	EC20120916
GCA_000624175.2	28901	Salmonella enterica subsp. enterica serovar Enteritidis str. EC20121177	EC20121177
GCA_000624395.2	28901	Salmonella enterica subsp. enterica serovar Enteritidis str. EC20120002	EC20120002
GCA_000625855.2	28901	Salmonella enterica subsp. enterica serovar Enteritidis str. SA20082034	SA20082034
GCA_000626095.2	28901	Salmonella enterica subsp. enterica serovar Enteritidis str. EC20120200	EC20120200
GCA_000626175.1	28901	Salmonella enterica subsp. enterica serovar Enteritidis str. EC20110354	EC20110354
GCA_000626195.1	28901	Salmonella enterica subsp. enterica serovar Enteritidis str. EC20120008	EC20120008
GCA_000626215.1	28901	Salmonella enterica subsp. enterica serovar Enteritidis str. EC20100101	EC20100101
GCA_000626235.1	28901	Salmonella enterica subsp. enterica serovar Enteritidis str. EC20110221	EC20110221
GCA_000626255.1	28901	Salmonella enterica subsp. enterica serovar Enteritidis str. EC20090698	EC20090698
GCA_000626275.2	28901	Salmonella enterica subsp. enterica serovar Enteritidis str. EC20090641	EC20090641
GCA_000626295.1	28901	Salmonella enterica subsp. enterica serovar Enteritidis str. EC20110355	EC20110355
GCA_000626315.1	28901	Salmonella enterica subsp. enterica serovar Enteritidis str. EC20110353	EC20110353
GCA_000626335.1	28901	Salmonella enterica subsp. enterica serovar Enteritidis str. EC20111175	EC20111175
GCA_000626355.1	28901	Salmonella enterica subsp. enterica serovar Enteritidis str. EC20111174	EC20111174
GCA_000626375.1	28901	Salmonella enterica subsp. enterica serovar Enteritidis str. EC20111095	EC20111095
GCA_000626695.2	28901	Salmonella enterica subsp. enterica serovar Enteritidis str. EC20100325	EC20100325
GCA_000636135.1	28901	Salmonella enterica subsp. enterica serovar Typhimurium	138736
GCA_000715155.2	28901	Salmonella enterica subsp. enterica serovar Typhimurium	VNP20009
GCA_000742815.1	28901	Salmonella enterica subsp. enterica serovar Choleraesuis	C500
GCA_000743055.1	28901	Salmonella enterica subsp. enterica serovar Typhimurium	ATCC 13311
GCA_000750215.1	28901	Salmonella enterica subsp. enterica serovar Enteritidis	OLF-SE7-100819
GCA_000750255.1	28901	Salmonella enterica subsp. enterica serovar Enteritidis	OLF-SE8-1021710
GCA_000750295.1	28901	Salmonella enterica subsp. enterica serovar Enteritidis	OLF-SE9-10012
GCA_000750335.1	28901	Salmonella enterica subsp. enterica serovar Enteritidis	OLF-SE10-10052
GCA_000750375.1	28901	Salmonella enterica subsp. enterica serovar Enteritidis	OLF-SE11-10058
GCA_000750395.2	28901	Salmonella enterica subsp. enterica serovar Enteritidis	OLF-SE3-98983-4
GCA_000750415.2	28901	Salmonella enterica subsp. enterica serovar Enteritidis	OLF-SE2-98984-6
GCA_000750435.1	28901	Salmonella enterica subsp. enterica serovar Enteritidis	OLF-SE4-0317-8
GCA_000750455.1	28901	Salmonella enterica subsp. enterica serovar Enteritidis	OLF-SE5-1104-2
GCA_000750475.1	28901	Salmonella enterica subsp. enterica serovar Enteritidis	OLF-SE1-1019-1
GCA_000750495.1	28901	Salmonella enterica subsp. enterica serovar Enteritidis	OLF-SE6-00219-16
GCA_000754375.1	28901	Salmonella enterica subsp. enterica serovar Enteritidis	SEJ
GCA_000818075.1	28901	Salmonella enterica subsp. enterica serovar Paratyphi A	CMCC 50973
GCA_000818115.1	28901	Salmonella enterica subsp. enterica serovar Paratyphi A	CMCC 50503
GCA_000828595.1	28901	Salmonella enterica subsp. enterica serovar Typhimurium str. L-3553	L-3553
GCA_000940895.1	28901	Salmonella enterica subsp. enterica serovar Anatum str. CDC 06-0532	CDC 06-0532
GCA_000940935.1	28901	Salmonella enterica subsp. enterica serovar Newport str. USDA-ARS-USMARC-1927	USDA-ARS-USMARC-1927
GCA_000940975.1	28901	Salmonella enterica subsp. enterica serovar Montevideo str. USDA-ARS-USMARC-1903	USDA-ARS-USMARC-1903
GCA_000941015.1	28901	Salmonella enterica subsp. enterica serovar Typhimurium str. USDA-ARS-USMARC-1899	USDA-ARS-USMARC-1899
GCA_000953495.1	28901	Salmonella enterica subsp. enterica serovar Infantis	1326/28
GCA_000963535.1	28901	Salmonella enterica subsp. enterica serovar Anatum str. USDA-ARS-USMARC-1175	USDA-ARS-USMARC-1175
GCA_000973645.1	28901	Salmonella enterica subsp. enterica serovar Typhimurium str. CDC 2011K-0870	CDC 2011K-0870
GCA_000973665.1	28901	Salmonella enterica subsp. enterica serovar Montevideo str. USDA-ARS-USMARC-1921	USDA-ARS-USMARC-1921
GCA_000973685.1	28901	Salmonella enterica subsp. enterica serovar Newport str. CDC 2010K-2159	CDC 2010K-2159
GCA_000988525.3	28901	Salmonella enterica subsp. enterica serovar Anatum str. USDA-ARS-USMARC-1735	NA
GCA_000993725.1	28901	Salmonella enterica subsp. enterica serovar Typhimurium	FORC_015
GCA_001006525.1	28901	Salmonella enterica subsp. enterica	YU39
GCA_001185215.1	28901	Salmonella enterica subsp. enterica serovar Enteritidis	SEE1
GCA_001185245.1	28901	Salmonella enterica subsp. enterica serovar Enteritidis	SEE2
GCA_001293505.1	28901	Salmonella enterica subsp. enterica serovar Typhimurium	33676
GCA_001302605.1	28901	Salmonella enterica subsp. enterica serovar Typhi	PM016/13
GCA_001302625.1	28901	Salmonella enterica subsp. enterica serovar Typhi	B/SF/13/03/195
GCA_001305235.1	28901	Salmonella enterica subsp. enterica serovar Enteritidis	FORC_007
GCA_001305815.1	28901	Salmonella enterica subsp. enterica serovar Thompson	RM1984
GCA_001305835.1	28901	Salmonella enterica subsp. enterica serovar Thompson	RM1986
GCA_001409135.1	28901	Salmonella enterica subsp. enterica serovar Weltevreden	2511STDY5462388
GCA_001409155.1	28901	Salmonella enterica subsp. enterica serovar Weltevreden	2511STDY5712384
GCA_001409175.1	28901	Salmonella enterica subsp. enterica serovar Weltevreden	2511STDY5712385
GCA_001441205.1	28901	Salmonella enterica subsp. enterica serovar Heidelberg	SA02DT10168701
GCA_001441225.1	28901	Salmonella enterica subsp. enterica serovar Heidelberg	12-4374
GCA_001441245.1	28901	Salmonella enterica subsp. enterica serovar Heidelberg	N13-01290
GCA_001447095.1	28901	Salmonella enterica subsp. enterica serovar Anatum	GT-38
GCA_001447115.1	28901	Salmonella enterica subsp. enterica serovar Anatum	GT-01
GCA_001454965.1	28901	Salmonella enterica subsp. enterica serovar Typhimurium	FORC_020
GCA_001457675.1	28901	Salmonella enterica subsp. enterica serovar Senftenberg	NCTC10384
GCA_001484025.1	28901	Salmonella enterica subsp. enterica serovar Enteritidis	CMCC50041
GCA_001535315.2	28901	Salmonella enterica subsp. enterica serovar Tennessee	CFSAN001387
GCA_001540845.1	28901	Salmonella enterica subsp. enterica serovar Typhimurium	NA
GCA_001558355.1	28901	Salmonella enterica	LT2
GCA_001576255.1	28901	Salmonella enterica subsp. enterica serovar Typhimurium	YU15
GCA_001576275.1	28901	Salmonella enterica subsp. enterica serovar Typhimurium	SO2
GCA_001577505.1	28901	Salmonella enterica subsp. enterica serovar Typhimurium	SO3
GCA_001612515.1	28901	Salmonella enterica subsp. enterica serovar Weltevreden str. 1655	1655
GCA_001617585.1	28901	Salmonella enterica subsp. enterica serovar Typhimurium	RM9437
GCA_001620115.1	28901	Salmonella enterica subsp. enterica serovar Anatum str. USDA-ARS-USMARC-1736	USDA-ARS-USMARC-1736
GCA_001620135.1	28901	Salmonella enterica subsp. enterica serovar Anatum str. USDA-ARS-USMARC-1765	USDA-ARS-USMARC-1765
GCA_001620155.1	28901	Salmonella enterica subsp. enterica serovar Anatum str. USDA-ARS-USMARC-1783	USDA-ARS-USMARC-1783
GCA_001620205.1	28901	Salmonella enterica subsp. enterica serovar Anatum str. USDA-ARS-USMARC-1727	USDA-ARS-USMARC-1727
GCA_001620225.1	28901	Salmonella enterica subsp. enterica serovar Anatum str. USDA-ARS-USMARC-1676	USDA-ARS-USMARC-1676
GCA_001623545.1	28901	Salmonella enterica subsp. enterica serovar Anatum str. USDA-ARS-USMARC-1677	USDA-ARS-USMARC-1677
GCA_001623585.1	28901	Salmonella enterica subsp. enterica serovar Anatum str. USDA-ARS-USMARC-1728	USDA-ARS-USMARC-1728
GCA_001623625.1	28901	Salmonella enterica subsp. enterica serovar Anatum str. USDA-ARS-USMARC-1766	USDA-ARS-USMARC-1766
GCA_001623645.1	28901	Salmonella enterica subsp. enterica serovar Typhimurium str. CDC 2010K-1587	CDC 2010K-1587
GCA_001623665.1	28901	Salmonella enterica subsp. enterica serovar Anatum str. USDA-ARS-USMARC-1781	USDA-ARS-USMARC-1781
GCA_001623685.1	28901	Salmonella enterica subsp. enterica serovar Typhimurium str. CDC 2011K-1702	CDC 2011K-1702
GCA_001623705.1	28901	Salmonella enterica subsp. enterica serovar Typhimurium str. USDA-ARS-USMARC-1880	USDA-ARS-USMARC-1880
GCA_001623725.1	28901	Salmonella enterica subsp. enterica serovar Typhimurium str. USDA-ARS-USMARC-1808	USDA-ARS-USMARC-1808
GCA_001623745.1	28901	Salmonella enterica subsp. enterica serovar Typhimurium str. USDA-ARS-USMARC-1810	USDA-ARS-USMARC-1810
GCA_001623765.1	28901	Salmonella enterica subsp. enterica serovar Typhimurium str. USDA-ARS-USMARC-1898	USDA-ARS-USMARC-1898
GCA_001623775.1	28901	Salmonella enterica subsp. enterica serovar Typhimurium str. CDC 2009K-2059	CDC 2009K-2059
GCA_001623805.1	28901	Salmonella enterica subsp. enterica serovar Typhimurium str. CDC 2009K-1640	CDC 2009K-1640
GCA_001623825.1	28901	Salmonella enterica subsp. enterica serovar Typhimurium str. CDC H2662	CDC H2662
GCA_001623845.1	28901	Salmonella enterica subsp. enterica serovar Typhimurium str. USDA-ARS-USMARC-1896	USDA-ARS-USMARC-1896
GCA_001647045.1	28901	Salmonella enterica subsp. enterica serovar Enteritidis	OLF-00D989 87-1
GCA_001647755.1	28901	Salmonella enterica	C629
GCA_001689935.1	28901	Salmonella enterica subsp. enterica serovar Heidelberg	SH12-007
GCA_001690005.1	28901	Salmonella enterica subsp. enterica serovar Heidelberg	SH12-003
GCA_001690035.1	28901	Salmonella enterica subsp. enterica serovar Heidelberg	SH14-028
GCA_001690055.1	28901	Salmonella enterica subsp. enterica serovar Heidelberg	11-004736-1-7
GCA_001690075.1	28901	Salmonella enterica subsp. enterica serovar Heidelberg	CE-R2-11-0435
GCA_001690095.1	28901	Salmonella enterica subsp. enterica serovar Heidelberg	SA01AB09084001
GCA_001690115.1	28901	Salmonella enterica subsp. enterica serovar Heidelberg	SA02DT09004001
GCA_001690135.1	28901	Salmonella enterica subsp. enterica serovar Heidelberg	09-036813-1A
GCA_001692495.1	28901	Salmonella enterica subsp. enterica serovar Heidelberg	A3EZ223
GCA_001692515.1	28901	Salmonella enterica subsp. enterica serovar Heidelberg	AMR588-04-00435
GCA_001692535.1	28901	Salmonella enterica subsp. enterica serovar Heidelberg	SH13-006
GCA_001692555.1	28901	Salmonella enterica subsp. enterica serovar Heidelberg	A3ES40
GCA_001692575.1	28901	Salmonella enterica subsp. enterica serovar Heidelberg	AMR588-04-00320
GCA_001692595.1	28901	Salmonella enterica subsp. enterica serovar Heidelberg	AMR588-04-00318
GCA_001692615.1	28901	Salmonella enterica subsp. enterica serovar Heidelberg	AMR588-04-00437
GCA_001692635.1	28901	Salmonella enterica subsp. enterica serovar Heidelberg	SH13-004
GCA_001692655.1	28901	Salmonella enterica subsp. enterica serovar Heidelberg	SH14-009
GCA_001705055.1	28901	Salmonella enterica	FORC_019
GCA_001705365.1	28901	Salmonella enterica subsp. enterica serovar Typhimurium	NC983
GCA_001729225.1	28901	Salmonella enterica subsp. enterica serovar Typhimurium	ST931R
GCA_900086565.1	28901	Salmonella enterica subsp. enterica serovar Java	NCTC5706
GCA_000219375.1	28903	Mycoplasma bovis Hubei-1	Hubei-1
GCA_000270525.1	28903	Mycoplasma bovis HB0801	HB0801
GCA_000696015.1	28903	Mycoplasma bovis CQ-W70	CQ-W70
GCA_001043135.1	28903	Mycoplasma bovis	NM 2012
GCA_001611865.1	28903	Mycoplasma bovis	HB0801-P115
GCA_001611895.1	28903	Mycoplasma bovis	HB0801-P150
GCA_001611935.1	28903	Mycoplasma bovis	HB0801-P180
GCA_001558275.1	29385	Staphylococcus saprophyticus	FDAARGOS_168
GCA_001558375.1	29385	Staphylococcus saprophyticus	FDAARGOS_137
GCA_000442435.1	29449	Rhizobium etli bv. mimosae str. Mim1	Mim1
GCA_000022625.1	29459	Brucella melitensis ATCC 23457	ATCC 23457
GCA_000192725.1	29459	Brucella melitensis M28	M28
GCA_000192885.1	29459	Brucella melitensis M5-90	M5-90
GCA_000227645.1	29459	Brucella melitensis NI	NI
GCA_000740355.1	29459	Brucella melitensis bv. 3 str. Ether	ether
GCA_000740415.1	29459	Brucella melitensis bv. 1 str. 16M	16M
GCA_001431745.1	29459	Brucella melitensis	20236
GCA_001715485.1	29459	Brucella melitensis	2008724259
GCA_000018905.1	29461	Brucella suis ATCC 23445	ATCC 23445
GCA_000223195.1	29461	Brucella suis 1330	1330
GCA_000236255.1	29461	Brucella suis VBI22	VBI22
GCA_000600055.1	29461	Brucella suis bv. 1 str. S2	S2
GCA_000698245.1	29461	Brucella suis bv. 2	PT09143
GCA_000698285.1	29461	Brucella suis bv. 2	PT09172
GCA_000698325.1	29461	Brucella suis bv. 2	Bs364CITA
GCA_000698345.1	29461	Brucella suis bv. 2	Bs396CITA
GCA_000699025.1	29461	Brucella suis bv. 2	Bs143CITA
GCA_000755085.1	29461	Brucella suis	ZW046
GCA_000755105.1	29461	Brucella suis	ZW043
GCA_000875695.1	29461	Brucella suis	Human/AR/US/1981
GCA_001715425.1	29461	Brucella suis	NA
GCA_000200735.1	29501	Mycoplasma haemofelis str. Langford 1	Langford 1
GCA_000300045.1	29519	Borrelia garinii NMJW1	NMJW1
GCA_000691545.1	29519	Borrelia garinii SZ	SZ
GCA_000331715.1	29546	Lawsonia intracellularis N343	N343
GCA_001553195.1	29555	Mycoplasma canis PG 14	PG 14
GCA_000185745.1	29575	Taylorella equigenitalis MCE9	MCE9
GCA_001610995.1	33050	Sphingopyxis macrogoltabida	203N
GCA_000221025.1	33059	Acidithiobacillus caldus SM-1	SM-1
GCA_001544855.1	33894	Mycobacterium africanum	25
GCA_000196835.1	33910	Amycolatopsis mediterranei U32	U32
GCA_000220945.1	33910	Amycolatopsis mediterranei S699	S699
GCA_000454025.1	33910	Amycolatopsis mediterranei RB	RB
GCA_000012385.1	33990	Rickettsia bellii RML369-C	RML369-C
GCA_000284075.1	33992	Rickettsia rhipicephali str. 3-7-female6-CWPP	3-7-female6-CWPP
GCA_000021325.1	33996	Gluconacetobacter diazotrophicus PA1 5	NA
GCA_000183155.1	34085	Riemerella anatipestifer ATCC 11845 = DSM 15868	DSM 15868
GCA_000191565.1	34085	Riemerella anatipestifer RA-GD	RA-GD
GCA_000331695.1	34085	Riemerella anatipestifer RA-CH-2	RA-CH-2
GCA_001051075.1	34085	Riemerella anatipestifer	17
GCA_001051115.1	34085	Riemerella anatipestifer	153
GCA_001077795.1	34085	Riemerella anatipestifer Yb2	Yb2
GCA_000237845.1	35794	Rickettsia slovaca 13-B	13-B
GCA_001548075.1	35806	Rhodovulum sulfidophilum	DSM 2351
GCA_001633145.1	35806	Rhodovulum sulfidophilum	SNK001
GCA_000341465.2	35814	Bordetella holmesii F627	F627
GCA_000341485.2	35814	Bordetella holmesii H558	H558
GCA_000765395.1	35814	Bordetella holmesii 44057	44057
GCA_001704215.1	35814	Bordetella holmesii	H903
GCA_000069185.1	36809	Mycobacterium abscessus	NA
GCA_000277775.2	36809	Mycobacterium abscessus subsp. bolletii str. GO 06	GO 06
GCA_000445035.1	36809	Mycobacterium abscessus subsp. bolletii 50594	50594
GCA_000497265.2	36809	Mycobacterium abscessus subsp. bolletii CCUG 48898 = JCM 15300	JCM 15300
GCA_000758225.1	36809	Mycobacterium abscessus subsp. bolletii	MM1513
GCA_000758385.1	36809	Mycobacterium abscessus subsp. bolletii 103	103
GCA_000758405.1	36809	Mycobacterium abscessus subsp. bolletii	MA 1948
GCA_000770125.1	36809	Mycobacterium abscessus subsp. bolletii	MC1518
GCA_000770175.1	36809	Mycobacterium abscessus subsp. abscessus	DJO-44274
GCA_000770215.1	36809	Mycobacterium abscessus subsp. abscessus	4529
GCA_001050395.1	36809	Mycobacterium abscessus UC22	UC22
GCA_001430775.1	36809	Mycobacterium abscessus	NOV0213
GCA_001606195.1	36809	Mycobacterium abscessus	FLAC003
GCA_001606215.1	36809	Mycobacterium abscessus	FLAC004
GCA_001606235.1	36809	Mycobacterium abscessus	FLAC005
GCA_001606255.1	36809	Mycobacterium abscessus	FLAC007
GCA_001606275.1	36809	Mycobacterium abscessus	FLAC008
GCA_001606295.1	36809	Mycobacterium abscessus	FLAC013
GCA_001606315.1	36809	Mycobacterium abscessus	FLAC029
GCA_001606335.1	36809	Mycobacterium abscessus	FLAC031
GCA_001610615.1	36809	Mycobacterium abscessus	FLAC045
GCA_001610635.1	36809	Mycobacterium abscessus	FLAC048
GCA_001610655.1	36809	Mycobacterium abscessus	FLAC049
GCA_001610675.1	36809	Mycobacterium abscessus	FLAC054
GCA_001677095.1	36809	Mycobacterium abscessus	FLAC006
GCA_001677155.1	36809	Mycobacterium abscessus	FLAC028
GCA_001677175.1	36809	Mycobacterium abscessus	FLAC030
GCA_001677195.1	36809	Mycobacterium abscessus	FLAC046
GCA_000018525.1	36855	Brucella canis ATCC 23365	NA
GCA_000238195.1	36855	Brucella canis HSK A52141	A52141
GCA_000691585.1	36855	Brucella canis	SVA13
GCA_001715365.1	36855	Brucella canis	2009004498
GCA_001715405.1	36855	Brucella canis	2010009751
GCA_000756045.1	36873	Paraburkholderia xenovorans LB400	LB400
GCA_000612765.1	38323	Bartonella henselae	BM1374165
GCA_000612965.1	38323	Bartonella henselae	BM1374163
GCA_001291465.1	38323	Bartonella henselae	MVT02
GCA_000185905.1	39645	Mesorhizobium ciceri biovar biserrulae WSM1271	WSM1271
GCA_001618825.1	39645	Mesorhizobium ciceri	CC1192
GCA_000218565.1	40137	Oligotropha carboxidovorans OM5	OM5
GCA_000218585.1	40137	Oligotropha carboxidovorans OM4	OM4
GCA_000338095.1	43771	Corynebacterium urealyticum DSM 7111	DSM 7111
GCA_000807295.1	47466	Borrelia miyamotoi	CT14D4
GCA_000347595.1	47735	Bibersteinia trehalosi USDA-ARS-USMARC-192	USDA-ARS-USMARC-192
GCA_000521725.1	47735	Bibersteinia trehalosi USDA-ARS-USMARC-188	USDA-ARS-USMARC-188
GCA_000521765.1	47735	Bibersteinia trehalosi USDA-ARS-USMARC-190	USDA-ARS-USMARC-190
GCA_001705545.1	48664	Xanthomonas fragariae	NA
GCA_000010045.1	49338	Desulfitobacterium hafniense Y51	Y51
GCA_001712815.1	51669	Tetragenococcus halophilus	MJ4
GCA_000143725.1	52584	Brachyspira pilosicoli 95/1000	95/1000
GCA_000325665.1	52584	Brachyspira pilosicoli P43/6/78	P43/6/78
GCA_000219855.1	53633	Sulfobacillus acidophilus TPY	TPY
GCA_000367425.1	54291	Raoultella ornithinolytica B6	B6
GCA_001455225.1	54291	Raoultella ornithinolytica	Yangling I2
GCA_001700855.1	54291	Raoultella ornithinolytica	A14
GCA_000439255.1	54736	Salmonella bongori N268-08	N268-08
GCA_000709535.1	54736	Salmonella bongori serovar 48:z41:-- str. RKS3044	RKS3044
GCA_000217675.1	55601	Vibrio anguillarum 775	775
GCA_000462975.1	55601	Vibrio anguillarum M3	M3
GCA_000786425.1	55601	Vibrio anguillarum	NB10
GCA_000203215.1	57372	Mycoplasma suis KI3806	KI3806
GCA_000567905.1	57975	Burkholderia thailandensis H0587	H0587
GCA_000567925.1	57975	Burkholderia thailandensis 2002721723	2002721723
GCA_000567945.1	57975	Burkholderia thailandensis E444	E444
GCA_000706745.1	57975	Burkholderia thailandensis USAMRU Malaysia #20	USAMRU Malaysia #20
GCA_000764595.1	57975	Burkholderia thailandensis MSMB59	MSMB59
GCA_000765375.1	57975	Burkholderia thailandensis E254	E254
GCA_000808035.2	57975	Burkholderia thailandensis	2003015869
GCA_000959425.1	57975	Burkholderia thailandensis 2002721643	2002721643
GCA_000959605.1	57975	Burkholderia thailandensis 34	34
GCA_001718295.1	57975	Burkholderia thailandensis	2003015869
GCA_001718595.1	57975	Burkholderia thailandensis	MSMB59
GCA_001718615.1	57975	Burkholderia thailandensis	2002721121
GCA_001718635.1	57975	Burkholderia thailandensis	2002721643
GCA_000016205.1	60552	Burkholderia vietnamiensis G4	G4
GCA_001718495.1	60552	Burkholderia vietnamiensis	FL-2-3-30-S1-D0
GCA_001718775.1	60552	Burkholderia vietnamiensis	AU1233
GCA_001718815.1	60552	Burkholderia vietnamiensis	HI2297
GCA_001718915.1	60552	Burkholderia vietnamiensis	MSMB608WGS
GCA_000830905.1	61435	Dehalococcoides mccartyi CG4	CG4
GCA_000218915.1	61624	Paenibacillus mucilaginosus KNP414	KNP414
GCA_000250655.1	61624	Paenibacillus mucilaginosus 3016	3016
GCA_000632395.1	61645	Enterobacter asburiae L1	L1
GCA_001022095.1	61645	Enterobacter asburiae	CAV1043
GCA_001617645.1	61645	Enterobacter asburiae	ENIPBJ-CG1
GCA_000015845.1	62322	Shewanella baltica OS155	OS155
GCA_000017325.1	62322	Shewanella baltica OS185	OS185
GCA_000021665.1	62322	Shewanella baltica OS223	OS223
GCA_000147735.3	62322	Shewanella baltica BA175	BA175
GCA_000178875.2	62322	Shewanella baltica OS678	OS678
GCA_000215895.1	62322	Shewanella baltica OS117	OS117
GCA_000215645.1	65058	Corynebacterium ulcerans 809	809
GCA_000306825.1	65058	Corynebacterium ulcerans 0102	102
GCA_000499805.2	65058	Corynebacterium ulcerans FRC58	FRC58
GCA_000767415.1	65058	Corynebacterium ulcerans	210932
GCA_000767645.1	65058	Corynebacterium ulcerans	210931
GCA_000769635.1	65058	Corynebacterium ulcerans	5146
GCA_001281445.1	65058	Corynebacterium ulcerans	131001
GCA_000349765.1	75985	Mannheimia haemolytica USDA-ARS-USMARC-183	USDA-ARS-USMARC-183
GCA_000349785.1	75985	Mannheimia haemolytica USDA-ARS-USMARC-185	USDA-ARS-USMARC-185
GCA_000422095.1	75985	Mannheimia haemolytica D174	D174
GCA_000422145.1	75985	Mannheimia haemolytica D153	D153
GCA_000427275.1	75985	Mannheimia haemolytica D171	D171
GCA_000439735.1	75985	Mannheimia haemolytica USMARC_2286	USMARC_2286
GCA_000819525.1	75985	Mannheimia haemolytica USDA-ARS-USMARC-184	USDA-ARS-USMARC-184
GCA_000963635.1	75985	Mannheimia haemolytica	89010807N
GCA_000963675.1	75985	Mannheimia haemolytica	89010807N lktA-
GCA_000477035.2	76594	Cellulophaga baltica NN016038	NN016038
GCA_000463395.1	76860	Streptococcus constellatus subsp. pharyngis C232	C232
GCA_000463445.1	76860	Streptococcus constellatus subsp. pharyngis C818	C818
GCA_000737305.2	79880	Bacillus clausii	ENTPro
GCA_001605725.1	83262	Mycobacterium immunogenum	CCUG 47286
GCA_000191925.1	83554	Chlamydia psittaci 6BC	6BC
GCA_000270385.1	83554	Chlamydia psittaci C19/98	C19/98
GCA_000270405.1	83554	Chlamydia psittaci 01DC11	01DC11
GCA_000270425.1	83554	Chlamydia psittaci 02DC15	02DC15
GCA_000270445.1	83554	Chlamydia psittaci 08DC60	08DC60
GCA_000298375.2	83554	Chlamydia psittaci 84/55	84/55
GCA_000298415.1	83554	Chlamydia psittaci GR9	GR9
GCA_000298435.2	83554	Chlamydia psittaci MN	MN
GCA_000298455.2	83554	Chlamydia psittaci VS225	VS225
GCA_000298475.2	83554	Chlamydia psittaci WS/RT/E30	WS/RT/E30
GCA_000298495.2	83554	Chlamydia psittaci M56	M56
GCA_000298515.2	83554	Chlamydia psittaci WC	WC
GCA_000298535.2	83554	Chlamydia psittaci CP3	CP3
GCA_000298555.2	83554	Chlamydia psittaci NJ1	NJ1
GCA_000338695.1	83554	Chlamydia psittaci Mat116	Mat116
GCA_000008745.1	83558	Chlamydophila pneumoniae CWL029	CWL029
GCA_000011165.1	83558	Chlamydophila pneumoniae J138	J138
GCA_000024145.1	83558	Chlamydophila pneumoniae LPCoLN	LPCoLN
GCA_000091085.1	83558	Chlamydophila pneumoniae AR39	AR39
GCA_001007025.1	83558	Chlamydia pneumoniae	NA
GCA_001007045.1	83558	Chlamydia pneumoniae	NA
GCA_001007065.1	83558	Chlamydia pneumoniae	NA
GCA_001007085.1	83558	Chlamydia pneumoniae	NA
GCA_001007105.1	83558	Chlamydia pneumoniae	NA
GCA_001007125.1	83558	Chlamydia pneumoniae	NA
GCA_000006685.1	83560	Chlamydia muridarum str. Nigg	Nigg
GCA_000767405.1	83560	Chlamydia muridarum	Nigg3
GCA_000767445.1	83560	Chlamydia muridarum	Nigg3
GCA_000772145.1	83560	Chlamydia muridarum	Nigg3
GCA_000830945.1	83560	Chlamydia muridarum str. Nigg3 CMUT3-5	Nigg3 CMUT3-5
GCA_000830965.1	83560	Chlamydia muridarum str. Nigg CM972	CM972
GCA_001442745.1	84531	Lysobacter antibioticus	76
GCA_000521685.1	85404	Mannheimia varigena USDA-ARS-USMARC-1388	USDA-ARS-USMARC-1388
GCA_000521695.1	85404	Mannheimia varigena USDA-ARS-USMARC-1312	USDA-ARS-USMARC-1312
GCA_000689355.1	85701	Bartonella tribocorum	BM1374166
GCA_000204135.1	85991	Chlamydophila pecorum E58	E58
GCA_000470765.1	85991	Chlamydia pecorum PV3056/3	PV3056/3
GCA_000470825.1	85991	Chlamydia pecorum P787	P787
GCA_000018825.1	86662	Bacillus weihenstephanensis KBAB4	KBAB4
GCA_000010545.1	87883	Burkholderia multivorans ATCC 17616	ATCC 17616
GCA_000018505.1	87883	Burkholderia multivorans ATCC 17616	ATCC 17616
GCA_000756005.1	87883	Burkholderia multivorans	DDS 15A-1
GCA_001718755.1	87883	Burkholderia multivorans	AU1185
GCA_001718995.1	87883	Burkholderia multivorans	MSMB1640WGS
GCA_000164885.1	92945	Ketogulonicigenium vulgare Y25	Y25
GCA_000223375.1	92945	Ketogulonicigenium vulgare WSH-001	WSH-001
GCA_001399515.1	92945	Ketogulonicigenium vulgare	Hbe602
GCA_001693655.1	92945	Ketogulonicigenium vulgare	SKV
GCA_000826965.3	93218	Pandoraea apista	TF81F4
GCA_001027265.1	93218	Pandoraea apista	AU2161
GCA_001465595.1	93218	Pandoraea apista	DSM 16535
GCA_000590495.2	93220	Pandoraea pnomenusa 3kgm	3kgm
GCA_000604065.3	93220	Pandoraea pnomenusa	RB38
GCA_000767615.3	93220	Pandoraea pnomenusa	DSM 16536
GCA_000009485.1	95486	Burkholderia cenocepacia J2315	J2315
GCA_000236215.4	95486	Burkholderia cenocepacia H111	H111
GCA_001484665.1	95486	Burkholderia cenocepacia	ST32
GCA_001606115.1	95486	Burkholderia cenocepacia	842
GCA_001718895.1	95486	Burkholderia cenocepacia	MSMB384WGS
GCA_000959245.1	101571	Burkholderia ubonensis MSMB22	MSMB22
GCA_001718355.1	101571	Burkholderia ubonensis	RF23-BP41
GCA_001718655.1	101571	Burkholderia ubonensis	MSMB2035
GCA_001718975.1	101571	Burkholderia ubonensis	MSMB1471WGS
GCA_001628775.1	105219	Ralstonia mannitolilytica	SN83A39
GCA_000740275.1	120576	Brucella pinnipedialis	6/566
GCA_000590815.1	120577	Brucella ceti TE28753-12	TE28753-12
GCA_000006625.1	134821	Ureaplasma parvum serovar 3 str. ATCC 700970	ATCC 700970
GCA_000828735.1	134821	Ureaplasma parvum serovar 3	SV3F4
GCA_000008465.1	135577	Idiomarina loihiensis L2TR	L2TR
GCA_001586235.1	146827	Corynebacterium simulans	Wattiau
GCA_000090405.1	146919	Salinibacter ruber M8	M8
GCA_000019925.1	152480	Burkholderia ambifaria MC40-6	MC40-6
GCA_000203915.1	152480	Burkholderia ambifaria AMMD	AMMD
GCA_001787355.1	153496	Kozakia baliensis	NBRC 16680
GCA_000006905.1	155892	Caulobacter crescentus CB15	CB15
GCA_000179015.2	179636	Alicycliphilus denitrificans BC	BC
GCA_001702215.1	187452	Pediococcus claussenii	TMW 2.53
GCA_001702235.1	187452	Pediococcus claussenii	TMW 2.54
GCA_000582555.1	187493	Thalassolituus oleivorans R6-15	R6-15
GCA_001663855.1	190721	Ralstonia insidiosa	ATCC 49129
GCA_001549955.1	208962	Escherichia albertii	EC06-170
GCA_000007525.1	216816	Bifidobacterium longum NCC2705	NCC2705
GCA_000008945.1	216816	Bifidobacterium longum DJO10A	DJO10A
GCA_000092325.1	216816	Bifidobacterium longum subsp. longum JDM301	JDM301
GCA_000166315.1	216816	Bifidobacterium longum subsp. longum BBMN68	BBMN68
GCA_000196575.1	216816	Bifidobacterium longum subsp. infantis 157F	157F
GCA_000219455.1	216816	Bifidobacterium longum subsp. longum KACC 91563	KACC 91563
GCA_000730205.1	216816	Bifidobacterium longum	BXY01
GCA_000772485.1	216816	Bifidobacterium longum subsp. longum GT15	GT15
GCA_000829295.1	216816	Bifidobacterium longum	105-A
GCA_001293145.1	216816	Bifidobacterium longum	BG7
GCA_001446255.1	216816	Bifidobacterium longum subsp. longum	NCIMB8809
GCA_001446275.1	216816	Bifidobacterium longum subsp. longum	CCUG30698
GCA_001719085.1	216816	Bifidobacterium longum	35624
GCA_001725985.1	216816	Bifidobacterium longum subsp. longum	AH1206
GCA_001262715.1	216946	Spiroplasma turonicum	Tab4c
GCA_001433715.1	233316	Alteromonas stellipolaris LMG 21856	LMG 21856
GCA_001632765.1	233316	Alteromonas stellipolaris	PQQ-42
GCA_001632825.1	233316	Alteromonas stellipolaris	PQQ-44
GCA_001688765.1	239935	Akkermansia muciniphila	YL44
GCA_000025465.1	244366	Klebsiella variicola At-22	At-22
GCA_000812205.2	244366	Klebsiella variicola	DX120E
GCA_001682235.1	246432	Staphylococcus equorum	C2014
GCA_001683315.1	246432	Staphylococcus equorum	KM1031
GCA_001584205.1	279058	Collimonas arenae	Ter282
GCA_001584225.1	279113	Collimonas pratensis	Ter291
GCA_000027185.1	315405	Streptococcus gallolyticus UCN34	UCN34
GCA_000203195.1	315405	Streptococcus gallolyticus subsp. gallolyticus ATCC BAA-2069	ATCC BAA-2069
GCA_000755985.1	342113	Burkholderia oklahomensis	EO147
GCA_000576085.1	364410	Granulibacter bethesdensis CGDNIH3	CGDNIH3
GCA_000576145.1	364410	Granulibacter bethesdensis CGDNIH4	CGDNIH4
GCA_000576185.1	364410	Granulibacter bethesdensis CGDNIH2	CGDNIH2
GCA_001663655.1	375175	Lactobacillus backii	TMW 1.1988
GCA_001663715.1	375175	Lactobacillus backii	TMW 1.1991
GCA_001663735.1	375175	Lactobacillus backii	TMW 1.1992
GCA_001663755.1	375175	Lactobacillus backii	TMW 1.2002
GCA_000012265.1	380021	Pseudomonas protegens Pf-5	Pf-5
GCA_000828695.1	380021	Pseudomonas protegens Cab57	NA
GCA_000504545.1	413503	Cronobacter malonaticus	CMCC45402
GCA_001854165.1	456327	Xanthomonas campestris pv. vesicatoria str. 85-10	31321
GCA_001676745.1	463025	Bordetella bronchialis	AU17976
GCA_000015785.1	492670	Bacillus velezensis FZB42	FZB42
GCA_000319475.1	492670	Bacillus velezensis AS43.3	AS43.3
GCA_000341875.1	492670	Bacillus velezensis UCMB5036	UCMB5036
GCA_000455565.1	492670	Bacillus velezensis UCMB5033	UCMB-5033
GCA_000455585.1	492670	Bacillus velezensis UCMB5113	UCMB5113
GCA_000493375.1	492670	Bacillus velezensis NAU-B3	NAU-B3
GCA_000583065.1	492670	Bacillus velezensis TrigoCor1448	TrigoCor1448
GCA_000685725.1	492670	Bacillus velezensis SQR9	SQR9
GCA_000769555.1	492670	Bacillus velezensis	JS25R
GCA_000988345.1	492670	Bacillus velezensis	YJ11-1-4
GCA_001023595.1	492670	Bacillus velezensis	G341
GCA_001593395.2	492670	Bacillus velezensis	CC09
GCA_001634675.1	492670	Bacillus velezensis	SB1216
GCA_001685645.1	492670	Bacillus velezensis	S3-1
GCA_001687745.1	492670	Bacillus velezensis	LS69
GCA_001857985.1	492670	Bacillus velezensis	9912D
GCA_000816265.1	497724	Campylobacter subantarcticus LMG 24374	LMG 24374
GCA_001874545.1	576611	Polynucleobacter asymbioticus	MWH-RechtKolB
GCA_001874565.1	576611	Polynucleobacter asymbioticus	MWH-RechtKol4
GCA_001874585.1	576611	Polynucleobacter asymbioticus	Tro8F10W22
GCA_000934525.1	589873	Alteromonas australica	DE170
GCA_000262205.1	657445	Francisella noatunensis subsp. orientalis str. Toba 04	Toba 04
GCA_000505725.1	657445	Francisella noatunensis subsp. orientalis LADL--07-285A	LADL--07-285A
GCA_001042525.1	657445	Francisella noatunensis subsp. orientalis FNO12	FNO12
GCA_001042565.1	657445	Francisella noatunensis subsp. orientalis	FNO190
GCA_001190905.1	657445	Francisella noatunensis subsp. orientalis	FNO01
GCA_000732905.1	759620	Weissella ceti	WS08
GCA_000750515.1	759620	Weissella ceti	WS74
GCA_000194805.1	930166	Pseudomonas brassicacearum subsp. brassicacearum NFM421	NFM421
GCA_001746815.1	930166	Pseudomonas brassicacearum	L13-6-12
GCA_000240325.1	1134687	Klebsiella michiganensis	KCTC 1686
GCA_000632415.1	1134687	Klebsiella michiganensis	HKOPL1
GCA_000724525.1	1134687	Klebsiella michiganensis	M1
GCA_001483985.1	1244531	Campylobacter iguaniorum	2463D
GCA_000348565.1	1263550	Edwardsiella piscicida C07-087	C07-087
GCA_000011365.1	1355477	Bradyrhizobium diazoefficiens USDA 110	USDA110
GCA_001549695.1	1355477	Bradyrhizobium diazoefficiens	NK6
GCA_000970065.1	2208	Methanosarcina barkeri 227	227
GCA_001027005.1	2208	Methanosarcina barkeri CM1	CM1
GCA_000007065.1	2209	Methanosarcina mazei Go1	Go1
GCA_000341715.1	2209	Methanosarcina mazei Tuc01	Tuc01
GCA_000970165.1	2209	Methanosarcina mazei WWM610	WWM610
GCA_000970225.1	2209	Methanosarcina mazei LYC	LYC
GCA_000970245.1	2209	Methanosarcina mazei C16	C16
GCA_000969925.1	2210	Methanosarcina thermophila CHTI-55	CHTI-55
GCA_000069025.1	2242	Halobacterium salinarum R1	DSM 671 = R1
GCA_000275605.1	2261	Pyrococcus furiosus COM1	COM1
GCA_000011585.1	39152	Methanococcus maripaludis S2	S2
GCA_000220645.1	39152	Methanococcus maripaludis X1	X1
GCA_001266655.1	43687	Metallosphaera sedula	ARS50-1
GCA_001266675.1	43687	Metallosphaera sedula	ARS50-2
GCA_001266695.1	43687	Metallosphaera sedula	ARS120-1
GCA_001266715.1	43687	Metallosphaera sedula	ARS120-2
GCA_001266735.1	43687	Metallosphaera sedula	SARC-M1
GCA_000504565.2	51589	Haloarcula hispanica N601	N601
GCA_001433455.1	55802	Thermococcus barophilus	CH5
GCA_900079125.1	83986	Methanoculleus bourgensis	NA
GCA_000009185.1	293091	Haloquadratum walsbyi DSM 16790	DSM 16790 = HBSQ001
GCA_000828555.1	39152	Methanococcus maripaludis OS7	OS7 (= NBRC 103642)
GCA_000304355.1	83986	Methanoculleus bourgensis MS2	type strain:MS2

## Sheet: Table S2 264 references
Table S2. All 264 complete reference genomes.
Assembly_accession	Species_taxid	Organism_name	Infraspecific_name
GCA_000521565.1	9	Buchnera aphidicola str. G002 (Myzus persicae)	G002
GCA_000008685.2	139	Borrelia burgdorferi B31	B31
GCA_001660005.1	140	Borrelia hermsii HS1	HS1
GCA_000604125.1	160	Treponema pallidum subsp. pallidum str. Sea 81-4	Sea 81-4
GCA_000017605.1	172	Leptospira biflexa serovar Patoc strain 'Patoc 1 (Ames)'	Patoc 1 (Ames)
GCA_001293065.1	173	Leptospira interrogans serovar Hardjo str. Norma	Norma
GCA_000013945.1	174	Leptospira borgpetersenii serovar Hardjo-bovis str. L550	L550
GCA_001483845.1	195	Campylobacter coli	OR12
GCA_000834965.1	263	Francisella tularensis subsp. tularensis	WY96
GCA_000091545.1	274	Thermus thermophilus HB8	HB8
GCA_001045685.1	287	Pseudomonas aeruginosa DSM 50071	DSM 50071
GCA_001663415.1	305	Ralstonia solanacearum	YC40-M
GCA_000344355.2	317	Pseudomonas syringae pv. actinidiae ICMP 18708	ICMP 18708
GCA_000953455.1	330	Pseudomonas pseudoalcaligenes	NA
GCA_000960995.1	337	Burkholderia glumae LMG 2196 = ATCC 33617	ATCC 33617
GCA_000007145.1	339	Xanthomonas campestris pv. campestris str. ATCC 33913	ATCC 33913
GCA_900094325.1	343	Xanthomonas translucens pv. translucens DSM 18974	NA
GCA_000380335.1	354	Azotobacter vinelandii CA	CA
GCA_000284375.1	375	Bradyrhizobium japonicum USDA 6	USDA 6
GCA_000147795.3	382	Sinorhizobium meliloti AK83	AK83
GCA_001664385.1	396	Rhizobium phaseoli	R650
GCA_000083545.1	408	Methylobacterium extorquens DM4	DM4
GCA_000010825.1	438	Acetobacter pasteurianus IFO 3283-01	IFO 3283 substr. IFO 3283-01
GCA_001680825.1	442	Gluconobacter oxydans	1.637
GCA_000008485.1	446	Legionella pneumophila subsp. pneumophila str. Philadelphia 1	Philadelphia 1
GCA_000156855.2	485	Neisseria gonorrhoeae MS11	MS11
GCA_001029835.1	487	Neisseria meningitidis M0579	M0579
GCA_001831455.1	520	Bordetella pertussis	J448
GCA_000017405.1	529	Ochrobactrum anthropi ATCC 49188	ATCC 49188
GCA_000175255.2	542	Zymomonas mobilis subsp. mobilis ATCC 10988	ATCC 10988
GCA_000025565.1	550	Enterobacter cloacae subsp. cloacae ATCC 13047	ATCC 13047
GCA_000259175.1	588	Providencia stuartii MRSN 2154	MRSN 2154
GCA_000422085.1	614	Serratia liquefaciens ATCC 27592	ATCC 27592
GCA_001578125.1	623	Shigella flexneri 1a	228
GCA_000283715.1	624	Shigella sonnei 53G	53G
GCA_000834825.1	632	Yersinia pestis Antiqua	Antiqua
GCA_000750315.1	633	Yersinia pseudotuberculosis	ATCC 6904
GCA_000014805.1	644	Aeromonas hydrophila subsp. hydrophila ATCC 7966	ATCC 7966
GCA_000354175.2	663	Vibrio alginolyticus NBRC 15630 = ATCC 17749	ATCC 17749
GCA_001558495.1	670	Vibrio parahaemolyticus	ATCC 17802
GCA_000017705.1	680	Vibrio campbellii ATCC BAA-1116	ATCC BAA-1116; BB120
GCA_001680025.1	691	Vibrio natriegens NBRC 15636 = ATCC 14048 = DSM 759	ATCC 14048
GCA_001460855.1	715	Actinobacillus pleuropneumoniae serovar 8	NA
GCA_000019405.1	731	Haemophilus somnus 2336	2336
GCA_000754275.1	747	Pasteurella multocida	ATCC 43137
GCA_000020305.1	770	Anaplasma marginale str. Florida	Florida
GCA_000015445.1	774	Bartonella bacilliformis KC583	KC583; ATCC 35685
GCA_000017105.1	777	Coxiella burnetii Dugway 5J108-111	Dugway 5J108-111
GCA_000026005.1	779	Ehrlichia ruminantium str. Welgevonden	Welgevonden
GCA_000367405.1	782	Rickettsia prowazekii str. Breinl	Breinl
GCA_000283935.1	783	Rickettsia rickettsii str. Hlp#2	Hlp#2
GCA_000008045.1	785	Rickettsia typhi str. Wilmington	Wilmington
GCA_000014345.1	788	Rickettsia canadensis str. McKiel	McKiel
GCA_000294715.1	803	Bartonella quintana RM-11	RM-11
GCA_000441635.1	813	Chlamydia trachomatis RC-F(s)/852	RC-F(s)/852
GCA_000210835.1	817	Bacteroides fragilis 638R	638R
GCA_001314975.1	818	Bacteroides thetaiotaomicron	7330
GCA_000146505.1	833	Fibrobacter succinogenes subsp. succinogenes S85	S85
GCA_000010505.1	837	Porphyromonas gingivalis ATCC 33277	ATCC 33277
GCA_000007325.1	851	Fusobacterium nucleatum subsp. nucleatum ATCC 25586	ATCC 25586
GCA_000021485.1	920	Acidithiobacillus ferrooxidans ATCC 23270	ATCC 23270
GCA_000010785.1	940	Hydrogenobacter thermophilus TK-6	TK-6
GCA_000013145.1	945	Ehrlichia chaffeensis str. Arkansas	Arkansas
GCA_001653955.1	954	Francisella persica ATCC VR-331	ATCC VR-331
GCA_001040945.1	964	Herbaspirillum seropedicae	Z67
GCA_000190595.1	979	Cellulophaga lytica DSM 7489	DSM 7489
GCA_001641185.1	996	Flavobacterium columnare	C#2
GCA_000021005.1	1063	Rhodobacter sphaeroides KD131	KD131; KCTC 12085
GCA_000020445.1	1076	Rhodopseudomonas palustris TIE-1	TIE-1
GCA_001548155.2	1079	Blastochloris viridis	DSM 133
GCA_000013085.1	1085	Rhodospirillum rubrum ATCC 11170	ATCC 11170
GCA_000300295.3	1238	Piscirickettsia salmonis LF-89 = ATCC VR-1361	ATCC VR-1361
GCA_000014445.1	1245	Leuconostoc mesenteroides subsp. mesenteroides ATCC 8293	ATCC 8293
GCA_001027105.1	1280	Staphylococcus aureus subsp. aureus DSM 20231	DSM 20231
GCA_001701005.1	1281	Staphylococcus carnosus	LTH 3730; SK 13; JCM 6069
GCA_000009865.1	1283	Staphylococcus haemolyticus JCSC1435	JCSC1435
GCA_000706685.1	1288	Staphylococcus xylosus	HKUOPL8
GCA_001188915.1	1295	Staphylococcus schleiferi	152367
GCA_000785515.1	1304	Streptococcus salivarius	NCTC 8618
GCA_000732355.1	1307	Streptococcus suis 6407	6407
GCA_000253395.1	1308	Streptococcus thermophilus JIM 8232	JIM 8232
GCA_000164675.2	1318	Streptococcus parasanguinis ATCC 15912	ATCC 15912
GCA_000317855.1	1334	Streptococcus dysgalactiae subsp. equisimilis AC-2713	AC-2713
GCA_000403625.1	1346	Streptococcus iniae SF1	SF1
GCA_000271405.2	1354	Enterococcus hirae ATCC 9790	ATCC 9790
GCA_000196735.1	1390	Bacillus amyloliquefaciens DSM 7	DSM 7
GCA_000832965.1	1392	Bacillus anthracis	2002013094
GCA_000007825.1	1396	Bacillus cereus ATCC 14579	ATCC 14579
GCA_000832905.1	1398	Bacillus coagulans DSM 1 = ATCC 7050	ATCC 7050
GCA_000008425.1	1402	Bacillus licheniformis DSM 13 = ATCC 14580	DSM 13
GCA_000832985.1	1404	Bacillus megaterium NBRC 15308 = ATCC 14581	ATCC 14581
GCA_001629735.1	1421	Lysinibacillus sphaericus	2362
GCA_000008765.1	1488	Clostridium acetobutylicum ATCC 824	ATCC 824
GCA_001856645.1	1501	Clostridium pasteurianum DSM 525 = ATCC 6013	ATCC 6013
GCA_000013285.1	1502	Clostridium perfringens ATCC 13124	ATCC 13124
GCA_001020205.1	1509	Clostridium sporogenes	DSM 795
GCA_001267405.1	1525	Moorella thermoacetica	DSM 521
GCA_000016505.1	1534	Clostridium kluyveri DSM 555	DSM 555
GCA_000829035.1	1597	Lactobacillus paracasei subsp. paracasei JCM 8130	JCM 8130
GCA_000010005.1	1598	Lactobacillus reuteri JCM 1112	JCM 1112
GCA_000763495.1	1638	Listeria ivanovii subsp. londoniensis	WSLC 30151
GCA_000438685.2	1639	Listeria monocytogenes	N1-011A
GCA_000612055.1	1661	Trueperella pyogenes	TP6375
GCA_000010425.1	1680	Bifidobacterium adolescentis ATCC 15703	ATCC 15703
GCA_001025135.1	1681	Bifidobacterium bifidum ATCC 29521 = JCM 1255 = DSM 20456	JCM 1255
GCA_001025155.1	1683	Bifidobacterium angulatum DSM 20098 = JCM 7096	JCM 7096
GCA_001025175.1	1685	Bifidobacterium breve DSM 20213 = JCM 1192	JCM 1192
GCA_001042595.1	1689	Bifidobacterium dentium JCM 1195 = DSM 20436	JCM 1195
GCA_000241875.1	1717	Corynebacterium diphtheriae 31A	31A
GCA_000011325.1	1718	Corynebacterium glutamicum ATCC 13032	ATCC 13032
GCA_001867105.1	1719	Corynebacterium pseudotuberculosis	39
GCA_000940845.1	1744	Propionibacterium freudenreichii subsp. freudenreichii	DSM 20271
GCA_001043255.1	1765	Mycobacterium bovis BCG	3281
GCA_000277125.1	1767	Mycobacterium intracellulare ATCC 13950	ATCC 13950
GCA_000157895.2	1768	Mycobacterium kansasii ATCC 12478	ATCC 12478
GCA_000195855.1	1769	Mycobacterium leprae TN	TN
GCA_000767665.1	1772	Mycobacterium smegmatis	INHR1
GCA_000277735.2	1773	Mycobacterium tuberculosis H37Rv	H37Rv
GCA_000016365.1	1804	Mycobacterium gilvum PYR-GCK	PYR-GCK
GCA_000092985.1	2014	Nocardiopsis dassonvillei subsp. dassonvillei DSM 43111	DSM 43111
GCA_000007485.1	2039	Tropheryma whipplei str. Twist	Twist
GCA_000012765.1	2095	Mycoplasma capricolum subsp. capricolum ATCC 27343	ATCC 27343
GCA_000027325.1	2097	Mycoplasma genitalium G37	G-37
GCA_000085865.1	2098	Mycoplasma hominis ATCC 23114	ATCC 23114
GCA_000008205.1	2099	Mycoplasma hyopneumoniae J	J
GCA_000145705.1	2100	Mycoplasma hyorhinis HUB-1	HUB-1
GCA_000011445.1	2102	Mycoplasma mycoides subsp. mycoides SC str. PG1	PG1
GCA_000733995.1	2104	Mycoplasma pneumoniae M29	M29
GCA_000695835.1	2113	Mycoplasma californicum	ST-6
GCA_000186005.1	2115	Mycoplasma fermentans M64	M64
GCA_000224105.1	2123	Mycoplasma putrefaciens KS1	KS1
GCA_000565195.1	2144	Spiroplasma mirum ATCC 29335	SMCA
GCA_000008305.1	2151	Mesoplasma florum L1	L1; ATCC 33453
GCA_000230655.3	2336	Thermotoga maritima MSB8	MSB8
GCA_001042655.1	2702	Gardnerella vaginalis ATCC 14018 = JCM 11026	JCM 11026
GCA_000284615.1	2743	Marinobacter hydrocarbonoclasticus ATCC 49840	ATCC 49840
GCA_000011705.1	13373	Burkholderia mallei ATCC 23344	ATCC 23344
GCA_000260715.1	28025	Bifidobacterium animalis subsp. animalis ATCC 25527	ATCC 25527
GCA_000025085.1	28035	Staphylococcus lugdunensis HKU09-01	HKU09-01
GCA_000959725.1	28095	Burkholderia gladioli	ATCC 10248
GCA_000172635.2	28108	Alteromonas macleodii ATCC 27126	ATCC 27126
GCA_001314995.1	28116	Bacteroides ovatus	ATCC 8483
GCA_000982825.1	28141	Cronobacter sakazakii	ATCC 29544
GCA_000014025.1	28197	Arcobacter butzleri RM4018	RM4018
GCA_000265465.1	28251	Ornithobacterium rhinotracheale DSM 15997	DSM 15997
GCA_001409195.1	28901	Salmonella enterica subsp. enterica serovar Weltevreden	2511STDY5462413
GCA_000183385.1	28903	Mycoplasma bovis PG45	PG45
GCA_000010125.1	29385	Staphylococcus saprophyticus subsp. saprophyticus ATCC 15305	ATCC 15305
GCA_000092045.1	29449	Rhizobium etli CFN 42	CFN 42
GCA_000007125.1	29459	Brucella melitensis bv. 1 str. 16M	16M
GCA_000007505.1	29461	Brucella suis 1330	1330
GCA_000186985.3	29501	Mycoplasma haemofelis Ohio2	Ohio2
GCA_000239475.1	29519	Borrelia garinii BgVir	BgVir
GCA_000055945.1	29546	Lawsonia intracellularis PHE/MN1-00	PHE/MN1-00
GCA_000988065.1	29555	Mycoplasma canis	LV
GCA_000276685.1	29575	Taylorella equigenitalis ATCC 35865	ATCC 35865
GCA_001314325.1	33050	Sphingopyxis macrogoltabida	203
GCA_000175575.2	33059	Acidithiobacillus caldus ATCC 51756	ATCC 51756
GCA_000253355.1	33894	Mycobacterium africanum GM041182	GM041182
GCA_000282715.1	33910	Amycolatopsis mediterranei S699	S699
GCA_000018245.1	33990	Rickettsia bellii OSU 85-389	OSU 85-389
GCA_001442475.1	33992	Rickettsia rhipicephali	HJ#5
GCA_000067045.1	33996	Gluconacetobacter diazotrophicus PA1 5	PAl 5
GCA_000252855.1	34085	Riemerella anatipestifer ATCC 11845 = DSM 15868	ATCC 11845
GCA_000252365.1	35794	Rickettsia slovaca str. D-CWPP	D-CWPP
GCA_001633165.1	35806	Rhodovulum sulfidophilum DSM 1374	DSM 1374
GCA_000612485.1	35814	Bordetella holmesii ATCC 51541	ATCC 51541
GCA_001677215.1	36809	Mycobacterium abscessus	FLAC055
GCA_000740335.1	36855	Brucella canis	RM6/66
GCA_000013645.1	36873	Paraburkholderia xenovorans LB400	LB400
GCA_000046705.1	38323	Bartonella henselae str. Houston-1	Houston-1
GCA_001618845.1	39645	Mesorhizobium ciceri biovar biserrulae	WSM1284
GCA_000021365.1	40137	Oligotropha carboxidovorans OM5	OM5; ATCC 49405
GCA_000069945.1	43771	Corynebacterium urealyticum DSM 7109	DSM 7109
GCA_000445425.4	47466	Borrelia miyamotoi LB-2001	LB-2001
GCA_000521745.1	47735	Bibersteinia trehalosi USDA-ARS-USMARC-189	USDA-ARS-USMARC-189
GCA_001705565.1	48664	Xanthomonas fragariae	NA
GCA_000021925.1	49338	Desulfitobacterium hafniense DCB-2	DCB-2
GCA_000283615.1	51669	Tetragenococcus halophilus NBRC 12172	NBRC 12172
GCA_000296575.1	52584	Brachyspira pilosicoli B2904	B2904
GCA_000237975.1	53633	Sulfobacillus acidophilus DSM 10332	DSM 10332
GCA_001866535.1	54291	Raoultella ornithinolytica	MG
GCA_000252995.1	54736	Salmonella bongori NCTC 12419	NCTC 12419
GCA_001660505.1	55601	Vibrio anguillarum	90-11-286
GCA_000179035.2	57372	Mycoplasma suis str. Illinois	Illinois
GCA_000012365.1	57975	Burkholderia thailandensis E264	E264; ATCC 700388
GCA_000959445.1	60552	Burkholderia vietnamiensis LMG 10929	LMG 10929
GCA_000011905.1	61435	Dehalococcoides mccartyi 195	195
GCA_000258535.2	61624	Paenibacillus mucilaginosus K02	K02
GCA_001521715.1	61645	Enterobacter asburiae	ATCC 35953
GCA_000018765.1	62322	Shewanella baltica OS195	OS195
GCA_000215665.1	65058	Corynebacterium ulcerans BR-AD22	BR-AD22
GCA_000376645.1	75985	Mannheimia haemolytica M42548	M42548
GCA_000468615.2	76594	Cellulophaga baltica 18	18
GCA_000463425.1	76860	Streptococcus constellatus subsp. pharyngis C1050	C1050
GCA_000009825.1	79880	Bacillus clausii KSM-K16	KSM-K16
GCA_001677135.1	83262	Mycobacterium immunogenum	FLAC016
GCA_000204255.1	83554	Chlamydia psittaci 6BC	6BC
GCA_000007205.1	83558	Chlamydophila pneumoniae TW-183	TW-183
GCA_000709455.1	83560	Chlamydia muridarum str. Nigg 2 MCR	Nigg 2 MCR
GCA_001442535.1	84531	Lysobacter antibioticus	ATCC 29479
GCA_000521655.1	85404	Mannheimia varigena USDA-ARS-USMARC-1296	USDA-ARS-USMARC-1296
GCA_000196435.1	85701	Bartonella tribocorum CIP 105476	NA
GCA_000470805.1	85991	Chlamydia pecorum W73	W73
GCA_000775975.1	86662	Bacillus weihenstephanensis	WSBC 10204
GCA_000959525.1	87883	Burkholderia multivorans ATCC BAA-247	ATCC BAA-247
GCA_001855295.1	92945	Ketogulonicigenium vulgare	SPU B805
GCA_001010785.1	93218	Pandoraea apista	TF80G25
GCA_001636275.1	93220	Pandoraea pnomenusa	MCB032
GCA_001606135.1	95486	Burkholderia cenocepacia	895
GCA_001718855.1	101571	Burkholderia ubonensis	MSMB1189WGS
GCA_000954135.2	105219	Ralstonia mannitolilytica	SN82F48
GCA_000221005.1	120576	Brucella pinnipedialis B2/94	B2/94
GCA_000590795.1	120577	Brucella ceti TE10759-12	TE10759-12
GCA_000019345.1	134821	Ureaplasma parvum serovar 3 str. ATCC 27815	ATCC 27815
GCA_000401175.1	135577	Idiomarina loihiensis GSL 199	GSL 199
GCA_001586215.1	146827	Corynebacterium simulans	PES1
GCA_000013045.1	146919	Salinibacter ruber DSM 13855	DSM 13855; M31
GCA_000959545.1	152480	Burkholderia ambifaria AMMD	AMMD
GCA_001787335.1	153496	Kozakia baliensis	DSM 14400
GCA_000022005.1	155892	Caulobacter crescentus NA1000	NA1000
GCA_000204645.1	179636	Alicycliphilus denitrificans K601	K601
GCA_000237995.2	187452	Pediococcus claussenii ATCC BAA-344	ATCC BAA-344
GCA_000355675.1	187493	Thalassolituus oleivorans MIL-1	MIL-1
GCA_001653935.1	190721	Ralstonia insidiosa	FC1138
GCA_000512125.1	208962	Escherichia albertii KF1	KF1
GCA_000196555.1	216816	Bifidobacterium longum subsp. longum JCM 1217	JCM 1217
GCA_001513715.1	216946	Spiroplasma turonicum	Tab4c
GCA_001562115.1	233316	Alteromonas stellipolaris	LMG 21861
GCA_000020225.1	239935	Akkermansia muciniphila ATCC BAA-835	ATCC BAA-835
GCA_000828055.2	244366	Klebsiella variicola	DSM 15968
GCA_001432245.1	246432	Staphylococcus equorum	KS1039
GCA_001584165.1	279058	Collimonas arenae	Ter10
GCA_001584185.1	279113	Collimonas pratensis	Ter91
GCA_000270145.1	315405	Streptococcus gallolyticus subsp. gallolyticus ATCC 43143	ATCC 43143
GCA_000959365.1	342113	Burkholderia oklahomensis C6786	C6786
GCA_000014285.1	364410	Granulibacter bethesdensis CGDNIH1	CGDNIH1
GCA_001663675.1	375175	Lactobacillus backii	TMW 1.1989
GCA_000397205.1	380021	Pseudomonas protegens CHA0	CHA0
GCA_001277215.2	413503	Cronobacter malonaticus LMG 23826	LMG 23826
GCA_000009165.1	456327	Xanthomonas campestris pv. vesicatoria str. 85-10	31321
GCA_001676705.1	463025	Bordetella bronchialis	AU3182
GCA_000284395.1	492670	Bacillus velezensis YAU B9601-Y2	YAU B9601-Y2
GCA_000816305.1	497724	Campylobacter subantarcticus LMG 24377	LMG 24377
GCA_000016345.1	576611	Polynucleobacter asymbioticus QLW-P1DMWA-1	QLW-P1DMWA-1
GCA_000730385.1	589873	Alteromonas australica	H 17
GCA_001042545.1	657445	Francisella noatunensis subsp. orientalis FNO24	FNO24
GCA_000750535.1	759620	Weissella ceti	WS105
GCA_001449085.1	930166	Pseudomonas brassicacearum	LBUM300
GCA_000276705.2	1134687	Klebsiella michiganensis	E718
GCA_000736415.1	1244531	Campylobacter iguaniorum	1485E
GCA_001729265.1	1263550	Edwardsiella piscicida	S11-285
GCA_001642675.1	1355477	Bradyrhizobium diazoefficiens USDA 110	USDA 110
GCA_000970025.1	2208	Methanosarcina barkeri MS	MS
GCA_000970205.1	2209	Methanosarcina mazei S-6	S-6
GCA_000969885.1	2210	Methanosarcina thermophila TM-1	TM-1
GCA_000006805.1	2242	Halobacterium salinarum NRC-1	NRC-1; ATCC 700922
GCA_000007305.1	2261	Pyrococcus furiosus DSM 3638	DSM 3638
GCA_000016605.1	43687	Metallosphaera sedula DSM 5348	DSM 5348
GCA_000223905.1	51589	Haloarcula hispanica ATCC 33960	CGMCC 1.2049
GCA_000151105.2	55802	Thermococcus barophilus MP	MP
GCA_000304355.2	83986	Methanoculleus bourgensis MS2	MS2T
GCA_000237865.1	293091	Haloquadratum walsbyi C23	NA
GCA_000828535.1	39152	Methanococcus maripaludis KA1	NA

## Sheet: Table S3 real Queries
Table S3. All 61,914 queries of real genomes.
Assembly_accession	Species_taxid	Organism_name	Infraspecific_name
GCA_000302455.1	2162	Methanobacterium formicicum DSM 3637	DSM 3637
GCA_000762265.1	2162	Methanobacterium formicicum	BRM9
GCA_000953115.1	2162	Methanobacterium formicicum	NA
GCA_001316325.1	2162	Methanobacterium formicicum JCM 10132	JCM 10132
GCA_000151225.1	2173	Methanobrevibacter smithii DSM 2374	DSM 2374
GCA_000151245.1	2173	Methanobrevibacter smithii DSM 2375	DSM 2375
GCA_000189795.2	2173	Methanobrevibacter smithii TS145A	TS145A
GCA_000189815.2	2173	Methanobrevibacter smithii TS145B	TS145B
GCA_000189835.2	2173	Methanobrevibacter smithii TS146A	TS146A
GCA_000189855.2	2173	Methanobrevibacter smithii TS146B	TS146B
GCA_000189875.2	2173	Methanobrevibacter smithii TS146C	TS146C
GCA_000189895.2	2173	Methanobrevibacter smithii TS146D	TS146D
GCA_000189915.2	2173	Methanobrevibacter smithii TS146E	TS146E
GCA_000189935.2	2173	Methanobrevibacter smithii TS147A	TS147A
GCA_000189955.2	2173	Methanobrevibacter smithii TS147B	TS147B
GCA_000189975.2	2173	Methanobrevibacter smithii TS147C	TS147C
GCA_000189995.2	2173	Methanobrevibacter smithii TS94A	TS94A
GCA_000190015.2	2173	Methanobrevibacter smithii TS94B	TS94B
GCA_000190035.2	2173	Methanobrevibacter smithii TS94C	TS94C
GCA_000190055.2	2173	Methanobrevibacter smithii TS95A	TS95A
GCA_000190075.2	2173	Methanobrevibacter smithii TS95B	TS95B
GCA_000190095.2	2173	Methanobrevibacter smithii TS95C	TS95C
GCA_000190115.2	2173	Methanobrevibacter smithii TS95D	TS95D
GCA_000190135.2	2173	Methanobrevibacter smithii TS96A	TS96A
GCA_000190155.2	2173	Methanobrevibacter smithii TS96B	TS96B
GCA_000190175.2	2173	Methanobrevibacter smithii TS96C	TS96C
GCA_000824705.1	2173	Methanobrevibacter smithii	ACE6
GCA_900106905.1	2177	Methanohalophilus halophilus	Z-7982
GCA_001508665.1	2198	Methanoculleus marisnigri	NA
GCA_001509255.1	2198	Methanoculleus marisnigri	NA
GCA_000195895.1	2208	Methanosarcina barkeri str. Fusaro	Fusaro
GCA_000969985.1	2208	Methanosarcina barkeri str. Wiesmoor	Wiesmoor
GCA_000970065.1	2208	Methanosarcina barkeri 227	227
GCA_000970305.1	2208	Methanosarcina barkeri 3	3
GCA_001027005.1	2208	Methanosarcina barkeri CM1	CM1
GCA_001316305.1	2208	Methanosarcina barkeri JCM 10043	JCM 10043
GCA_000007065.1	2209	Methanosarcina mazei Go1	Go1
GCA_000341715.1	2209	Methanosarcina mazei Tuc01	Tuc01
GCA_000970165.1	2209	Methanosarcina mazei WWM610	WWM610
GCA_000970185.1	2209	Methanosarcina mazei SarPi	SarPi
GCA_000970225.1	2209	Methanosarcina mazei LYC	LYC
GCA_000970245.1	2209	Methanosarcina mazei C16	C16
GCA_000978935.1	2209	Methanosarcina mazei	3.F.A.2.5
GCA_000978945.1	2209	Methanosarcina mazei	3.F.A.1A.3
GCA_000978955.1	2209	Methanosarcina mazei	2.F.T.2.6
GCA_000978965.1	2209	Methanosarcina mazei	3.F.T.1A.1
GCA_000979015.1	2209	Methanosarcina mazei	3.H.A.2.1
GCA_000979025.1	2209	Methanosarcina mazei	3.H.A.2.6
GCA_000979035.1	2209	Methanosarcina mazei	3.H.M.1B.1
GCA_000979045.1	2209	Methanosarcina mazei	3.H.M.1B.5
GCA_000979095.1	2209	Methanosarcina mazei	3.H.M.2.7
GCA_000979105.1	2209	Methanosarcina mazei	1.F.A.1A.3
GCA_000979115.1	2209	Methanosarcina mazei	1.F.A.2.8
GCA_000979125.1	2209	Methanosarcina mazei	1.F.M.0.5
GCA_000979175.1	2209	Methanosarcina mazei	1.H.A.1A.3
GCA_000979185.1	2209	Methanosarcina mazei	1.H.A.1A.4
GCA_000979195.1	2209	Methanosarcina mazei	1.H.A.2.3
GCA_000979205.1	2209	Methanosarcina mazei	1.H.A.2.7
GCA_000979255.1	2209	Methanosarcina mazei	1.H.M.1A.2
GCA_000979265.1	2209	Methanosarcina mazei	1.H.M.2.1
GCA_000979275.1	2209	Methanosarcina mazei	1.H.M.2.2
GCA_000979335.1	2209	Methanosarcina mazei	2.F.A.2.3
GCA_000979345.1	2209	Methanosarcina mazei	2.F.A.2.4
GCA_000979375.1	2209	Methanosarcina mazei	2.F.T.0.2
GCA_000979495.1	2209	Methanosarcina mazei	3.F.A.1A.1
GCA_000979505.1	2209	Methanosarcina mazei	3.F.A.1B.1
GCA_000979515.1	2209	Methanosarcina mazei	3.F.A.2.12
GCA_000979555.1	2209	Methanosarcina mazei	3.F.A.2.3
GCA_000979575.1	2209	Methanosarcina mazei	3.F.A.2.6
GCA_000979585.1	2209	Methanosarcina mazei	3.F.A.2.7
GCA_000979595.1	2209	Methanosarcina mazei	3.F.T.1A.2
GCA_000979635.1	2209	Methanosarcina mazei	3.F.T.1A.4
GCA_000979655.1	2209	Methanosarcina mazei	3.H.A.1A.1
GCA_000979665.1	2209	Methanosarcina mazei	3.F.T.2.1
GCA_000979675.1	2209	Methanosarcina mazei	3.H.A.1A.2
GCA_000979685.1	2209	Methanosarcina mazei	3.H.A.2.4
GCA_000979735.1	2209	Methanosarcina mazei	3.H.A.2.5
GCA_000979745.1	2209	Methanosarcina mazei	3.H.A.2.8
GCA_000979755.1	2209	Methanosarcina mazei	3.H.M.1A.1
GCA_000979765.1	2209	Methanosarcina mazei	3.H.M.1B.2
GCA_000979815.1	2209	Methanosarcina mazei	3.H.T.1A.1
GCA_000979825.1	2209	Methanosarcina mazei	3.H.T.1A.2
GCA_000979845.1	2209	Methanosarcina mazei	1.F.A.1B.3
GCA_000979855.1	2209	Methanosarcina mazei	1.F.A.1B.4
GCA_000979895.1	2209	Methanosarcina mazei	1.H.A.0.1
GCA_000979915.1	2209	Methanosarcina mazei	1.H.A.1A.1
GCA_000979925.1	2209	Methanosarcina mazei	1.H.A.1A.6
GCA_000979935.1	2209	Methanosarcina mazei	1.H.A.2.1
GCA_000979995.1	2209	Methanosarcina mazei	1.H.A.2.6
GCA_000980005.1	2209	Methanosarcina mazei	1.H.A.2.8
GCA_000980025.1	2209	Methanosarcina mazei	1.H.M.0.1
GCA_000980055.1	2209	Methanosarcina mazei	1.H.M.1A.1
GCA_000980075.1	2209	Methanosarcina mazei	1.H.M.2.3
GCA_000980085.1	2209	Methanosarcina mazei	1.H.M.1A.3
GCA_000980105.1	2209	Methanosarcina mazei	1.H.M.2.4
GCA_000980135.1	2209	Methanosarcina mazei	1.H.T.2.1
GCA_000980155.1	2209	Methanosarcina mazei	1.H.T.2.3
GCA_000980175.1	2209	Methanosarcina mazei	1.H.T.2.5
GCA_001315865.1	2209	Methanosarcina mazei JCM 9314	JCM 9314
GCA_000969925.1	2210	Methanosarcina thermophila CHTI-55	CHTI-55
GCA_000970325.1	2226	Methanococcoides methylutens MM1	MM1
GCA_000734035.1	2234	Archaeoglobus fulgidus DSM 8774	DSM 8774
GCA_001508745.1	2234	Archaeoglobus fulgidus	NA
GCA_001508815.1	2234	Archaeoglobus fulgidus	NA
GCA_000069025.1	2242	Halobacterium salinarum R1	DSM 671 = R1
GCA_000337315.1	2246	Haloferax volcanii DS2	DS2
GCA_000700025.2	2248	Halorubrum saccharovorum	H3
GCA_000306765.2	2252	Haloferax mediterranei ATCC 33500	CGMCC 1.2087
GCA_000685635.1	2252	Haloferax mediterranei ATCC 33500	ATCC 33500
GCA_000275605.1	2261	Pyrococcus furiosus COM1	COM1
GCA_000338775.1	2285	Sulfolobus acidocaldarius Ron12/I	Ron12/I
GCA_000340315.1	2285	Sulfolobus acidocaldarius N8	N8
GCA_000508305.1	2285	Sulfolobus acidocaldarius SUSAZ	SUSAZ
GCA_001481595.1	2285	Sulfolobus acidocaldarius	GG12-C01-09
GCA_001481635.1	2285	Sulfolobus acidocaldarius	NG05B_CO5_07
GCA_001559955.1	2285	Sulfolobus acidocaldarius	GG12-C01-01
GCA_001559965.1	2285	Sulfolobus acidocaldarius	GG12-C01-03
GCA_001559975.1	2285	Sulfolobus acidocaldarius	GG12-C01-02
GCA_001559985.1	2285	Sulfolobus acidocaldarius	GG12-C01-04
GCA_001560035.1	2285	Sulfolobus acidocaldarius	GG12-C01-05
GCA_001560045.1	2285	Sulfolobus acidocaldarius	GG12-C01-07
GCA_001560065.1	2285	Sulfolobus acidocaldarius	GG12-C01-08
GCA_001560085.1	2285	Sulfolobus acidocaldarius	GG12-C01-10
GCA_001560115.1	2285	Sulfolobus acidocaldarius	GG12-C01-11
GCA_001560125.1	2285	Sulfolobus acidocaldarius	GG12-C01-12
GCA_001560135.1	2285	Sulfolobus acidocaldarius	GG12-C01-13
GCA_001560165.1	2285	Sulfolobus acidocaldarius	GG12-C01-14
GCA_001560195.1	2285	Sulfolobus acidocaldarius	GG12-C01-15
GCA_001560205.1	2285	Sulfolobus acidocaldarius	GG12-C01-16
GCA_001560215.1	2285	Sulfolobus acidocaldarius	GG12-C01-17
GCA_001560245.1	2285	Sulfolobus acidocaldarius	GG12-C01-18
GCA_001560275.1	2285	Sulfolobus acidocaldarius	GG12-C01-20
GCA_001560285.1	2285	Sulfolobus acidocaldarius	GG12-C01-21
GCA_001560305.1	2285	Sulfolobus acidocaldarius	GG12-C01-22
GCA_001560315.1	2285	Sulfolobus acidocaldarius	NG05A_C04
GCA_001560355.1	2285	Sulfolobus acidocaldarius	NG05A_C05_01
GCA_001560375.1	2285	Sulfolobus acidocaldarius	NG05B_C03_01
GCA_001560385.1	2285	Sulfolobus acidocaldarius	NG05B_C06_02
GCA_001560405.1	2285	Sulfolobus acidocaldarius	NG05B_C06_03
GCA_001560435.1	2285	Sulfolobus acidocaldarius	NG05B_C06_04
GCA_001560455.1	2285	Sulfolobus acidocaldarius	NG05B_C06_05
GCA_001560465.1	2285	Sulfolobus acidocaldarius	NG05B_C06_06
GCA_001560485.1	2285	Sulfolobus acidocaldarius	NG05B_C06_07
GCA_001560515.1	2285	Sulfolobus acidocaldarius	NG05B_C06_11
GCA_001560525.1	2285	Sulfolobus acidocaldarius	NG05B_C06_12
GCA_001560555.1	2285	Sulfolobus acidocaldarius	NG05B_C06_13
GCA_001560565.1	2285	Sulfolobus acidocaldarius	NG05B_CO5_01
GCA_001560595.1	2285	Sulfolobus acidocaldarius	NG05B_CO5_02
GCA_001560605.1	2285	Sulfolobus acidocaldarius	NG05B_CO5_03
GCA_001560635.1	2285	Sulfolobus acidocaldarius	NG05B_CO5_04
GCA_001560645.1	2285	Sulfolobus acidocaldarius	NG05B_CO5_05
GCA_001560675.1	2285	Sulfolobus acidocaldarius	NG05B_CO5_06
GCA_001560685.1	2285	Sulfolobus acidocaldarius	NG05B_CO5_08
GCA_001560715.1	2285	Sulfolobus acidocaldarius	NG05B_CO5_09
GCA_001560725.1	2285	Sulfolobus acidocaldarius	NG05B_CO5_10
GCA_001560755.1	2285	Sulfolobus acidocaldarius	NG05B_CO5_11
GCA_001560765.1	2285	Sulfolobus acidocaldarius	NG05B_CO5_12
GCA_001560795.1	2285	Sulfolobus acidocaldarius	NG05B_CO5_13
GCA_001560815.1	2285	Sulfolobus acidocaldarius	NG05B_CO5_14
GCA_001560835.1	2285	Sulfolobus acidocaldarius	NG05B_CO5_15
GCA_000007005.1	2287	Sulfolobus solfataricus P2	P2
GCA_000024745.1	2287	Sulfolobus solfataricus 98/2	1998-02-01
GCA_000175555.1	2287	Sulfolobus solfataricus 98/2	1998-02-01
GCA_000968355.1	2287	Sulfolobus solfataricus	SULB
GCA_000968395.1	2287	Sulfolobus solfataricus	98/2 SULC
GCA_000968435.1	2287	Sulfolobus solfataricus	SULA
GCA_000337875.1	13769	Natrialba magadii ATCC 43099	MS-3
GCA_900106715.1	28442	Haloarcula vallismortis	DSM 3756
GCA_000337335.1	29283	Halorubrum distributum JCM 10118	JCM 10118
GCA_001190965.1	35746	Haloferax gibbonsii	ARA6
GCA_000970125.1	38027	Methanosarcina siciliae HI350	HI350
GCA_000970145.1	38027	Methanosarcina siciliae C2J	C2J
GCA_000011585.1	39152	Methanococcus maripaludis S2	S2
GCA_000016125.1	39152	Methanococcus maripaludis C5	C5
GCA_000017225.1	39152	Methanococcus maripaludis C7	C7
GCA_000018485.1	39152	Methanococcus maripaludis C6	C6
GCA_000220645.1	39152	Methanococcus maripaludis X1	X1
GCA_000513315.1	39441	Methanobrevibacter arboriphilus ANOR1	ANOR1
GCA_001315885.1	39441	Methanobrevibacter arboriphilus JCM 9315	JCM 9315
GCA_000747605.1	43687	Metallosphaera sedula	CuR1
GCA_001266655.1	43687	Metallosphaera sedula	ARS50-1
GCA_001266675.1	43687	Metallosphaera sedula	ARS50-2
GCA_001266695.1	43687	Metallosphaera sedula	ARS120-1
GCA_001266715.1	43687	Metallosphaera sedula	ARS120-2
GCA_001266735.1	43687	Metallosphaera sedula	SARC-M1
GCA_000337655.1	44930	Natronobacterium gregoryi SP2	SP2
GCA_900114025.1	44930	Natronobacterium gregoryi	SP2
GCA_000504565.2	51589	Haloarcula hispanica N601	N601
GCA_001315905.1	53952	Thermococcus peptonophilus JCM 9653	JCM 9653
GCA_001433455.1	55802	Thermococcus barophilus	CH5
GCA_000337855.1	60847	Halogeometricum borinquense DSM 11551	DSM 11551
GCA_001483125.1	62320	Haloterrigena turkmenica	WANU15
GCA_000337235.1	63128	Natronorubrum tibetense GA33	GA33
GCA_000529525.1	66851	Methanobrevibacter oralis JMR01	JMR01
GCA_000337635.1	69525	Natrinema pellirubrum DSM 15624	DSM 15624
GCA_900079125.1	83986	Methanoculleus bourgensis	NA
GCA_000723845.1	114529	Haloferax alexandrinus	Arc-Hr
GCA_900095385.1	118126	Methanoculleus chikugoensis	NA
GCA_001315985.1	164451	Vulcanisaeta distributa JCM 11216	JCM 11216
GCA_001316005.1	164451	Vulcanisaeta distributa JCM 11217	JCM 11217
GCA_001316125.1	164451	Vulcanisaeta distributa JCM 11213	JCM 11213
GCA_001316145.1	164451	Vulcanisaeta distributa JCM 11215	JCM 11215
GCA_001508065.1	172049	Thermococcus sibiricus	NA
GCA_000731985.1	222984	Natrinema altunense	AJ2
GCA_000815265.1	222984	Natrinema altunense	1A4-DGR
GCA_000226975.2	229731	Halobiforma lacisalsi AJ5	AJ5
GCA_001316065.1	229980	Aeropyrum camini SY1 = JCM 12091	JCM 12091
GCA_900109425.1	277988	Thermococcus thioreducens	OGL-20
GCA_000009185.1	293091	Haloquadratum walsbyi DSM 16790	DSM 16790 = HBSQ001
GCA_000415965.1	293091	Haloquadratum walsbyi J07HQW1	NA
GCA_000415985.1	293091	Haloquadratum walsbyi J07HQW2	NA
GCA_001563245.1	294671	Methanobrevibacter olleyae	YLM1
GCA_900109695.1	302484	Haloferax larsenii	CDM_5
GCA_001402935.1	312540	Acidiplasma cupricumulans	BH2
GCA_000259215.1	332168	Halococcus hamelinensis 100A6	100A6
GCA_000187225.2	367189	Haladaptatus paucihalophilus DX253	DX253
GCA_900142335.1	367189	Haladaptatus paucihalophilus DX253	DX253
GCA_000337255.1	413810	Halalkalicoccus jeotgali B3	B3
GCA_000485535.1	413810	Halalkalicoccus jeotgali B3	B3
GCA_001316205.1	418008	Methanosarcina horonobensis HB-1 = JCM 15518	JCM 15518
GCA_000215915.3	430914	Halorhabdus tiamatea SARL4B	SARL4B
GCA_001402945.1	507754	Acidiplasma aeolicum	VT
GCA_000363885.1	667126	Methanocaldococcus villosus KIN24-T80	KIN24-T80
GCA_001307315.1	699431	Halolamina pelagica	CDK2
GCA_900110455.1	1202768	Halopiger salifodinae	CGMCC 1.12284
GCA_001282785.1	1480675	Halolamina sediminis	halo7
GCA_000700025.1	2248	Halorubrum saccharovorum	H3
GCA_000828555.1	39152	Methanococcus maripaludis OS7	OS7 (= NBRC 103642)
GCA_000304355.1	83986	Methanoculleus bourgensis MS2	type strain:MS2
GCA_000007365.1	9	Buchnera aphidicola str. Sg (Schizaphis graminum)	Sg
GCA_000007725.1	9	Buchnera aphidicola str. Bp (Baizongia pistaciae)	Bp (Baizongia pistaciae)
GCA_000009605.1	9	Buchnera aphidicola str. APS (Acyrthosiphon pisum)	NA
GCA_000021065.1	9	Buchnera aphidicola str. Tuc7 (Acyrthosiphon pisum)	Tuc7
GCA_000021085.1	9	Buchnera aphidicola str. 5A (Acyrthosiphon pisum)	5A
GCA_000090965.1	9	Buchnera aphidicola BCc	BCc
GCA_000174075.1	9	Buchnera aphidicola str. LSR1 (Acyrthosiphon pisum)	LSR1 (Acyrthosiphon pisum)
GCA_000183225.1	9	Buchnera aphidicola str. LL01 (Acyrthosiphon pisum)	LL01
GCA_000183245.1	9	Buchnera aphidicola str. TLW03 (Acyrthosiphon pisum)	TLW03
GCA_000183285.1	9	Buchnera aphidicola str. JF99 (Acyrthosiphon pisum)	JF99
GCA_000183305.1	9	Buchnera aphidicola str. JF98 (Acyrthosiphon pisum)	JF98
GCA_000217635.1	9	Buchnera aphidicola (Cinara tujafilina)	NA
GCA_000225445.1	9	Buchnera aphidicola str. Ak (Acyrthosiphon kondoi)	Ak
GCA_000225465.1	9	Buchnera aphidicola str. Ua (Uroleucon ambrosiae)	Ua
GCA_000521525.1	9	Buchnera aphidicola str. USDA (Myzus persicae)	USDA
GCA_000521545.1	9	Buchnera aphidicola str. W106 (Myzus persicae)	W106
GCA_000521585.1	9	Buchnera aphidicola str. F009 (Myzus persicae)	F009
GCA_001280225.1	9	Buchnera aphidicola (Aphis glycines)	BAg
GCA_001648115.1	9	Buchnera aphidicola (Schlechtendalia chinensis)	SC
GCA_001700895.1	9	Buchnera aphidicola (Diuraphis noxia)	NA
GCA_900016785.1	9	Buchnera aphidicola (Tuberolachnus salignus)	BTs
GCA_001735525.1	23	Shewanella colwelliana	CSB03KR
GCA_000016585.1	24	Shewanella putrefaciens CN-32	CN-32
GCA_000169215.2	24	Shewanella putrefaciens 200	200
GCA_000519065.1	24	Shewanella putrefaciens HRCR-6	HRCR-6
GCA_000615005.1	24	Shewanella putrefaciens JCM 20190 = NBRC 3908	JCM 20190
GCA_000219105.1	33	Myxococcus fulvus HW-1	HW-1
GCA_900111765.1	33	Myxococcus fulvus	DSM 16525
GCA_000278585.2	34	Myxococcus xanthus DZ2	DZ2
GCA_000340515.1	34	Myxococcus xanthus DZF1	DZF1
GCA_900106535.1	34	Myxococcus xanthus	DSM 16526
GCA_000168055.1	41	Stigmatella aurantiaca DW4/3-1	DW4/3-1
GCA_900109545.1	41	Stigmatella aurantiaca	DSM 17044
GCA_000067165.1	56	Sorangium cellulosum So ce56	So ce 56
GCA_001589185.1	56	Sorangium cellulosum	So0011-07
GCA_001589195.1	56	Sorangium cellulosum	So0157-18
GCA_001589205.1	56	Sorangium cellulosum	So0149
GCA_001589215.1	56	Sorangium cellulosum	So0007-03
GCA_001589265.1	56	Sorangium cellulosum	So0157-25
GCA_001589275.1	56	Sorangium cellulosum	So0003-19-2
GCA_001589285.1	56	Sorangium cellulosum	So0008-312
GCA_001589295.1	56	Sorangium cellulosum	So0163
GCA_001442515.1	69	Lysobacter enzymogenes	C3
GCA_000021405.1	139	Borrelia burgdorferi ZS7	ZS7
GCA_000166635.2	139	Borrelia burgdorferi N40	N40
GCA_000166655.2	139	Borrelia burgdorferi JD1	JD1
GCA_000171735.2	139	Borrelia burgdorferi 118a	118a
GCA_000171755.2	139	Borrelia burgdorferi 72a	72a
GCA_000172255.1	139	Borrelia burgdorferi 80a	80a
GCA_000172295.2	139	Borrelia burgdorferi 29805	29805
GCA_000172315.2	139	Borrelia burgdorferi CA-11.2A	CA-11.2A
GCA_000172335.2	139	Borrelia burgdorferi 64b	64b
GCA_000181555.2	139	Borrelia burgdorferi 156a	156a
GCA_000181575.2	139	Borrelia burgdorferi Bol26	Bol26
GCA_000181715.2	139	Borrelia burgdorferi 94a	94a
GCA_000181855.2	139	Borrelia burgdorferi WI91-23	WI91-23
GCA_000382565.1	139	Borrelia burgdorferi CA8	CA8
GCA_000444465.1	139	Borrelia burgdorferi CA382	CA382
GCA_000501295.1	139	Borrelia burgdorferi IPT2	IPT2
GCA_000501315.1	139	Borrelia burgdorferi IPT23	IPT23
GCA_000501335.1	139	Borrelia burgdorferi IPT26	IPT26
GCA_000501375.1	139	Borrelia burgdorferi IPT35	IPT35
GCA_000501395.1	139	Borrelia burgdorferi IPT46	IPT46
GCA_000501415.1	139	Borrelia burgdorferi IPT48	IPT48
GCA_000501435.1	139	Borrelia burgdorferi IPT49	IPT49
GCA_000501455.1	139	Borrelia burgdorferi IPT51	IPT51
GCA_000501475.1	139	Borrelia burgdorferi IPT61	IPT61
GCA_000501495.1	139	Borrelia burgdorferi IPT69	IPT69
GCA_000501535.1	139	Borrelia burgdorferi IPT137	IPT137
GCA_000501935.1	139	Borrelia burgdorferi IPT19	IPT19
GCA_000501955.1	139	Borrelia burgdorferi IPT24	IPT24
GCA_000501975.1	139	Borrelia burgdorferi IPT60	IPT60
GCA_000501995.1	139	Borrelia burgdorferi IPT71	IPT71
GCA_000502015.1	139	Borrelia burgdorferi IPT77	IPT77
GCA_000502035.1	139	Borrelia burgdorferi IPT87	IPT87
GCA_000502055.1	139	Borrelia burgdorferi IPT92	IPT92
GCA_000502075.1	139	Borrelia burgdorferi IPT93	IPT93
GCA_000502095.1	139	Borrelia burgdorferi IPT112	IPT112
GCA_000502115.1	139	Borrelia burgdorferi IPT125	IPT125
GCA_000502135.1	139	Borrelia burgdorferi IPT132	IPT132
GCA_000502155.1	139	Borrelia burgdorferi IPT141	IPT141
GCA_000769595.1	139	Borreliella burgdorferi	B31
GCA_000012065.2	140	Borrelia hermsii DAH	DAH
GCA_000568675.1	140	Borrelia hermsii YOR	YOR
GCA_000568775.1	140	Borrelia hermsii YBT	YBT
GCA_000568795.1	140	Borrelia hermsii MTW	MTW
GCA_000956315.1	140	Borrelia hermsii CC1	CC1
GCA_001598195.1	140	Borrelia hermsii	DAH-2E7
GCA_000568735.2	141	Borrelia parkeri SLO	SLO
GCA_000568755.1	144	Borrelia coriaceae Co53	Co53
GCA_000147075.1	154	Spirochaeta thermophila DSM 6192	DSM 6192
GCA_000191825.1	158	Treponema denticola F0402	F0402
GCA_000338455.1	158	Treponema denticola SP37	SP37
GCA_000338475.1	158	Treponema denticola SP33	SP33
GCA_000338515.1	158	Treponema denticola MYR-T	MYR-T
GCA_000338595.1	158	Treponema denticola ATCC 33521	ATCC 33521
GCA_000338615.1	158	Treponema denticola ATCC 33520	ATCC 33520
GCA_000338635.1	158	Treponema denticola ASLM	ASLM
GCA_000340605.1	158	Treponema denticola H1-T	H1-T
GCA_000340645.1	158	Treponema denticola H-22	H-22
GCA_000340685.1	158	Treponema denticola ATCC 35404	ATCC 35404
GCA_000340705.1	158	Treponema denticola OTK	OTK
GCA_000340725.1	158	Treponema denticola AL-2	AL-2
GCA_000340745.1	158	Treponema denticola US-Trep	US-Trep
GCA_000413075.1	158	Treponema denticola SP44	SP44
GCA_000413095.1	158	Treponema denticola SP32	SP32
GCA_000413115.1	158	Treponema denticola SP23	SP23
GCA_000022105.1	159	Brachyspira hyodysenteriae WA1	WA1; ATCC 49526
GCA_000383255.1	159	Brachyspira hyodysenteriae ATCC 27164	B78
GCA_001012915.1	159	Brachyspira hyodysenteriae	FMV89.3323
GCA_001012925.1	159	Brachyspira hyodysenteriae	NX
GCA_001012935.1	159	Brachyspira hyodysenteriae	865
GCA_001012945.1	159	Brachyspira hyodysenteriae	B204
GCA_001012995.1	159	Brachyspira hyodysenteriae	B6933
GCA_001013035.1	159	Brachyspira hyodysenteriae	G21
GCA_001013045.1	159	Brachyspira hyodysenteriae	G44
GCA_001013075.1	159	Brachyspira hyodysenteriae	NSW15
GCA_001013085.1	159	Brachyspira hyodysenteriae	NSW5
GCA_001013115.1	159	Brachyspira hyodysenteriae	ST265
GCA_001013125.1	159	Brachyspira hyodysenteriae	Vic2
GCA_001013155.1	159	Brachyspira hyodysenteriae	B8044
GCA_001013165.1	159	Brachyspira hyodysenteriae	FM88.90
GCA_001013195.1	159	Brachyspira hyodysenteriae	Q17
GCA_001013205.1	159	Brachyspira hyodysenteriae	ST190
GCA_001013235.1	159	Brachyspira hyodysenteriae	ST195
GCA_001013245.1	159	Brachyspira hyodysenteriae	ST210
GCA_001013275.1	159	Brachyspira hyodysenteriae	WA100
GCA_001676785.2	159	Brachyspira hyodysenteriae ATCC 27164	B-78
GCA_000008605.1	160	Treponema pallidum subsp. pallidum str. Nichols	Nichols
GCA_000017825.1	160	Treponema pallidum subsp. pallidum SS14	SS14
GCA_000024485.1	160	Treponema pallidum subsp. pallidum str. Chicago	Chicago
GCA_000246755.1	160	Treponema pallidum subsp. pertenue str. SamoaD	SamoaD
GCA_000246775.1	160	Treponema pallidum subsp. pertenue str. CDC2	CDC2
GCA_000246795.1	160	Treponema pallidum subsp. pertenue str. Gauthier	Gauthier
GCA_000246815.1	160	Treponema pallidum subsp. pallidum DAL-1	DAL-1
GCA_000304295.1	160	Treponema pallidum subsp. pallidum str. Mexico A	Mexico A
GCA_000387485.1	160	Treponema pallidum str. Fribourg-Blanc	Fribourg-Blanc
GCA_000410535.2	160	Treponema pallidum subsp. pallidum str. Nichols	Nichols
GCA_000410555.1	160	Treponema pallidum subsp. pallidum SS14	SS14
GCA_000813285.1	160	Treponema pallidum subsp. endemicum str. Bosnia A	Bosnia A
GCA_001628695.1	160	Treponema pallidum subsp. pallidum	Amoy
GCA_001655235.1	160	Treponema pallidum subsp. pallidum	Chicago Population
GCA_001655275.1	160	Treponema pallidum subsp. pallidum	CDC-A
GCA_001655315.1	160	Treponema pallidum subsp. pallidum	Nichols Houston
GCA_001655355.1	160	Treponema pallidum subsp. pallidum	Nichols Houston
GCA_001655395.1	160	Treponema pallidum subsp. pallidum	UW074B
GCA_001655435.1	160	Treponema pallidum subsp. pallidum	UW189B
GCA_001655475.1	160	Treponema pallidum subsp. pallidum	UW228B
GCA_001655515.1	160	Treponema pallidum subsp. pallidum	UW254B
GCA_001655555.1	160	Treponema pallidum subsp. pallidum	UW391B
GCA_001712895.1	160	Treponema pallidum subsp. pallidum	PT_SIF0697
GCA_001712915.1	160	Treponema pallidum subsp. pallidum	PT_SIF0857
GCA_001712935.1	160	Treponema pallidum subsp. pallidum	PT_SIF0908
GCA_001712955.1	160	Treponema pallidum subsp. pallidum	PT_SIF0954
GCA_001712975.1	160	Treponema pallidum subsp. pallidum	PT_SIF1002
GCA_001712995.1	160	Treponema pallidum subsp. pallidum	PT_SIF1020
GCA_001713015.1	160	Treponema pallidum subsp. pallidum	PT_SIF1063
GCA_001713035.1	160	Treponema pallidum subsp. pallidum	PT_SIF1127
GCA_001713055.1	160	Treponema pallidum subsp. pallidum	PT_SIF1135
GCA_001713075.1	160	Treponema pallidum subsp. pallidum	PT_SIF1140
GCA_001713095.1	160	Treponema pallidum subsp. pallidum	PT_SIF1142
GCA_001713115.1	160	Treponema pallidum subsp. pallidum	PT_SIF1156
GCA_001713135.1	160	Treponema pallidum subsp. pallidum	PT_SIF1167
GCA_001713155.1	160	Treponema pallidum subsp. pallidum	PT_SIF1183
GCA_001713175.1	160	Treponema pallidum subsp. pallidum	PT_SIF1196
GCA_001713195.1	160	Treponema pallidum subsp. pallidum	PT_SIF1200
GCA_001713215.1	160	Treponema pallidum subsp. pallidum	PT_SIF1242
GCA_001713235.1	160	Treponema pallidum subsp. pallidum	PT_SIF1252
GCA_001713255.1	160	Treponema pallidum subsp. pallidum	PT_SIF1261
GCA_001713275.1	160	Treponema pallidum subsp. pallidum	PT_SIF1278
GCA_001713295.1	160	Treponema pallidum subsp. pallidum	PT_SIF1280
GCA_001713315.1	160	Treponema pallidum subsp. pallidum	PT_SIF1299
GCA_001713335.1	160	Treponema pallidum subsp. pallidum	PT_SIF1348
GCA_001761515.1	160	Treponema pallidum subsp. pallidum	PT_SIF0751
GCA_001761565.1	160	Treponema pallidum subsp. pallidum	PT_SIF0877_3
GCA_000421345.1	163	Treponema bryantii NK4A124	NK4A124
GCA_900113965.1	163	Treponema bryantii	XBD1002
GCA_000017685.1	172	Leptospira biflexa serovar Patoc strain 'Patoc 1 (Paris)'	Patoc 1 (Paris)
GCA_000007685.1	173	Leptospira interrogans serovar Copenhageni str. Fiocruz L1-130	Fiocruz L1-130
GCA_000092565.1	173	Leptospira interrogans serovar Lai str. 56601	56601
GCA_000216035.2	173	Leptospira interrogans serovar Copenhageni str. Fiocruz R154	Fiocruz R154
GCA_000216055.2	173	Leptospira interrogans serovar Copenhageni str. Fiocruz LV2756C6	Fiocruz LV2756C6
GCA_000216075.2	173	Leptospira interrogans serovar Copenhageni str. 2001025091	2001025091
GCA_000216095.2	173	Leptospira interrogans serovar Copenhageni str. 2006007831	2006007831
GCA_000216115.3	173	Leptospira interrogans serovar Zanoni str. LT2156	LT2156
GCA_000216135.3	173	Leptospira interrogans serovar Grippotyphosa str. LT2186	LT2186
GCA_000216155.3	173	Leptospira interrogans serovar Copenhageni str. LT2050	LT2050
GCA_000216175.3	173	Leptospira interrogans serovar Canicola str. LT1962	LT1962
GCA_000216195.3	173	Leptospira interrogans serovar Djasiman str. LT1649	LT1649
GCA_000216215.2	173	Leptospira interrogans serovar Australis str. LT2148	LT2148
GCA_000216235.3	173	Leptospira interrogans str. C10069	C10069
GCA_000216295.3	173	Leptospira interrogans str. 2006001854	2006001854
GCA_000216335.3	173	Leptospira interrogans str. 2002000621	2002000621
GCA_000216355.3	173	Leptospira interrogans serovar Pomona str. Pomona	Pomona
GCA_000216375.3	173	Leptospira interrogans serovar Bulgarica str. Mallika	Mallika
GCA_000216395.2	173	Leptospira interrogans serovar Copenhageni str. MMD1562	MMD1562
GCA_000216415.2	173	Leptospira interrogans serovar Canicola str. HAI0024	HAI0024
GCA_000216435.2	173	Leptospira interrogans serovar Copenhageni str. HAI0156	HAI0156
GCA_000216475.2	173	Leptospira interrogans serovar Copenhageni str. R066	R066
GCA_000216495.2	173	Leptospira interrogans serovar Copenhageni str. Fiocruz R83	Fiocruz R83
GCA_000216515.2	173	Leptospira interrogans serovar Copenhageni str. Fiocruz LV3879	Fiocruz LV3879
GCA_000216535.2	173	Leptospira interrogans serovar Copenhageni str. Fiocruz LV3834	Fiocruz LV3834
GCA_000216555.3	173	Leptospira interrogans serovar Copenhageni str. Fiocruz LV3738	Fiocruz LV3738
GCA_000216575.2	173	Leptospira interrogans serovar Copenhageni str. Fiocruz LV3737	Fiocruz LV3737
GCA_000216595.3	173	Leptospira interrogans serovar Copenhageni str. Fiocruz LV3726	Fiocruz LV3726
GCA_000216615.2	173	Leptospira interrogans serovar Copenhageni str. Fiocruz LV3373	Fiocruz LV3373
GCA_000216635.2	173	Leptospira interrogans serovar Copenhageni str. Fiocruz LV3323	Fiocruz LV3323
GCA_000216655.2	173	Leptospira interrogans serovar Copenhageni str. Fiocruz LV3244	Fiocruz LV3244
GCA_000216675.2	173	Leptospira interrogans serovar Copenhageni str. Fiocruz LV3096	Fiocruz LV3096
GCA_000216695.2	173	Leptospira interrogans serovar Copenhageni str. Fiocruz LV3094	Fiocruz LV3094
GCA_000216715.2	173	Leptospira interrogans serovar Copenhageni str. Fiocruz LV3086	Fiocruz LV3086
GCA_000216735.2	173	Leptospira interrogans serovar Copenhageni str. Fiocruz LV2973	Fiocruz LV2973
GCA_000216755.2	173	Leptospira interrogans serovar Copenhageni str. Fiocruz LV2959	Fiocruz LV2959
GCA_000216775.2	173	Leptospira interrogans serovar Copenhageni str. Fiocruz LV2958	Fiocruz LV2958
GCA_000216795.2	173	Leptospira interrogans serovar Copenhageni str. Fiocruz LV2953	Fiocruz LV2953
GCA_000216815.2	173	Leptospira interrogans serovar Copenhageni str. Fiocruz LV2948	Fiocruz LV2948
GCA_000216835.2	173	Leptospira interrogans serovar Copenhageni str. Fiocruz LV2933	Fiocruz LV2933
GCA_000216855.2	173	Leptospira interrogans serovar Copenhageni str. Fiocruz LV2908	Fiocruz LV2908
GCA_000216875.2	173	Leptospira interrogans serovar Copenhageni str. Fiocruz LV2897	Fiocruz LV2897
GCA_000216895.2	173	Leptospira interrogans serovar Copenhageni str. Fiocruz LV2840	Fiocruz LV2840
GCA_000216915.2	173	Leptospira interrogans serovar Copenhageni str. Fiocruz LV2832	Fiocruz LV2832
GCA_000216935.2	173	Leptospira interrogans serovar Copenhageni str. Fiocruz LV2825	Fiocruz LV2825
GCA_000216955.2	173	Leptospira interrogans serovar Copenhageni str. Fiocruz LV2812	Fiocruz LV2812
GCA_000216975.2	173	Leptospira interrogans serovar Copenhageni str. Fiocruz LV2811	Fiocruz LV2811
GCA_000216995.2	173	Leptospira interrogans serovar Copenhageni str. Fiocruz LV2806	Fiocruz LV2806
GCA_000217015.3	173	Leptospira interrogans serovar Copenhageni str. Fiocruz LV2805	Fiocruz LV2805
GCA_000217035.2	173	Leptospira interrogans serovar Copenhageni str. Fiocruz LV2804	Fiocruz LV2804
GCA_000217055.2	173	Leptospira interrogans serovar Copenhageni str. Fiocruz LV2799	Fiocruz LV2799
GCA_000217075.2	173	Leptospira interrogans serovar Copenhageni str. Fiocruz LV2791	Fiocruz LV2791
GCA_000217095.2	173	Leptospira interrogans serovar Copenhageni str. Fiocruz LV2790	Fiocruz LV2790
GCA_000217115.2	173	Leptospira interrogans serovar Copenhageni str. Fiocruz LV2787	Fiocruz LV2787
GCA_000217135.2	173	Leptospira interrogans serovar Copenhageni str. Fiocruz LV2776	Fiocruz LV2776
GCA_000217155.2	173	Leptospira interrogans serovar Copenhageni str. Fiocruz LV2772	Fiocruz LV2772
GCA_000217175.2	173	Leptospira interrogans serovar Copenhageni str. Fiocruz LV2769	Fiocruz LV2769
GCA_000217195.2	173	Leptospira interrogans serovar Copenhageni str. Fiocruz LV2767	Fiocruz LV2767
GCA_000217215.2	173	Leptospira interrogans serovar Copenhageni str. Fiocruz LV2763	Fiocruz LV2763
GCA_000217235.2	173	Leptospira interrogans serovar Copenhageni str. Fiocruz LV2759	Fiocruz LV2759
GCA_000217255.2	173	Leptospira interrogans serovar Copenhageni str. Fiocruz LV2752	Fiocruz LV2752
GCA_000217275.2	173	Leptospira interrogans serovar Copenhageni str. Fiocruz LV999	Fiocruz LV999
GCA_000217295.3	173	Leptospira interrogans serovar Copenhageni str. Fiocruz LV251	Fiocruz LV251
GCA_000217315.2	173	Leptospira interrogans serovar Copenhageni str. Fiocruz LV239	Fiocruz LV239
GCA_000217335.3	173	Leptospira interrogans serovar Copenhageni str. Fiocruz LV224	Fiocruz LV224
GCA_000217355.2	173	Leptospira interrogans serovar Copenhageni str. Fiocruz LV212	Fiocruz LV212
GCA_000217375.2	173	Leptospira interrogans serovar Copenhageni str. Fiocruz LV204	Fiocruz LV204
GCA_000217395.2	173	Leptospira interrogans serovar Copenhageni str. Fiocruz LV199	Fiocruz LV199
GCA_000217415.2	173	Leptospira interrogans serovar Copenhageni str. Fiocruz LV192	Fiocruz LV192
GCA_000217435.2	173	Leptospira interrogans serovar Grippotyphosa str. 2006006971	2006006971
GCA_000217495.3	173	Leptospira interrogans str. 2002000626	2002000626
GCA_000217515.3	173	Leptospira interrogans str. 2002000624	2002000624
GCA_000217535.2	173	Leptospira interrogans serovar Copenhageni str. Fiocruz LV130	Fiocruz LV130
GCA_000217555.2	173	Leptospira interrogans serovar Copenhageni str. Fiocruz LV2755	Fiocruz LV2755
GCA_000217575.3	173	Leptospira interrogans serovar Copenhageni str. Fiocruz LV2756 C1	Fiocruz LV2756 C1
GCA_000231175.1	173	Leptospira interrogans serovar Lai str. IPAV	IPAV
GCA_000243515.3	173	Leptospira interrogans serovar Pyrogenes str. 2006006960	2006006960
GCA_000243555.3	173	Leptospira interrogans str. 2002000623	2002000623
GCA_000243635.3	173	Leptospira interrogans serovar Pomona str. Kennewicki LC82-25	Kennewicki LC82-25
GCA_000243755.3	173	Leptospira interrogans serovar Muenchen str. Brem 129	Brem 129
GCA_000243895.3	173	Leptospira interrogans str. FPW2026	FPW2026
GCA_000243935.3	173	Leptospira interrogans serovar Pyrogenes str. L0374	L0374
GCA_000243955.3	173	Leptospira interrogans serovar Medanensis str. L0448	L0448
GCA_000243975.3	173	Leptospira interrogans str. L0996	L0996
GCA_000244015.3	173	Leptospira interrogans serovar Bataviae str. L1111	L1111
GCA_000244035.3	173	Leptospira interrogans str. L1207	L1207
GCA_000244055.3	173	Leptospira interrogans serovar Autumnalis str. LP101	LP101
GCA_000244095.3	173	Leptospira interrogans serovar Pyrogenes str. R168	R168
GCA_000244115.3	173	Leptospira interrogans serovar Hebdomadis str. R499	R499
GCA_000244135.3	173	Leptospira interrogans serovar Grippotyphosa str. UI 08368	UI 08368
GCA_000244155.3	173	Leptospira interrogans serovar Grippotyphosa str. UI 08434	UI 08434
GCA_000244175.3	173	Leptospira interrogans str. UI 08452	UI 08452
GCA_000244195.3	173	Leptospira interrogans serovar Bataviae str. UI 08561	UI 08561
GCA_000244235.3	173	Leptospira interrogans str. UI 09600	UI 09600
GCA_000244275.3	173	Leptospira interrogans str. UI 12621	UI 12621
GCA_000244295.3	173	Leptospira interrogans str. UI 12758	UI 12758
GCA_000244315.3	173	Leptospira interrogans serovar Grippotyphosa str. UI 12764	UI 12764
GCA_000244335.3	173	Leptospira interrogans serovar Grippotyphosa str. UI 12769	UI 12769
GCA_000244375.3	173	Leptospira interrogans str. UI 13372	UI 13372
GCA_000244395.3	173	Leptospira interrogans serovar Medanensis str. UT053	UT053
GCA_000244415.3	173	Leptospira interrogans serovar Pomona str. UT364	UT364
GCA_000244435.3	173	Leptospira interrogans serovar Australis str. 200703203	200703203
GCA_000244455.3	173	Leptospira interrogans serovar Icterohaemorrhagiae str. Verdun HP	Verdun HP
GCA_000244595.3	173	Leptospira interrogans serovar Copenhageni str. HAI0188	HAI0188
GCA_000244635.3	173	Leptospira interrogans serovar Bataviae str. HAI135	HAI135
GCA_000244695.3	173	Leptospira interrogans str. MMD3731	MMD3731
GCA_000245995.2	173	Leptospira interrogans serovar Manilae str. M001_Tn_Mutant_Parent	M001_Tn_Mutant_Parent
GCA_000246015.2	173	Leptospira interrogans serovar Manilae str. M933_lip32_mutant	M933_lip32_mutant
GCA_000246035.2	173	Leptospira interrogans serovar Manilae str. M776_fur_mutant	M776_fur_mutant
GCA_000246055.2	173	Leptospira interrogans serovar Manilae str. M874_LA0615_mutant	M874_LA0615_mutant
GCA_000246075.2	173	Leptospira interrogans serovar Manilae str. M1352_LPS_mutant	M1352_LPS_mutant
GCA_000246095.2	173	Leptospira interrogans serovar Pyrogenes str. 2006006956	2006006956
GCA_000246115.2	173	Leptospira interrogans serovar Bataviae str. 2006006976	2006006976
GCA_000246135.2	173	Leptospira interrogans serovar Bataviae str. 2006006959	2006006959
GCA_000246195.2	173	Leptospira interrogans serovar Lai str. Lai	Lai
GCA_000246215.2	173	Leptospira interrogans serovar Lai str. Lai LPS mutant	Lai LPS mutant
GCA_000246235.2	173	Leptospira interrogans serovar Lai str. Langkawi	Langkawi
GCA_000246255.2	173	Leptospira interrogans serovar Bataviae str. Swart	Swart
GCA_000246275.2	173	Leptospira interrogans serovar Bataviae str. Kariadi-Satu	Kariadi-Satu
GCA_000246315.2	173	Leptospira interrogans serovar Bratislava str. Brem 137	Brem 137
GCA_000246415.2	173	Leptospira interrogans serovar Pyrogenes str. SriLanka1	SriLanka1
GCA_000246435.2	173	Leptospira interrogans serovar Pyrogenes str. SriLanka2	SriLanka2
GCA_000246455.2	173	Leptospira interrogans serovar Copenhageni str. P2518	P2518
GCA_000246475.2	173	Leptospira interrogans serovar Icterohaemorrhagiae str. P2422	P2422
GCA_000246495.2	173	Leptospira interrogans serovar Icterohaemorrhagiae str. P2554	P2554
GCA_000246515.2	173	Leptospira interrogans serovar Icterohaemorrhagiae str. P2547	P2547
GCA_000246535.2	173	Leptospira interrogans serovar Bim str. P2529	P2529
GCA_000246575.2	173	Leptospira interrogans serovar Copenhageni str. R103	R103
GCA_000246595.2	173	Leptospira interrogans serovar Bataviae str. UT234	UT234
GCA_000246615.2	173	Leptospira interrogans serovar Medanensis str. L0887	L0887
GCA_000306075.2	173	Leptospira interrogans serovar Grippotyphosa str. Andaman	Andaman
GCA_000306135.2	173	Leptospira interrogans serovar Canicola str. Fiocruz LV133	Fiocruz LV133
GCA_000306155.2	173	Leptospira interrogans serovar Valbuzzi str. Valbuzzi	Valbuzzi
GCA_000306215.2	173	Leptospira interrogans str. Brem 329	Brem 329
GCA_000306275.2	173	Leptospira interrogans serovar Lora str. TE 1992	TE 1992
GCA_000306295.2	173	Leptospira interrogans serovar Icterohaemorrhagiae str. Verdun LP	Verdun LP
GCA_000306495.2	173	Leptospira interrogans str. FPW1039	FPW1039
GCA_000306535.2	173	Leptospira interrogans serovar Pyrogenes str. 200701872	200701872
GCA_000306635.2	173	Leptospira interrogans str. HAI1536	HAI1536
GCA_000306655.2	173	Leptospira interrogans str. HAI1594	HAI1594
GCA_000306925.2	173	Leptospira interrogans serovar Grippotyphosa str. 2006006986	2006006986
GCA_000332535.2	173	Leptospira interrogans serovar Copenhageni str. M20	M20
GCA_000342365.1	173	Leptospira interrogans serovar Pomona str. Fox 32256	Fox 32256
GCA_000342645.1	173	Leptospira interrogans serovar Canicola str. P2655	P2655
GCA_000342665.1	173	Leptospira interrogans serovar Copenhageni str. Fiocruz LV4113	Fiocruz LV4113
GCA_000342685.1	173	Leptospira interrogans serovar Pyrogenes str. Sri Lanka 30	Sri Lanka 30
GCA_000342705.1	173	Leptospira interrogans serovar Copenhageni str. Fiocruz LV3409	Fiocruz LV3409
GCA_000342745.1	173	Leptospira interrogans serovar Naam str. Naam	Naam
GCA_000342765.1	173	Leptospira interrogans serovar Copenhageni str. 2007005490	2007005490
GCA_000342805.1	173	Leptospira interrogans serovar Pyrogenes str. Sri Lanka 14	Sri Lanka 14
GCA_000342825.1	173	Leptospira interrogans serovar Copenhageni str. Fiocruz LV4108	Fiocruz LV4108
GCA_000342845.1	173	Leptospira interrogans serovar Copenhageni str. Fiocruz LV4118	Fiocruz LV4118
GCA_000342865.1	173	Leptospira interrogans serovar Pyrogenes str. Sri Lanka 39	Sri Lanka 39
GCA_000342905.1	173	Leptospira interrogans serovar Pyrogenes str. Sri Lanka 46	Sri Lanka 46
GCA_000342925.1	173	Leptospira interrogans serovar Szwajizak str. Szwajizak	Szwajizak
GCA_000342945.1	173	Leptospira interrogans serovar Manilae str. K56	K56
GCA_000342965.1	173	Leptospira interrogans serovar Copenhageni str. Fiocruz LV2841	Fiocruz LV2841
GCA_000342985.1	173	Leptospira interrogans serovar Copenhageni str. 2006006982	2006006982
GCA_000343005.1	173	Leptospira interrogans serovar Copenhageni str. 2002000634	2002000634
GCA_000343025.1	173	Leptospira interrogans serovar Pomona str. 2006006962	2006006962
GCA_000343085.1	173	Leptospira interrogans serovar Copenhageni str. Fiocruz LV237	Fiocruz LV237
GCA_000343105.1	173	Leptospira interrogans serovar Copenhageni str. 2002009669	2002009669
GCA_000343125.1	173	Leptospira interrogans str. Fiocruz LV4114	Fiocruz LV4114
GCA_000343145.1	173	Leptospira interrogans str. Fiocruz LV4117	Fiocruz LV4117
GCA_000343165.1	173	Leptospira interrogans serovar Icterohaemorrhagiae str. RGA	RGA
GCA_000343185.1	173	Leptospira interrogans serovar Copenhageni str. Fiocruz LV4152	Fiocruz LV4152
GCA_000343205.1	173	Leptospira interrogans serovar Copenhageni str. Fiocruz LV2807	Fiocruz LV2807
GCA_000343225.1	173	Leptospira interrogans serovar Copenhageni str. Fiocruz LV4173	Fiocruz LV4173
GCA_000343245.1	173	Leptospira interrogans serovar Copenhageni str. Fiocruz LV2919	Fiocruz LV2919
GCA_000343265.1	173	Leptospira interrogans serovar Copenhageni str. Fiocruz LV4034	Fiocruz LV4034
GCA_000343285.1	173	Leptospira interrogans serovar Copenhageni str. Fiocruz LV4211	Fiocruz LV4211
GCA_000343305.1	173	Leptospira interrogans serovar Icterohaemorrhagiae str. Kantorowic	Kantorowic
GCA_000343345.1	173	Leptospira interrogans serovar Pomona str. 2006006968	2006006968
GCA_000343375.1	173	Leptospira interrogans serovar Manilae str. UP-OM	UP-OM
GCA_000343415.1	173	Leptospira interrogans serovar Jalna str. 2008720116	2008720116
GCA_000343435.1	173	Leptospira interrogans serovar Jalna str. 2008720117	2008720117
GCA_000343455.1	173	Leptospira interrogans serovar Pyrogenes str. 2006006973	2006006973
GCA_000343475.1	173	Leptospira interrogans serovar Copenhageni str. 2006006972	2006006972
GCA_000343495.1	173	Leptospira interrogans serovar Copenhageni str. P2431	P2431
GCA_000343515.1	173	Leptospira interrogans serovar Icterohaemorrhagiae str. 201100516	201100516
GCA_000343535.1	173	Leptospira interrogans serovar Copenhageni str. Fiocruz LV256	Fiocruz LV256
GCA_000343575.1	173	Leptospira interrogans serovar Copenhageni str. Fiocruz LV4160	Fiocruz LV4160
GCA_000343595.1	173	Leptospira interrogans serovar Copenhageni str. 200701182	200701182
GCA_000343615.1	173	Leptospira interrogans serovar Copenhageni str. Fiocruz LV2750	Fiocruz LV2750
GCA_000343635.1	173	Leptospira interrogans serovar Copenhageni str. Fiocruz LV2766	Fiocruz LV2766
GCA_000343655.1	173	Leptospira interrogans serovar Copenhageni str. Fiocruz LV2816	Fiocruz LV2816
GCA_000343675.1	173	Leptospira interrogans serovar Copenhageni str. Fiocruz LV3076	Fiocruz LV3076
GCA_000343695.1	173	Leptospira interrogans serovar Copenhageni str. Fiocruz LV3213	Fiocruz LV3213
GCA_000343715.1	173	Leptospira interrogans serovar Copenhageni str. Fiocruz LV4212	Fiocruz LV4212
GCA_000343735.1	173	Leptospira interrogans serovar Copenhageni str. Wijnberg	Wijnberg
GCA_000343755.1	173	Leptospira interrogans serovar Copenhageni str. Fiocruz LV4217	Fiocruz LV4217
GCA_000343775.1	173	Leptospira interrogans serovar Copenhageni str. Fiocruz LV4174	Fiocruz LV4174
GCA_000343795.1	173	Leptospira interrogans serovar Copenhageni str. Fiocruz LV4188	Fiocruz LV4188
GCA_000343815.1	173	Leptospira interrogans str. Fiocruz LV4225	Fiocruz LV4225
GCA_000343835.1	173	Leptospira interrogans serovar Copenhageni str. Fiocruz LV4234	Fiocruz LV4234
GCA_000346695.1	173	Leptospira interrogans serovar Pomona str. CSL10083	CSL10083
GCA_000346935.1	173	Leptospira interrogans serovar Valbuzzi str. Duyster	Duyster
GCA_000347055.1	173	Leptospira interrogans str. 2003000735	2003000735
GCA_000347095.1	173	Leptospira interrogans str. UT126	UT126
GCA_000347115.1	173	Leptospira interrogans str. 2002000632	2002000632
GCA_000347135.1	173	Leptospira interrogans str. 2002000631	2002000631
GCA_000347155.1	173	Leptospira interrogans serovar Pomona str. CSL4002	CSL4002
GCA_000347255.1	173	Leptospira interrogans str. Kito	Kito
GCA_000612525.2	173	Leptospira interrogans serovar Manilae	mutant m77
GCA_000758025.1	173	Leptospira interrogans serovar Lai	SR61
GCA_000941035.1	173	Leptospira interrogans serovar Linhai str. 56609	56609
GCA_001010765.1	173	Leptospira interrogans serovar Bratislava	PigK151
GCA_001022315.1	173	Leptospira interrogans serovar Muenchen	acegua
GCA_001047635.1	173	Leptospira interrogans serovar Manilae	UP-MMC-NIID LP
GCA_001047655.1	173	Leptospira interrogans serovar Manilae	UP-MMC-NIID HP
GCA_001292605.1	173	Leptospira interrogans	Prea
GCA_001292615.1	173	Leptospira interrogans	RCA
GCA_001292685.1	173	Leptospira interrogans	Capivara
GCA_001412475.1	173	Leptospira interrogans serovar Canicola	LO-4
GCA_001417585.1	173	Leptospira interrogans serovar Canicola	LO-3
GCA_001443305.1	173	Leptospira interrogans serovar Hardjo-prajitno	Hardjoprajitno
GCA_001542585.1	173	Leptospira interrogans	702
GCA_001542605.1	173	Leptospira interrogans	733
GCA_001567645.1	173	Leptospira interrogans	H78Shuang4
GCA_001567655.1	173	Leptospira interrogans	56673
GCA_001567675.1	173	Leptospira interrogans	56666
GCA_001567705.1	173	Leptospira interrogans	56678
GCA_001567725.1	173	Leptospira interrogans	200040
GCA_001567735.1	173	Leptospira interrogans	200509
GCA_001567745.1	173	Leptospira interrogans	CMCC-1
GCA_001567785.1	173	Leptospira interrogans	CMCC-3
GCA_001567805.1	173	Leptospira interrogans	J50
GCA_001567815.1	173	Leptospira interrogans	20046
GCA_001567825.1	173	Leptospira interrogans	G32
GCA_001567835.1	173	Leptospira interrogans	56612
GCA_001567885.1	173	Leptospira interrogans	56618
GCA_001567895.1	173	Leptospira interrogans	56626
GCA_001567905.1	173	Leptospira interrogans	56627
GCA_001567945.1	173	Leptospira interrogans	56630
GCA_001567965.1	173	Leptospira interrogans	56635
GCA_001567975.1	173	Leptospira interrogans	56638
GCA_001567985.1	173	Leptospira interrogans	56642
GCA_001568025.1	173	Leptospira interrogans	56647
GCA_001568045.1	173	Leptospira interrogans	56652
GCA_001568065.1	173	Leptospira interrogans	56656
GCA_001568075.1	173	Leptospira interrogans	56101
GCA_001568105.1	173	Leptospira interrogans	56104
GCA_001568125.1	173	Leptospira interrogans	56121
GCA_001568135.1	173	Leptospira interrogans	56126
GCA_001568155.1	173	Leptospira interrogans	56129
GCA_001568175.1	173	Leptospira interrogans	56143
GCA_001568205.1	173	Leptospira interrogans	56201
GCA_001568215.1	173	Leptospira interrogans	56601-V
GCA_001568225.1	173	Leptospira interrogans	56605
GCA_001568265.1	173	Leptospira interrogans	56606
GCA_001568285.1	173	Leptospira interrogans	56606-V
GCA_001568525.1	173	Leptospira interrogans	56662
GCA_001568535.1	173	Leptospira interrogans	A05D31
GCA_001568565.1	173	Leptospira interrogans	CMCC-2
GCA_001568575.1	173	Leptospira interrogans	H30H0728
GCA_001568605.1	173	Leptospira interrogans	G30
GCA_001568615.1	173	Leptospira interrogans	J42
GCA_001568645.1	173	Leptospira interrogans	J9
GCA_001568655.1	173	Leptospira interrogans	56619
GCA_001568685.1	173	Leptospira interrogans	56620
GCA_001568695.1	173	Leptospira interrogans	56624
GCA_001568725.1	173	Leptospira interrogans	56625
GCA_001568735.1	173	Leptospira interrogans	56628
GCA_001568765.1	173	Leptospira interrogans	56629
GCA_001568775.1	173	Leptospira interrogans	56634
GCA_001568805.1	173	Leptospira interrogans	56639
GCA_001568815.1	173	Leptospira interrogans	56649
GCA_001568845.1	173	Leptospira interrogans	56653
GCA_001568855.1	173	Leptospira interrogans	56651
GCA_001568885.1	173	Leptospira interrogans	56660
GCA_001568935.1	173	Leptospira interrogans	56133
GCA_001568965.1	173	Leptospira interrogans	56135
GCA_001568985.1	173	Leptospira interrogans	56137
GCA_001568995.1	173	Leptospira interrogans	56603
GCA_001569005.1	173	Leptospira interrogans	56601
GCA_001569045.1	173	Leptospira interrogans	56608-V
GCA_001569065.1	173	Leptospira interrogans	56608
GCA_001569075.1	173	Leptospira interrogans	56609
GCA_001569105.1	173	Leptospira interrogans	56609-V
GCA_001569125.1	173	Leptospira interrogans	56610
GCA_001584245.1	173	Leptospira interrogans	ZV013
GCA_001650015.1	173	Leptospira interrogans serovar Bataviae	LepIMR 22
GCA_001683775.1	173	Leptospira interrogans serovar Copenhageni/Icterohaemorrhagiae	Piscina
GCA_001687505.1	173	Leptospira interrogans serovar Canicola	Tande
GCA_001857845.1	173	Leptospira interrogans serovar Pomona	AKRFB
GCA_000013965.1	174	Leptospira borgpetersenii serovar Hardjo-bovis str. JB197	JB197
GCA_000243775.3	174	Leptospira borgpetersenii str. Brem 307	Brem 307
GCA_000243795.3	174	Leptospira borgpetersenii str. Brem 328	Brem 328
GCA_000244075.3	174	Leptospira borgpetersenii serovar Javanica str. MK146	MK146
GCA_000244215.3	174	Leptospira borgpetersenii str. UI 09149	UI 09149
GCA_000244255.3	174	Leptospira borgpetersenii serovar Javanica str. UI 09931	UI 09931
GCA_000244495.3	174	Leptospira borgpetersenii serovar Castellonis str. 200801910	200801910
GCA_000244535.3	174	Leptospira borgpetersenii str. Noumea 25	Noumea 25
GCA_000244835.3	174	Leptospira borgpetersenii serovar Mini str. 201000851	201000851
GCA_000246555.2	174	Leptospira borgpetersenii serovar Kenya str. TE 0159	TE 0159
GCA_000246695.2	174	Leptospira borgpetersenii serovar Javanica str. L0864	L0864
GCA_000306315.2	174	Leptospira borgpetersenii str. 200701203	200701203
GCA_000306375.2	174	Leptospira borgpetersenii str. 200801926	200801926
GCA_000306415.2	174	Leptospira borgpetersenii serovar Pomona str. 200901868	200901868
GCA_000342885.1	174	Leptospira borgpetersenii serovar Hardjo-bovis str. Lely 607	Lely 607
GCA_000346975.1	174	Leptospira borgpetersenii serovar Hardjo-bovis str. Sponselee	Sponselee CDC
GCA_000353225.1	174	Leptospira borgpetersenii serovar Javanica str. L0066	L0066
GCA_000355135.1	174	Leptospira borgpetersenii serovar Hardjo-bovis str. Sponselee	Sponselee
GCA_000758045.1	174	Leptospira borgpetersenii serovar Ballum	Muis5
GCA_001444465.1	174	Leptospira borgpetersenii serovar Ballum	56604
GCA_001568295.1	174	Leptospira borgpetersenii	56670
GCA_001568305.1	174	Leptospira borgpetersenii	56676
GCA_001568445.1	174	Leptospira borgpetersenii	56142
GCA_001568485.1	174	Leptospira borgpetersenii	56214
GCA_001568495.1	174	Leptospira borgpetersenii	56607
GCA_001569145.1	174	Leptospira borgpetersenii	56664
GCA_001569155.1	174	Leptospira borgpetersenii	56648
GCA_001569455.1	174	Leptospira borgpetersenii	56602
GCA_001569465.1	174	Leptospira borgpetersenii	56604
GCA_001569485.1	174	Leptospira borgpetersenii	56613
GCA_001618445.1	174	Leptospira borgpetersenii serovar Hardjo	BK-30
GCA_001618485.1	174	Leptospira borgpetersenii serovar Hardjo	NVSL S 818
GCA_001618525.1	174	Leptospira borgpetersenii serovar Hardjo	BK-6
GCA_001618565.1	174	Leptospira borgpetersenii serovar Hardjo	BK-9
GCA_001618585.1	174	Leptospira borgpetersenii serovar Hardjo	NVSL S 1343
GCA_001652525.1	174	Leptospira borgpetersenii str. 4E	4E
GCA_000237365.1	192	Azospirillum brasilense Sp245	Sp245
GCA_000404045.1	192	Azospirillum brasilense FP2	FP2
GCA_001315015.1	192	Azospirillum brasilense	Sp 7
GCA_000283655.1	193	Azospirillum lipoferum 4B	4B
GCA_000146835.1	195	Campylobacter coli JV20	JV20
GCA_000167415.1	195	Campylobacter coli RM2228	RM2228
GCA_000253415.2	195	Campylobacter coli 111-3	111-3
GCA_000253435.2	195	Campylobacter coli 90-3	1990-03-01
GCA_000253455.2	195	Campylobacter coli Z163	Z163
GCA_000253475.2	195	Campylobacter coli 2548	2548
GCA_000253495.2	195	Campylobacter coli 2553	2553
GCA_000253515.2	195	Campylobacter coli 2680	2680
GCA_000253535.2	195	Campylobacter coli 2685	2685
GCA_000253555.2	195	Campylobacter coli 2688	2688
GCA_000253575.2	195	Campylobacter coli 2692	2692
GCA_000253595.2	195	Campylobacter coli 2698	2698
GCA_000253615.2	195	Campylobacter coli 84-2	1984-02-01
GCA_000253635.2	195	Campylobacter coli 80352	80352
GCA_000253655.2	195	Campylobacter coli 86119	86119
GCA_000253675.2	195	Campylobacter coli 1091	1091
GCA_000253695.2	195	Campylobacter coli 1098	1098
GCA_000253715.2	195	Campylobacter coli 1148	1148
GCA_000253735.2	195	Campylobacter coli 1417	1417
GCA_000253755.2	195	Campylobacter coli 7--1	7--1
GCA_000253775.2	195	Campylobacter coli 132-6	132-6
GCA_000253795.2	195	Campylobacter coli 1891	1891
GCA_000253815.3	195	Campylobacter coli 1909	1909
GCA_000253835.2	195	Campylobacter coli 59-2	1959-02-01
GCA_000253855.3	195	Campylobacter coli 1948	1948
GCA_000253875.2	195	Campylobacter coli 1957	1957
GCA_000253895.3	195	Campylobacter coli 1961	1961
GCA_000253915.2	195	Campylobacter coli 202/04	202/04
GCA_000253935.2	195	Campylobacter coli 67-8	1967-08-01
GCA_000253955.3	195	Campylobacter coli 317/04	317/04
GCA_000253975.2	195	Campylobacter coli 37/05	1937-05-01
GCA_000253995.2	195	Campylobacter coli LMG 9854	LMG 9854
GCA_000254015.2	195	Campylobacter coli LMG 23336	LMG 23336
GCA_000254035.2	195	Campylobacter coli LMG 23341	LMG 23341
GCA_000254055.2	195	Campylobacter coli LMG 23342	LMG 23342
GCA_000254075.2	195	Campylobacter coli LMG 23344	LMG 23344
GCA_000254095.2	195	Campylobacter coli 151-9	151-9
GCA_000254115.2	195	Campylobacter coli LMG 9853	LMG 9853
GCA_000254135.2	195	Campylobacter coli LMG 9860	LMG 9860
GCA_000254155.2	195	Campylobacter coli H6	H6
GCA_000254175.2	195	Campylobacter coli H8	H8
GCA_000254195.2	195	Campylobacter coli H9	H9
GCA_000254215.2	195	Campylobacter coli H56	H56
GCA_000254235.2	195	Campylobacter coli Z156	Z156
GCA_000314025.1	195	Campylobacter coli BIGS0003	BIGS0003
GCA_000314045.1	195	Campylobacter coli BIGS0002	BIGS0002
GCA_000314105.1	195	Campylobacter coli BIGS0005	BIGS0005
GCA_000314125.1	195	Campylobacter coli BIGS0006	BIGS0006
GCA_000314145.1	195	Campylobacter coli BIGS0007	BIGS0007
GCA_000314165.1	195	Campylobacter coli BIGS0008	BIGS0008
GCA_000314185.1	195	Campylobacter coli BIGS0009	BIGS0009
GCA_000314205.1	195	Campylobacter coli BIGS0010	BIGS0010
GCA_000314225.1	195	Campylobacter coli BIGS0011	BIGS0011
GCA_000314245.1	195	Campylobacter coli BIGS0012	BIGS0012
GCA_000314305.1	195	Campylobacter coli BIGS0015	BIGS0015
GCA_000314325.1	195	Campylobacter coli BIGS0016	BIGS0016
GCA_000314345.1	195	Campylobacter coli BIGS0017	BIGS0017
GCA_000314365.1	195	Campylobacter coli BIGS0018	BIGS0018
GCA_000314385.1	195	Campylobacter coli BIGS0019	BIGS0019
GCA_000314405.1	195	Campylobacter coli BIGS0020	BIGS0020
GCA_000314425.1	195	Campylobacter coli BIGS0021	BIGS0021
GCA_000314465.1	195	Campylobacter coli BIGS0023	BIGS0023
GCA_000314485.1	195	Campylobacter coli BIGS0024	BIGS0024
GCA_000314505.1	195	Campylobacter coli BIGS0025	BIGS0025
GCA_000321325.1	195	Campylobacter coli BIGS0001	BIGS0001
GCA_000464875.1	195	Campylobacter coli CVM N29716	CVM N29716
GCA_000465235.1	195	Campylobacter coli CVM N29710	CVM N29710
GCA_000470055.1	195	Campylobacter coli 76339	76339
GCA_000494775.1	195	Campylobacter coli 15-537360	15-537360
GCA_000505605.1	195	Campylobacter coli K3	K3
GCA_000505625.1	195	Campylobacter coli K7	K7
GCA_000531565.1	195	Campylobacter coli IPSID-1	IPSID-1
GCA_000583755.1	195	Campylobacter coli RM1875	RM1875
GCA_000583775.1	195	Campylobacter coli RM4661	RM4661
GCA_000583795.1	195	Campylobacter coli RM5611	RM5611
GCA_000954195.1	195	Campylobacter coli	FB1
GCA_001223685.1	195	Campylobacter coli	OXC6263
GCA_001223945.1	195	Campylobacter coli	OXC6338
GCA_001224065.1	195	Campylobacter coli	OXC6424
GCA_001224645.1	195	Campylobacter coli	OXC6447
GCA_001225085.1	195	Campylobacter coli	OXC6523
GCA_001225145.1	195	Campylobacter coli	OXC6504
GCA_001225605.1	195	Campylobacter coli	OXC6513
GCA_001226185.1	195	Campylobacter coli	OXC6372
GCA_001226885.1	195	Campylobacter coli	OXC6309
GCA_001226985.1	195	Campylobacter coli	OXC6395
GCA_001227865.1	195	Campylobacter coli	OXC6385
GCA_001228685.1	195	Campylobacter coli	OXC6474
GCA_001228705.1	195	Campylobacter coli	OXC6376
GCA_001228905.1	195	Campylobacter coli	OXC6296
GCA_001228985.1	195	Campylobacter coli	OXC6597
GCA_001229345.1	195	Campylobacter coli	OXC6630
GCA_001229385.1	195	Campylobacter coli	OXC6601
GCA_001229965.1	195	Campylobacter coli	OXC6442
GCA_001230745.1	195	Campylobacter coli	OXC6443
GCA_001230785.1	195	Campylobacter coli	OXC6297
GCA_001230805.1	195	Campylobacter coli	OXC6551
GCA_001231465.1	195	Campylobacter coli	OXC6568
GCA_001231485.1	195	Campylobacter coli	OXC6337
GCA_001231965.1	195	Campylobacter coli	OXC6380
GCA_001232025.1	195	Campylobacter coli	OXC6343
GCA_001232305.1	195	Campylobacter coli	OXC6577
GCA_001232625.1	195	Campylobacter coli	OXC6472
GCA_001232685.1	195	Campylobacter coli	OXC6576
GCA_001233705.1	195	Campylobacter coli	OXC6425
GCA_001234005.1	195	Campylobacter coli	OXC6471
GCA_001234385.1	195	Campylobacter coli	OXC6460
GCA_001234805.1	195	Campylobacter coli	OXC6428
GCA_001235265.1	195	Campylobacter coli	OXC6312
GCA_001235285.1	195	Campylobacter coli	OXC6476
GCA_001235345.1	195	Campylobacter coli	OXC6587
GCA_001235605.1	195	Campylobacter coli	OXC6308
GCA_001236025.1	195	Campylobacter coli	OXC6537
GCA_001236625.1	195	Campylobacter coli	OXC6386
GCA_001236965.1	195	Campylobacter coli	OXC6559
GCA_001237025.1	195	Campylobacter coli	OXC6276
GCA_001237165.1	195	Campylobacter coli	OXC6378
GCA_001237285.1	195	Campylobacter coli	OXC6426
GCA_001237325.1	195	Campylobacter coli	OXC6400
GCA_001237925.1	195	Campylobacter coli	OXC6267
GCA_001239065.1	195	Campylobacter coli	OXC6258
GCA_001239125.1	195	Campylobacter coli	OXC6371
GCA_001239285.1	195	Campylobacter coli	OXC6434
GCA_001239665.1	195	Campylobacter coli	OXC6253
GCA_001291485.1	195	Campylobacter coli	RC282
GCA_001291525.1	195	Campylobacter coli	RC105
GCA_001291545.1	195	Campylobacter coli	RC382
GCA_001291605.1	195	Campylobacter coli	RC148
GCA_001291665.1	195	Campylobacter coli	RC264
GCA_001291725.1	195	Campylobacter coli	RC383
GCA_001291745.1	195	Campylobacter coli	RC285
GCA_001291765.1	195	Campylobacter coli	RC126
GCA_001291785.1	195	Campylobacter coli	RC182
GCA_001291845.1	195	Campylobacter coli	RC387
GCA_001291865.1	195	Campylobacter coli	RC023
GCA_001291885.1	195	Campylobacter coli	RC127
GCA_001291905.1	195	Campylobacter coli	RC269
GCA_001291985.1	195	Campylobacter coli	RC037
GCA_001292005.1	195	Campylobacter coli	RC026
GCA_001292065.1	195	Campylobacter coli	RC106
GCA_001292085.1	195	Campylobacter coli	RC430
GCA_001292105.1	195	Campylobacter coli	RC096
GCA_001292125.1	195	Campylobacter coli	RC289
GCA_001292165.1	195	Campylobacter coli	RC415
GCA_001292205.1	195	Campylobacter coli	RC013
GCA_001292225.1	195	Campylobacter coli	RC116
GCA_001292265.1	195	Campylobacter coli	RC291
GCA_001292305.1	195	Campylobacter coli	RC038
GCA_001292325.1	195	Campylobacter coli	RC428
GCA_001292345.1	195	Campylobacter coli	RC043
GCA_001292365.1	195	Campylobacter coli	RC281
GCA_001292405.1	195	Campylobacter coli	RC018
GCA_001292425.1	195	Campylobacter coli	RC386
GCA_001292445.1	195	Campylobacter coli	RC284
GCA_001292485.1	195	Campylobacter coli	RC459
GCA_001292505.1	195	Campylobacter coli	RC008
GCA_001305715.1	195	Campylobacter coli	BFR-CA-9557
GCA_001399865.2	195	Campylobacter coli	COL B1-266
GCA_001416745.1	195	Campylobacter coli	CVM N42205
GCA_001416755.1	195	Campylobacter coli	CVM N44721
GCA_001416765.1	195	Campylobacter coli	CVM N46876
GCA_001416775.1	195	Campylobacter coli	CVM N45963
GCA_001416825.1	195	Campylobacter coli	CVM N49249
GCA_001416855.1	195	Campylobacter coli	CVM N44406F
GCA_001416875.1	195	Campylobacter coli	CVM N44984F
GCA_001416905.1	195	Campylobacter coli	CVM N47608F
GCA_001416925.1	195	Campylobacter coli	CVM N45714F
GCA_001416935.1	195	Campylobacter coli	CVM N48647F
GCA_001416945.1	195	Campylobacter coli	CVM N49369F
GCA_001416985.1	195	Campylobacter coli	CVM N51090F
GCA_001417005.1	195	Campylobacter coli	CVM N51183F
GCA_001417025.1	195	Campylobacter coli	CVM N39665
GCA_001417035.1	195	Campylobacter coli	CVM N39671
GCA_001417065.1	195	Campylobacter coli	CVM N39677
GCA_001417085.1	195	Campylobacter coli	CVM N40944
GCA_001417105.1	195	Campylobacter coli	CVM N40946
GCA_001417125.1	195	Campylobacter coli	CVM N41652
GCA_001417145.1	195	Campylobacter coli	CVM N41661
GCA_001417185.1	195	Campylobacter coli	CVM N43850
GCA_001417205.1	195	Campylobacter coli	CVM N47960
GCA_001417225.1	195	Campylobacter coli	CVM N49243
GCA_001417245.1	195	Campylobacter coli	CVM N49244
GCA_001417255.1	195	Campylobacter coli	CVM N51619
GCA_001417305.1	195	Campylobacter coli	CVM N51712
GCA_001417325.1	195	Campylobacter coli	CVM N51987
GCA_001417335.1	195	Campylobacter coli	CVM N44396F
GCA_001417365.1	195	Campylobacter coli	CVM N44505F
GCA_001417385.1	195	Campylobacter coli	CVM N46573F
GCA_001417405.1	195	Campylobacter coli	CVM N46596F
GCA_001417415.1	195	Campylobacter coli	CVM N50039F
GCA_001417445.1	195	Campylobacter coli	CVM N51201F
GCA_001417465.1	195	Campylobacter coli	CVM N51226F
GCA_001417615.1	195	Campylobacter coli	CO2-160
GCA_001417635.1	195	Campylobacter coli	HC2-48
GCA_001417655.1	195	Campylobacter coli	CF2-75
GCA_001418825.1	195	Campylobacter coli CVM 41904	CVM 41904
GCA_001418845.1	195	Campylobacter coli CVM 41898	CVM 41898
GCA_001419005.1	195	Campylobacter coli CVM 41915	CVM 41915
GCA_001419015.1	195	Campylobacter coli CVM 41917	CVM 41917
GCA_001419145.1	195	Campylobacter coli CVM 41932	CVM 41932
GCA_001419225.1	195	Campylobacter coli CVM 41939	CVM 41939
GCA_001419265.1	195	Campylobacter coli CVM 41944	CVM 41944
GCA_001419275.1	195	Campylobacter coli CVM 41945	CVM 41945
GCA_001419325.1	195	Campylobacter coli CVM 41953	CVM 41953
GCA_001419345.1	195	Campylobacter coli CVM 41955	CVM 41955
GCA_001419355.1	195	Campylobacter coli CVM 41957	CVM 41957
GCA_001419385.1	195	Campylobacter coli CVM 41958	CVM 41958
GCA_001419395.1	195	Campylobacter coli CVM 41963	CVM 41963
GCA_001419425.1	195	Campylobacter coli CVM 41965	CVM 41965
GCA_001419445.1	195	Campylobacter coli CVM 41970	CVM 41970
GCA_001419455.1	195	Campylobacter coli CVM 41971	CVM 41971
GCA_001419525.1	195	Campylobacter coli CVM 41976	CVM 41976
GCA_001419545.1	195	Campylobacter coli CVM 41986	CVM 41986
GCA_001419555.1	195	Campylobacter coli CVM N13165	CVM N13165
GCA_001419585.1	195	Campylobacter coli CVM N20344	CVM N20344
GCA_001419605.1	195	Campylobacter coli CVM N20402	CVM N20402
GCA_001441745.1	195	Campylobacter coli	CVM N14784
GCA_001441765.1	195	Campylobacter coli	CVM N23169
GCA_001441815.1	195	Campylobacter coli	CVM N3506
GCA_001441825.1	195	Campylobacter coli	CVM N4517
GCA_001441845.1	195	Campylobacter coli	CVM N26699
GCA_001441895.1	195	Campylobacter coli	CVM N5441
GCA_001441905.1	195	Campylobacter coli	CVM N4677
GCA_001441915.1	195	Campylobacter coli	CVM N462
GCA_001441955.1	195	Campylobacter coli	CVM N8133
GCA_001441965.1	195	Campylobacter coli	CVM N7464
GCA_001441975.1	195	Campylobacter coli	CVM N8957
GCA_001442015.1	195	Campylobacter coli	CVM N9077
GCA_001442035.1	195	Campylobacter coli	CVM N6388
GCA_001442045.1	195	Campylobacter coli	CVM N1636
GCA_001442095.1	195	Campylobacter coli	CVM N18725
GCA_001442175.1	195	Campylobacter coli	CVM N26697
GCA_001442195.1	195	Campylobacter coli	CVM N287
GCA_001442235.1	195	Campylobacter coli	CVM N3508
GCA_001442265.1	195	Campylobacter coli	CVM N7454
GCA_001442305.1	195	Campylobacter coli	CVM N9036
GCA_001442345.1	195	Campylobacter coli	CVM N9093
GCA_001442375.1	195	Campylobacter coli	CVM N18323
GCA_001442395.1	195	Campylobacter coli	CVM N6401
GCA_001442405.1	195	Campylobacter coli	CVM N14840
GCA_001442435.1	195	Campylobacter coli	CVM N26070
GCA_001442455.1	195	Campylobacter coli	CVM N20320
GCA_001487185.1	195	Campylobacter coli	n/a
GCA_001487225.1	195	Campylobacter coli	n/a
GCA_001487265.1	195	Campylobacter coli	n/a
GCA_001487285.1	195	Campylobacter coli	n/a
GCA_001487305.1	195	Campylobacter coli	n/a
GCA_001487325.1	195	Campylobacter coli	n/a
GCA_001487345.1	195	Campylobacter coli	n/a
GCA_001487365.1	195	Campylobacter coli	n/a
GCA_001487385.1	195	Campylobacter coli	n/a
GCA_001487405.1	195	Campylobacter coli	n/a
GCA_001487425.1	195	Campylobacter coli	n/a
GCA_001487455.1	195	Campylobacter coli	n/a
GCA_001487475.1	195	Campylobacter coli	n/a
GCA_001487495.1	195	Campylobacter coli	n/a
GCA_001487515.1	195	Campylobacter coli	n/a
GCA_001487555.1	195	Campylobacter coli	n/a
GCA_001487575.1	195	Campylobacter coli	n/a
GCA_001487595.1	195	Campylobacter coli	n/a
GCA_001487615.1	195	Campylobacter coli	n/a
GCA_001487635.1	195	Campylobacter coli	n/a
GCA_001487655.1	195	Campylobacter coli	n/a
GCA_001487675.1	195	Campylobacter coli	n/a
GCA_001487695.1	195	Campylobacter coli	n/a
GCA_001487715.1	195	Campylobacter coli	n/a
GCA_001487735.1	195	Campylobacter coli	n/a
GCA_001487755.1	195	Campylobacter coli	n/a
GCA_001487795.1	195	Campylobacter coli	n/a
GCA_001487815.1	195	Campylobacter coli	n/a
GCA_001487835.1	195	Campylobacter coli	n/a
GCA_001487855.1	195	Campylobacter coli	n/a
GCA_001487875.1	195	Campylobacter coli	n/a
GCA_001487935.1	195	Campylobacter coli	n/a
GCA_001487955.1	195	Campylobacter coli	n/a
GCA_001487975.1	195	Campylobacter coli	n/a
GCA_001487995.1	195	Campylobacter coli	n/a
GCA_001488035.1	195	Campylobacter coli	n/a
GCA_001488055.1	195	Campylobacter coli	n/a
GCA_001488075.1	195	Campylobacter coli	n/a
GCA_001488095.1	195	Campylobacter coli	n/a
GCA_001488135.1	195	Campylobacter coli	n/a
GCA_001488155.1	195	Campylobacter coli	n/a
GCA_001488175.1	195	Campylobacter coli	n/a
GCA_001488195.1	195	Campylobacter coli	n/a
GCA_001488215.1	195	Campylobacter coli	n/a
GCA_001488295.1	195	Campylobacter coli	n/a
GCA_001488335.1	195	Campylobacter coli	n/a
GCA_001488355.1	195	Campylobacter coli	n/a
GCA_001488375.1	195	Campylobacter coli	n/a
GCA_001488415.1	195	Campylobacter coli	n/a
GCA_001488455.1	195	Campylobacter coli	n/a
GCA_001488475.1	195	Campylobacter coli	n/a
GCA_001488495.1	195	Campylobacter coli	n/a
GCA_001488515.1	195	Campylobacter coli	n/a
GCA_001488535.1	195	Campylobacter coli	n/a
GCA_001488555.1	195	Campylobacter coli	n/a
GCA_001488595.1	195	Campylobacter coli	n/a
GCA_001488615.1	195	Campylobacter coli	n/a
GCA_001488635.1	195	Campylobacter coli	n/a
GCA_001488655.1	195	Campylobacter coli	n/a
GCA_001488695.1	195	Campylobacter coli	n/a
GCA_001488715.1	195	Campylobacter coli	n/a
GCA_001488735.1	195	Campylobacter coli	n/a
GCA_001488755.1	195	Campylobacter coli	n/a
GCA_001488775.1	195	Campylobacter coli	n/a
GCA_001488795.1	195	Campylobacter coli	n/a
GCA_001488815.1	195	Campylobacter coli	n/a
GCA_001488835.1	195	Campylobacter coli	n/a
GCA_001488855.1	195	Campylobacter coli	n/a
GCA_001488875.1	195	Campylobacter coli	n/a
GCA_001488895.1	195	Campylobacter coli	n/a
GCA_001488915.1	195	Campylobacter coli	n/a
GCA_001488935.1	195	Campylobacter coli	n/a
GCA_001488955.1	195	Campylobacter coli	n/a
GCA_001488975.1	195	Campylobacter coli	n/a
GCA_001489015.1	195	Campylobacter coli	n/a
GCA_001489035.1	195	Campylobacter coli	n/a
GCA_001489055.1	195	Campylobacter coli	n/a
GCA_001489115.1	195	Campylobacter coli	n/a
GCA_001489135.1	195	Campylobacter coli	n/a
GCA_001489155.1	195	Campylobacter coli	n/a
GCA_001489175.1	195	Campylobacter coli	n/a
GCA_001489215.1	195	Campylobacter coli	n/a
GCA_001489255.1	195	Campylobacter coli	n/a
GCA_001489295.1	195	Campylobacter coli	n/a
GCA_001489315.1	195	Campylobacter coli	n/a
GCA_001489335.1	195	Campylobacter coli	n/a
GCA_001489355.1	195	Campylobacter coli	n/a
GCA_001489395.1	195	Campylobacter coli	n/a
GCA_001489415.1	195	Campylobacter coli	n/a
GCA_001489435.1	195	Campylobacter coli	n/a
GCA_001489455.1	195	Campylobacter coli	n/a
GCA_001489475.1	195	Campylobacter coli	n/a
GCA_001489495.1	195	Campylobacter coli	n/a
GCA_001489515.1	195	Campylobacter coli	n/a
GCA_001489535.1	195	Campylobacter coli	n/a
GCA_001489555.1	195	Campylobacter coli	n/a
GCA_001489575.1	195	Campylobacter coli	n/a
GCA_001489595.1	195	Campylobacter coli	n/a
GCA_001489615.1	195	Campylobacter coli	n/a
GCA_001489635.1	195	Campylobacter coli	n/a
GCA_001489655.1	195	Campylobacter coli	n/a
GCA_001489675.1	195	Campylobacter coli	n/a
GCA_001489715.1	195	Campylobacter coli	n/a
GCA_001489735.1	195	Campylobacter coli	n/a
GCA_001489755.1	195	Campylobacter coli	n/a
GCA_001489815.1	195	Campylobacter coli	n/a
GCA_001489835.1	195	Campylobacter coli	n/a
GCA_001489855.1	195	Campylobacter coli	n/a
GCA_001489915.1	195	Campylobacter coli	n/a
GCA_001489935.1	195	Campylobacter coli	n/a
GCA_001489955.1	195	Campylobacter coli	n/a
GCA_001489995.1	195	Campylobacter coli	n/a
GCA_001490015.1	195	Campylobacter coli	n/a
GCA_001490095.1	195	Campylobacter coli	n/a
GCA_001490155.1	195	Campylobacter coli	n/a
GCA_001490175.1	195	Campylobacter coli	n/a
GCA_001490195.1	195	Campylobacter coli	n/a
GCA_001490215.1	195	Campylobacter coli	n/a
GCA_001490235.1	195	Campylobacter coli	n/a
GCA_001490255.1	195	Campylobacter coli	n/a
GCA_001490295.1	195	Campylobacter coli	n/a
GCA_001490315.1	195	Campylobacter coli	n/a
GCA_001490335.1	195	Campylobacter coli	n/a
GCA_001490375.1	195	Campylobacter coli	n/a
GCA_001490395.1	195	Campylobacter coli	n/a
GCA_001490415.1	195	Campylobacter coli	n/a
GCA_001490435.1	195	Campylobacter coli	n/a
GCA_001490475.1	195	Campylobacter coli	n/a
GCA_001490495.1	195	Campylobacter coli	n/a
GCA_001490515.1	195	Campylobacter coli	n/a
GCA_001490535.1	195	Campylobacter coli	n/a
GCA_001490555.1	195	Campylobacter coli	n/a
GCA_001490575.1	195	Campylobacter coli	n/a
GCA_001490595.1	195	Campylobacter coli	n/a
GCA_001490615.1	195	Campylobacter coli	n/a
GCA_001490655.1	195	Campylobacter coli	n/a
GCA_001490675.1	195	Campylobacter coli	n/a
GCA_001490695.1	195	Campylobacter coli	n/a
GCA_001490715.1	195	Campylobacter coli	n/a
GCA_001490735.1	195	Campylobacter coli	n/a
GCA_001490755.1	195	Campylobacter coli	n/a
GCA_001490775.1	195	Campylobacter coli	n/a
GCA_001490795.1	195	Campylobacter coli	n/a
GCA_001490815.1	195	Campylobacter coli	n/a
GCA_001490835.1	195	Campylobacter coli	n/a
GCA_001490895.1	195	Campylobacter coli	n/a
GCA_001490915.1	195	Campylobacter coli	n/a
GCA_001490935.1	195	Campylobacter coli	n/a
GCA_001490955.1	195	Campylobacter coli	n/a
GCA_001490975.1	195	Campylobacter coli	n/a
GCA_001490995.1	195	Campylobacter coli	n/a
GCA_001491015.1	195	Campylobacter coli	n/a
GCA_001491035.1	195	Campylobacter coli	n/a
GCA_001491055.1	195	Campylobacter coli	n/a
GCA_001491095.1	195	Campylobacter coli	n/a
GCA_001491115.1	195	Campylobacter coli	n/a
GCA_001491135.1	195	Campylobacter coli	n/a
GCA_001491155.1	195	Campylobacter coli	n/a
GCA_001491175.1	195	Campylobacter coli	n/a
GCA_001491195.1	195	Campylobacter coli	n/a
GCA_001491215.1	195	Campylobacter coli	n/a
GCA_001491235.1	195	Campylobacter coli	n/a
GCA_001491255.1	195	Campylobacter coli	n/a
GCA_001491275.1	195	Campylobacter coli	n/a
GCA_001491295.1	195	Campylobacter coli	n/a
GCA_001491315.1	195	Campylobacter coli	n/a
GCA_001491335.1	195	Campylobacter coli	n/a
GCA_001491355.1	195	Campylobacter coli	n/a
GCA_001491375.1	195	Campylobacter coli	n/a
GCA_001491395.1	195	Campylobacter coli	n/a
GCA_001491415.1	195	Campylobacter coli	n/a
GCA_001491435.1	195	Campylobacter coli	n/a
GCA_001491475.1	195	Campylobacter coli	n/a
GCA_001491495.1	195	Campylobacter coli	n/a
GCA_001491515.1	195	Campylobacter coli	NA
GCA_001491535.1	195	Campylobacter coli	n/a
GCA_001491555.1	195	Campylobacter coli	n/a
GCA_001491575.1	195	Campylobacter coli	n/a
GCA_001491595.1	195	Campylobacter coli	n/a
GCA_001491635.1	195	Campylobacter coli	n/a
GCA_001491655.1	195	Campylobacter coli	n/a
GCA_001491695.1	195	Campylobacter coli	n/a
GCA_001491715.1	195	Campylobacter coli	n/a
GCA_001491735.1	195	Campylobacter coli	n/a
GCA_001491755.1	195	Campylobacter coli	n/a
GCA_001491775.1	195	Campylobacter coli	n/a
GCA_001491795.1	195	Campylobacter coli	n/a
GCA_001491815.1	195	Campylobacter coli	n/a
GCA_001491835.1	195	Campylobacter coli	n/a
GCA_001491855.1	195	Campylobacter coli	n/a
GCA_001491875.1	195	Campylobacter coli	n/a
GCA_001491895.1	195	Campylobacter coli	n/a
GCA_001491915.1	195	Campylobacter coli	n/a
GCA_001491935.1	195	Campylobacter coli	n/a
GCA_001491955.1	195	Campylobacter coli	n/a
GCA_001491975.1	195	Campylobacter coli	n/a
GCA_001491995.1	195	Campylobacter coli	n/a
GCA_001492015.1	195	Campylobacter coli	n/a
GCA_001492035.1	195	Campylobacter coli	n/a
GCA_001492075.1	195	Campylobacter coli	n/a
GCA_001492095.1	195	Campylobacter coli	n/a
GCA_001492115.1	195	Campylobacter coli	n/a
GCA_001492135.1	195	Campylobacter coli	n/a
GCA_001492175.1	195	Campylobacter coli	n/a
GCA_001492195.1	195	Campylobacter coli	n/a
GCA_001492215.1	195	Campylobacter coli	n/a
GCA_001492235.1	195	Campylobacter coli	n/a
GCA_001492255.1	195	Campylobacter coli	n/a
GCA_001492275.1	195	Campylobacter coli	n/a
GCA_001492295.1	195	Campylobacter coli	n/a
GCA_001492315.1	195	Campylobacter coli	n/a
GCA_001492335.1	195	Campylobacter coli	n/a
GCA_001492355.1	195	Campylobacter coli	n/a
GCA_001492375.1	195	Campylobacter coli	n/a
GCA_001492395.1	195	Campylobacter coli	n/a
GCA_001492415.1	195	Campylobacter coli	n/a
GCA_001492435.1	195	Campylobacter coli	n/a
GCA_001492455.1	195	Campylobacter coli	n/a
GCA_001492495.1	195	Campylobacter coli	n/a
GCA_001492515.1	195	Campylobacter coli	n/a
GCA_001492535.1	195	Campylobacter coli	n/a
GCA_001492555.1	195	Campylobacter coli	n/a
GCA_001492575.1	195	Campylobacter coli	n/a
GCA_001492635.1	195	Campylobacter coli	n/a
GCA_001492655.1	195	Campylobacter coli	n/a
GCA_001492675.1	195	Campylobacter coli	n/a
GCA_001492695.1	195	Campylobacter coli	n/a
GCA_001492735.1	195	Campylobacter coli	n/a
GCA_001492775.1	195	Campylobacter coli	n/a
GCA_001492795.1	195	Campylobacter coli	n/a
GCA_001492815.1	195	Campylobacter coli	n/a
GCA_001492835.1	195	Campylobacter coli	n/a
GCA_001492875.1	195	Campylobacter coli	n/a
GCA_001492895.1	195	Campylobacter coli	n/a
GCA_001492935.1	195	Campylobacter coli	n/a
GCA_001492975.1	195	Campylobacter coli	n/a
GCA_001492995.1	195	Campylobacter coli	n/a
GCA_001493015.1	195	Campylobacter coli	n/a
GCA_001493055.1	195	Campylobacter coli	n/a
GCA_001493075.1	195	Campylobacter coli	n/a
GCA_001493095.1	195	Campylobacter coli	n/a
GCA_001493115.1	195	Campylobacter coli	n/a
GCA_001493135.1	195	Campylobacter coli	n/a
GCA_001493155.1	195	Campylobacter coli	n/a
GCA_001493175.1	195	Campylobacter coli	n/a
GCA_001493215.1	195	Campylobacter coli	n/a
GCA_001493235.1	195	Campylobacter coli	n/a
GCA_001493275.1	195	Campylobacter coli	n/a
GCA_001493315.1	195	Campylobacter coli	n/a
GCA_001493335.1	195	Campylobacter coli	n/a
GCA_001493355.1	195	Campylobacter coli	n/a
GCA_001493395.1	195	Campylobacter coli	n/a
GCA_001493415.1	195	Campylobacter coli	n/a
GCA_001493435.1	195	Campylobacter coli	n/a
GCA_001493455.1	195	Campylobacter coli	n/a
GCA_001493475.1	195	Campylobacter coli	n/a
GCA_001493495.1	195	Campylobacter coli	n/a
GCA_001493515.1	195	Campylobacter coli	n/a
GCA_001493555.1	195	Campylobacter coli	n/a
GCA_001493635.1	195	Campylobacter coli	n/a
GCA_001493675.1	195	Campylobacter coli	n/a
GCA_001493695.1	195	Campylobacter coli	n/a
GCA_001493715.1	195	Campylobacter coli	n/a
GCA_001493735.1	195	Campylobacter coli	n/a
GCA_001493755.1	195	Campylobacter coli	n/a
GCA_001493775.1	195	Campylobacter coli	n/a
GCA_001493795.1	195	Campylobacter coli	n/a
GCA_001493815.1	195	Campylobacter coli	n/a
GCA_001493835.1	195	Campylobacter coli	n/a
GCA_001493855.1	195	Campylobacter coli	n/a
GCA_001493875.1	195	Campylobacter coli	n/a
GCA_001493895.1	195	Campylobacter coli	n/a
GCA_001493915.1	195	Campylobacter coli	n/a
GCA_001493935.1	195	Campylobacter coli	n/a
GCA_001493955.1	195	Campylobacter coli	n/a
GCA_001493975.1	195	Campylobacter coli	n/a
GCA_001493995.1	195	Campylobacter coli	n/a
GCA_001494035.1	195	Campylobacter coli	n/a
GCA_001494055.1	195	Campylobacter coli	n/a
GCA_001494075.1	195	Campylobacter coli	n/a
GCA_001494095.1	195	Campylobacter coli	n/a
GCA_001494135.1	195	Campylobacter coli	n/a
GCA_001494155.1	195	Campylobacter coli	n/a
GCA_001494175.1	195	Campylobacter coli	n/a
GCA_001494215.1	195	Campylobacter coli	n/a
GCA_001494275.1	195	Campylobacter coli	n/a
GCA_001494295.1	195	Campylobacter coli	n/a
GCA_001494315.1	195	Campylobacter coli	n/a
GCA_001494335.1	195	Campylobacter coli	n/a
GCA_001494375.1	195	Campylobacter coli	n/a
GCA_001494395.1	195	Campylobacter coli	n/a
GCA_001494415.1	195	Campylobacter coli	n/a
GCA_001494435.1	195	Campylobacter coli	n/a
GCA_001494475.1	195	Campylobacter coli	n/a
GCA_001494535.1	195	Campylobacter coli	n/a
GCA_001494555.1	195	Campylobacter coli	n/a
GCA_001494615.1	195	Campylobacter coli	n/a
GCA_001494695.1	195	Campylobacter coli	n/a
GCA_001494715.1	195	Campylobacter coli	n/a
GCA_001494735.1	195	Campylobacter coli	n/a
GCA_001494755.1	195	Campylobacter coli	n/a
GCA_001494795.1	195	Campylobacter coli	n/a
GCA_001494815.1	195	Campylobacter coli	n/a
GCA_001494835.1	195	Campylobacter coli	n/a
GCA_001494855.1	195	Campylobacter coli	n/a
GCA_001494875.1	195	Campylobacter coli	n/a
GCA_001494895.1	195	Campylobacter coli	n/a
GCA_001494915.1	195	Campylobacter coli	n/a
GCA_001494935.1	195	Campylobacter coli	n/a
GCA_001494955.1	195	Campylobacter coli	n/a
GCA_001494995.1	195	Campylobacter coli	n/a
GCA_001495015.1	195	Campylobacter coli	n/a
GCA_001495035.1	195	Campylobacter coli	n/a
GCA_001495055.1	195	Campylobacter coli	n/a
GCA_001495095.1	195	Campylobacter coli	n/a
GCA_001495115.1	195	Campylobacter coli	n/a
GCA_001495135.1	195	Campylobacter coli	n/a
GCA_001495155.1	195	Campylobacter coli	n/a
GCA_001495175.1	195	Campylobacter coli	n/a
GCA_001495215.1	195	Campylobacter coli	n/a
GCA_001495235.1	195	Campylobacter coli	n/a
GCA_001495275.1	195	Campylobacter coli	n/a
GCA_001495315.1	195	Campylobacter coli	n/a
GCA_001495335.1	195	Campylobacter coli	n/a
GCA_001495375.1	195	Campylobacter coli	n/a
GCA_001495395.1	195	Campylobacter coli	n/a
GCA_001495415.1	195	Campylobacter coli	n/a
GCA_001495435.1	195	Campylobacter coli	n/a
GCA_001495475.1	195	Campylobacter coli	n/a
GCA_001495515.1	195	Campylobacter coli	n/a
GCA_001495535.1	195	Campylobacter coli	n/a
GCA_001495555.1	195	Campylobacter coli	n/a
GCA_001495575.1	195	Campylobacter coli	n/a
GCA_001495595.1	195	Campylobacter coli	n/a
GCA_001495615.1	195	Campylobacter coli	n/a
GCA_001495635.1	195	Campylobacter coli	n/a
GCA_001495655.1	195	Campylobacter coli	n/a
GCA_001495675.1	195	Campylobacter coli	n/a
GCA_001495695.1	195	Campylobacter coli	n/a
GCA_001495735.1	195	Campylobacter coli	n/a
GCA_001495755.1	195	Campylobacter coli	n/a
GCA_001495775.1	195	Campylobacter coli	n/a
GCA_001495795.1	195	Campylobacter coli	n/a
GCA_001495815.1	195	Campylobacter coli	n/a
GCA_001495835.1	195	Campylobacter coli	n/a
GCA_001495855.1	195	Campylobacter coli	n/a
GCA_001495875.1	195	Campylobacter coli	n/a
GCA_001495895.1	195	Campylobacter coli	n/a
GCA_001495915.1	195	Campylobacter coli	n/a
GCA_001495955.1	195	Campylobacter coli	n/a
GCA_001495975.1	195	Campylobacter coli	n/a
GCA_001495995.1	195	Campylobacter coli	n/a
GCA_001496015.1	195	Campylobacter coli	n/a
GCA_001496035.1	195	Campylobacter coli	n/a
GCA_001496055.1	195	Campylobacter coli	n/a
GCA_001496095.1	195	Campylobacter coli	n/a
GCA_001496115.1	195	Campylobacter coli	n/a
GCA_001496135.1	195	Campylobacter coli	n/a
GCA_001496155.1	195	Campylobacter coli	n/a
GCA_001496175.1	195	Campylobacter coli	n/a
GCA_001496195.1	195	Campylobacter coli	n/a
GCA_001496215.1	195	Campylobacter coli	n/a
GCA_001496235.1	195	Campylobacter coli	n/a
GCA_001496255.1	195	Campylobacter coli	n/a
GCA_001496275.1	195	Campylobacter coli	n/a
GCA_001496295.1	195	Campylobacter coli	n/a
GCA_001496315.1	195	Campylobacter coli	n/a
GCA_001496355.1	195	Campylobacter coli	n/a
GCA_001496375.1	195	Campylobacter coli	n/a
GCA_001496395.1	195	Campylobacter coli	n/a
GCA_001496435.1	195	Campylobacter coli	n/a
GCA_001496475.1	195	Campylobacter coli	n/a
GCA_001496495.1	195	Campylobacter coli	n/a
GCA_001496515.1	195	Campylobacter coli	n/a
GCA_001496555.1	195	Campylobacter coli	n/a
GCA_001496575.1	195	Campylobacter coli	n/a
GCA_001496615.1	195	Campylobacter coli	n/a
GCA_001496635.1	195	Campylobacter coli	n/a
GCA_001496655.1	195	Campylobacter coli	n/a
GCA_001496675.1	195	Campylobacter coli	n/a
GCA_001496695.1	195	Campylobacter coli	n/a
GCA_001496715.1	195	Campylobacter coli	n/a
GCA_001496735.1	195	Campylobacter coli	n/a
GCA_001496775.1	195	Campylobacter coli	n/a
GCA_001496795.1	195	Campylobacter coli	n/a
GCA_001496815.1	195	Campylobacter coli	n/a
GCA_001496835.1	195	Campylobacter coli	n/a
GCA_001496855.1	195	Campylobacter coli	n/a
GCA_001496875.1	195	Campylobacter coli	n/a
GCA_001496895.1	195	Campylobacter coli	n/a
GCA_001496915.1	195	Campylobacter coli	n/a
GCA_001496935.1	195	Campylobacter coli	n/a
GCA_001497015.1	195	Campylobacter coli	n/a
GCA_001497035.1	195	Campylobacter coli	n/a
GCA_001497055.1	195	Campylobacter coli	n/a
GCA_001497075.1	195	Campylobacter coli	n/a
GCA_001497095.1	195	Campylobacter coli	n/a
GCA_001497115.1	195	Campylobacter coli	n/a
GCA_001497135.1	195	Campylobacter coli	n/a
GCA_001497155.1	195	Campylobacter coli	n/a
GCA_001497175.1	195	Campylobacter coli	n/a
GCA_001497195.1	195	Campylobacter coli	n/a
GCA_001497215.1	195	Campylobacter coli	n/a
GCA_001497235.1	195	Campylobacter coli	n/a
GCA_001497255.1	195	Campylobacter coli	n/a
GCA_001497275.1	195	Campylobacter coli	n/a
GCA_001497295.1	195	Campylobacter coli	n/a
GCA_001497335.1	195	Campylobacter coli	n/a
GCA_001497355.1	195	Campylobacter coli	n/a
GCA_001497375.1	195	Campylobacter coli	n/a
GCA_001497395.1	195	Campylobacter coli	n/a
GCA_001497415.1	195	Campylobacter coli	n/a
GCA_001497435.1	195	Campylobacter coli	n/a
GCA_001497475.1	195	Campylobacter coli	n/a
GCA_001497615.1	195	Campylobacter coli	n/a
GCA_001497655.1	195	Campylobacter coli	n/a
GCA_001497675.1	195	Campylobacter coli	n/a
GCA_001497695.1	195	Campylobacter coli	n/a
GCA_001497735.1	195	Campylobacter coli	n/a
GCA_001497775.1	195	Campylobacter coli	n/a
GCA_001497795.1	195	Campylobacter coli	n/a
GCA_001497835.1	195	Campylobacter coli	n/a
GCA_001497875.1	195	Campylobacter coli	n/a
GCA_001497895.1	195	Campylobacter coli	n/a
GCA_001497915.1	195	Campylobacter coli	n/a
GCA_001497935.1	195	Campylobacter coli	n/a
GCA_001497955.1	195	Campylobacter coli	n/a
GCA_001497975.1	195	Campylobacter coli	n/a
GCA_001498015.1	195	Campylobacter coli	n/a
GCA_001498035.1	195	Campylobacter coli	n/a
GCA_001498055.1	195	Campylobacter coli	n/a
GCA_001498135.1	195	Campylobacter coli	n/a
GCA_001498155.1	195	Campylobacter coli	n/a
GCA_001498175.1	195	Campylobacter coli	n/a
GCA_001498195.1	195	Campylobacter coli	n/a
GCA_001498215.1	195	Campylobacter coli	n/a
GCA_001498235.1	195	Campylobacter coli	n/a
GCA_001498255.1	195	Campylobacter coli	n/a
GCA_001498275.1	195	Campylobacter coli	n/a
GCA_001498295.1	195	Campylobacter coli	n/a
GCA_001498315.1	195	Campylobacter coli	n/a
GCA_001498335.1	195	Campylobacter coli	n/a
GCA_001498355.1	195	Campylobacter coli	n/a
GCA_001498375.1	195	Campylobacter coli	n/a
GCA_001498395.1	195	Campylobacter coli	n/a
GCA_001498415.1	195	Campylobacter coli	n/a
GCA_001498435.1	195	Campylobacter coli	n/a
GCA_001498455.1	195	Campylobacter coli	n/a
GCA_001498475.1	195	Campylobacter coli	n/a
GCA_001498495.1	195	Campylobacter coli	n/a
GCA_001498515.1	195	Campylobacter coli	n/a
GCA_001498535.1	195	Campylobacter coli	n/a
GCA_001498555.1	195	Campylobacter coli	n/a
GCA_001498595.1	195	Campylobacter coli	n/a
GCA_001498615.1	195	Campylobacter coli	n/a
GCA_001498635.1	195	Campylobacter coli	n/a
GCA_001498655.1	195	Campylobacter coli	n/a
GCA_001498675.1	195	Campylobacter coli	n/a
GCA_001498695.1	195	Campylobacter coli	n/a
GCA_001498735.1	195	Campylobacter coli	n/a
GCA_001498755.1	195	Campylobacter coli	n/a
GCA_001498775.1	195	Campylobacter coli	n/a
GCA_001498795.1	195	Campylobacter coli	n/a
GCA_001498835.1	195	Campylobacter coli	n/a
GCA_001498855.1	195	Campylobacter coli	n/a
GCA_001498895.1	195	Campylobacter coli	n/a
GCA_001498915.1	195	Campylobacter coli	n/a
GCA_001498935.1	195	Campylobacter coli	n/a
GCA_001498955.1	195	Campylobacter coli	n/a
GCA_001498995.1	195	Campylobacter coli	n/a
GCA_001499015.1	195	Campylobacter coli	n/a
GCA_001499035.1	195	Campylobacter coli	n/a
GCA_001499055.1	195	Campylobacter coli	n/a
GCA_001499075.1	195	Campylobacter coli	n/a
GCA_001499095.1	195	Campylobacter coli	n/a
GCA_001499115.1	195	Campylobacter coli	n/a
GCA_001499135.1	195	Campylobacter coli	n/a
GCA_001499175.1	195	Campylobacter coli	n/a
GCA_001499195.1	195	Campylobacter coli	n/a
GCA_001499215.1	195	Campylobacter coli	n/a
GCA_001499235.1	195	Campylobacter coli	n/a
GCA_001499255.1	195	Campylobacter coli	n/a
GCA_001499275.1	195	Campylobacter coli	n/a
GCA_001499295.1	195	Campylobacter coli	n/a
GCA_001499315.1	195	Campylobacter coli	n/a
GCA_001499355.1	195	Campylobacter coli	n/a
GCA_001499375.1	195	Campylobacter coli	n/a
GCA_001499395.1	195	Campylobacter coli	n/a
GCA_001499415.1	195	Campylobacter coli	n/a
GCA_001499435.1	195	Campylobacter coli	n/a
GCA_001499455.1	195	Campylobacter coli	n/a
GCA_001499475.1	195	Campylobacter coli	n/a
GCA_001499515.1	195	Campylobacter coli	n/a
GCA_001499535.1	195	Campylobacter coli	n/a
GCA_001499555.1	195	Campylobacter coli	n/a
GCA_001499575.1	195	Campylobacter coli	n/a
GCA_001516795.2	195	Campylobacter coli	M1483PM
GCA_001516815.2	195	Campylobacter coli	M1486PM
GCA_001540985.1	195	Campylobacter coli	CVM N23392
GCA_001545275.1	195	Campylobacter coli	ZJ2013CCHD50
GCA_001545285.1	195	Campylobacter coli	ICDCCC-SHCCH11C314
GCA_001545295.1	195	Campylobacter coli	SH-CCD12C136
GCA_001545335.1	195	Campylobacter coli	SH-CCH11C605
GCA_001545345.1	195	Campylobacter coli	SH-CCH11C311
GCA_001545355.1	195	Campylobacter coli	SH-CCH11C390
GCA_001545365.1	195	Campylobacter coli	SH-CCH11C334
GCA_001545415.1	195	Campylobacter coli	SH-CCF11C627
GCA_001545425.1	195	Campylobacter coli	SH-CCD11C671
GCA_001545435.1	195	Campylobacter coli	SH-CCHF12C088
GCA_001545445.1	195	Campylobacter coli	SH-CCD12C100
GCA_001579505.1	195	Campylobacter coli	6461
GCA_001579545.1	195	Campylobacter coli	NA
GCA_001579565.1	195	Campylobacter coli	NA
GCA_001622185.1	195	Campylobacter coli	20G12
GCA_001639125.1	195	Campylobacter coli	YH501
GCA_001704895.1	195	Campylobacter coli	20A_420
GCA_001704905.1	195	Campylobacter coli	FNWR7B4_44
GCA_001717605.1	195	Campylobacter coli	14983A
GCA_001761965.1	195	Campylobacter coli	BCW_5918
GCA_001761985.1	195	Campylobacter coli	BCW_4454
GCA_001761995.1	195	Campylobacter coli	BCW_6450
GCA_001762015.1	195	Campylobacter coli	BCW_4453
GCA_001762045.1	195	Campylobacter coli	BCW_4457
GCA_001762065.1	195	Campylobacter coli	BCW_5916
GCA_001762085.1	195	Campylobacter coli	BCW_4455
GCA_001762095.1	195	Campylobacter coli	BCW_5917
GCA_001762225.1	195	Campylobacter coli	BCW_6447
GCA_001762245.1	195	Campylobacter coli	BCW_6448
GCA_001763285.1	195	Campylobacter coli	BCW_5914
GCA_001763365.1	195	Campylobacter coli	BCW_6860
GCA_001763685.1	195	Campylobacter coli	BCW_6913
GCA_001763715.1	195	Campylobacter coli	BCW_6914
GCA_001763775.1	195	Campylobacter coli	BCW_6949
GCA_001763785.1	195	Campylobacter coli	BCW_6948
GCA_001763805.1	195	Campylobacter coli	BCW_6950
GCA_001763835.1	195	Campylobacter coli	BCW_6951
GCA_001763885.1	195	Campylobacter coli	BCW_6955
GCA_001763935.1	195	Campylobacter coli	BCW_6957
GCA_001763955.1	195	Campylobacter coli	BCW_6958
GCA_001763995.1	195	Campylobacter coli	BCW_7432
GCA_001764015.1	195	Campylobacter coli	BCW_7433
GCA_001764035.1	195	Campylobacter coli	BCW_7434
GCA_001764045.1	195	Campylobacter coli	BCW_7435
GCA_001764075.1	195	Campylobacter coli	BCW_7437
GCA_001764395.1	195	Campylobacter coli	BCW_5818
GCA_001764575.1	195	Campylobacter coli	BCW_4724
GCA_001765195.1	195	Campylobacter coli	BCW_5137
GCA_001865455.1	195	Campylobacter coli	YF2105
GCA_001865475.1	195	Campylobacter coli	MG1116
GCA_001865495.1	195	Campylobacter coli	BP3183
GCA_001865515.1	195	Campylobacter coli	WA333
GCA_001865535.1	195	Campylobacter coli	ZV1224
GCA_001865555.1	195	Campylobacter coli	BG2108
GCA_000015085.1	196	Campylobacter fetus subsp. fetus 82-40	82-40
GCA_000174675.1	196	Campylobacter fetus subsp. venerealis str. Azul-94	Azul-94
GCA_000222425.1	196	Campylobacter fetus subsp. venerealis NCTC 10354	NCTC 10354
GCA_000414135.1	196	Campylobacter fetus subsp. venerealis bv. intermedius str. 99541	99541
GCA_000495505.1	196	Campylobacter fetus subsp. testudinum 03-427	03-427
GCA_000512745.2	196	Campylobacter fetus subsp. venerealis cfvi03/293	cfvi03/293
GCA_000744025.1	196	Campylobacter fetus subsp. venerealis 642-21	642-21
GCA_000744035.1	196	Campylobacter fetus subsp. venerealis B6	B6
GCA_000759485.1	196	Campylobacter fetus subsp. fetus 04/554	04/554
GCA_000759515.1	196	Campylobacter fetus subsp. venerealis 97/608	97/608
GCA_000773615.1	196	Campylobacter fetus	MMM01
GCA_000814265.1	196	Campylobacter fetus subsp. testudinum	pet-3
GCA_000967135.1	196	Campylobacter fetus subsp. venerealis str. 84-112	84-112
GCA_001399955.1	196	Campylobacter fetus subsp. fetus	H1-UY
GCA_001484645.1	196	Campylobacter fetus subsp. testudinum Sp3	SP3
GCA_001486785.1	196	Campylobacter fetus subsp. fetus	006A-0193
GCA_001486805.1	196	Campylobacter fetus subsp. fetus	006A-0091
GCA_001486825.1	196	Campylobacter fetus subsp. fetus	006A-0113
GCA_001486845.1	196	Campylobacter fetus subsp. fetus	006A-0170
GCA_001486865.1	196	Campylobacter fetus subsp. fetus	006A-0196
GCA_001486885.1	196	Campylobacter fetus subsp. fetus	006A-0178
GCA_001486905.1	196	Campylobacter fetus subsp. fetus	006A-0161
GCA_001486925.1	196	Campylobacter fetus subsp. fetus	007A-0283
GCA_001486945.1	196	Campylobacter fetus subsp. fetus	006A-0063
GCA_001486965.1	196	Campylobacter fetus subsp. fetus	006A-0180
GCA_001486985.1	196	Campylobacter fetus subsp. fetus	006A-0073
GCA_001487005.1	196	Campylobacter fetus subsp. fetus	006A-0191
GCA_001487085.1	196	Campylobacter fetus subsp. fetus	006A-0059
GCA_001686885.1	196	Campylobacter fetus subsp. venerealis	01/165
GCA_001698935.1	196	Campylobacter fetus subsp. venerealis LMG 6570 = CCUG 33900	LMG 6570
GCA_001698965.1	196	Campylobacter fetus subsp. venerealis cfvB10	cfvB10
GCA_001699125.1	196	Campylobacter fetus subsp. testudinum	11S02557-2
GCA_001699135.1	196	Campylobacter fetus subsp. testudinum	13S00388-15
GCA_001699175.1	196	Campylobacter fetus subsp. testudinum	CFT12S05168
GCA_001699205.1	196	Campylobacter fetus subsp. testudinum	CFT12S00416-3
GCA_001699215.1	196	Campylobacter fetus subsp. testudinum	12S02225-3
GCA_001699255.1	196	Campylobacter fetus subsp. testudinum	12S02263-3
GCA_001699265.1	196	Campylobacter fetus subsp. testudinum	12S02842-30
GCA_001699295.1	196	Campylobacter fetus subsp. testudinum	12S02847-1
GCA_001699305.1	196	Campylobacter fetus subsp. testudinum	12S02855-1
GCA_001699335.1	196	Campylobacter fetus subsp. testudinum	12S04217-1
GCA_001699345.1	196	Campylobacter fetus subsp. testudinum	85-387
GCA_001699365.1	196	Campylobacter fetus subsp. testudinum	CF78.2
GCA_001699385.1	196	Campylobacter fetus subsp. testudinum	D4335
GCA_001699415.1	196	Campylobacter fetus subsp. testudinum	D6659
GCA_001699425.1	196	Campylobacter fetus subsp. testudinum	D6683
GCA_001699455.1	196	Campylobacter fetus subsp. testudinum	D6690
GCA_001699465.1	196	Campylobacter fetus subsp. testudinum	D6783
GCA_001699485.1	196	Campylobacter fetus subsp. testudinum	D6856
GCA_001699505.1	196	Campylobacter fetus subsp. fetus	98/v445
GCA_001699535.1	196	Campylobacter fetus subsp. venerealis	WBT011/09
GCA_001699555.1	196	Campylobacter fetus subsp. venerealis cfvi02/298	cfvi02/298
GCA_001699565.1	196	Campylobacter fetus subsp. venerealis cfvi92/203	cfvi92/203
GCA_001699575.1	196	Campylobacter fetus subsp. fetus BT 10/98	BT 10/98
GCA_001699615.1	196	Campylobacter fetus subsp. venerealis cfvi03/596	cfvi03/596
GCA_001699635.1	196	Campylobacter fetus subsp. venerealis cfvi97/532	cfvi97/532
GCA_001699645.1	196	Campylobacter fetus subsp. venerealis CCUG 33872	CCUG 33872
GCA_001699655.1	196	Campylobacter fetus subsp. venerealis	ADRI1362
GCA_001699685.1	196	Campylobacter fetus subsp. venerealis cfvi9825	cfvi9825
GCA_001699715.1	196	Campylobacter fetus subsp. venerealis LMG 6570 = CCUG 33900	CCUG 33900
GCA_001699725.1	196	Campylobacter fetus subsp. venerealis	zaf65
GCA_001699735.1	196	Campylobacter fetus subsp. venerealis	zaf3
GCA_001699745.1	196	Campylobacter fetus subsp. venerealis	ADRI513
GCA_900060165.1	196	Campylobacter fetus subsp. fetus	RC7
GCA_900063025.1	196	Campylobacter fetus subsp. fetus	RC20
GCA_900065885.1	196	Campylobacter fetus subsp. fetus	RC11
GCA_000009085.1	197	Campylobacter jejuni subsp. jejuni NCTC 11168 = ATCC 700819	NCTC 11168
GCA_000011865.1	197	Campylobacter jejuni RM1221	RM1221
GCA_000015525.1	197	Campylobacter jejuni subsp. jejuni 81-176	81-176
GCA_000017485.1	197	Campylobacter jejuni subsp. doylei 269.97	269.97
GCA_000017905.1	197	Campylobacter jejuni subsp. jejuni 81116	81116; NCTC 11828
GCA_000025425.1	197	Campylobacter jejuni subsp. jejuni IA3902	NA
GCA_000148705.1	197	Campylobacter jejuni subsp. jejuni M1	M1
GCA_000163975.1	197	Campylobacter jejuni subsp. jejuni 1336	1336
GCA_000163995.1	197	Campylobacter jejuni subsp. jejuni 414	414
GCA_000168115.1	197	Campylobacter jejuni subsp. jejuni CF93-6	CF93-6
GCA_000168135.1	197	Campylobacter jejuni subsp. jejuni 260.94	260.94
GCA_000168175.1	197	Campylobacter jejuni subsp. jejuni HB93-13	HB93-13
GCA_000168195.1	197	Campylobacter jejuni subsp. jejuni 84-25	84-25
GCA_000168755.1	197	Campylobacter jejuni subsp. jejuni 81-176	81-176
GCA_000168795.1	197	Campylobacter jejuni subsp. jejuni CG8486	CG8486
GCA_000171795.2	197	Campylobacter jejuni subsp. jejuni CG8421	CG8421
GCA_000184085.1	197	Campylobacter jejuni subsp. jejuni ICDCCJ07001	ICDCCJ07001
GCA_000184205.1	197	Campylobacter jejuni subsp. jejuni S3	S3
GCA_000184805.2	197	Campylobacter jejuni subsp. jejuni DFVF1099	DFVF1099
GCA_000184825.2	197	Campylobacter jejuni subsp. jejuni 305	305
GCA_000184845.2	197	Campylobacter jejuni subsp. jejuni 327	327
GCA_000234525.1	197	Campylobacter jejuni subsp. jejuni NW	NW
GCA_000234545.1	197	Campylobacter jejuni subsp. jejuni D2600	D2600
GCA_000242375.2	197	Campylobacter jejuni subsp. jejuni P110B	P110B
GCA_000242395.2	197	Campylobacter jejuni subsp. jejuni H22082	H22082
GCA_000254255.2	197	Campylobacter jejuni subsp. jejuni 129-258	129-258
GCA_000254275.2	197	Campylobacter jejuni subsp. jejuni 51494	51494
GCA_000254295.2	197	Campylobacter jejuni subsp. jejuni LMG 23216	LMG 23216
GCA_000254315.2	197	Campylobacter jejuni subsp. jejuni LMG 23218	LMG 23218
GCA_000254335.2	197	Campylobacter jejuni subsp. jejuni LMG 23223	LMG 23223
GCA_000254355.2	197	Campylobacter jejuni subsp. jejuni LMG 23263	LMG 23263
GCA_000254375.2	197	Campylobacter jejuni subsp. jejuni 60004	60004
GCA_000254395.2	197	Campylobacter jejuni subsp. jejuni LMG 23264	LMG 23264
GCA_000254415.2	197	Campylobacter jejuni subsp. jejuni LMG 23269	LMG 23269
GCA_000254435.2	197	Campylobacter jejuni subsp. jejuni 55037	55037
GCA_000254455.2	197	Campylobacter jejuni subsp. jejuni LMG 9879	LMG 9879
GCA_000254475.2	197	Campylobacter jejuni subsp. jejuni 86605	86605
GCA_000254495.2	197	Campylobacter jejuni subsp. jejuni LMG 23357	LMG 23357
GCA_000254515.2	197	Campylobacter jejuni subsp. jejuni ATCC 33560	ATCC 33560
GCA_000254535.2	197	Campylobacter jejuni subsp. jejuni LMG 9081	LMG 9081
GCA_000254555.2	197	Campylobacter jejuni subsp. jejuni 53161	53161
GCA_000254575.2	197	Campylobacter jejuni subsp. jejuni LMG 9217	LMG 9217
GCA_000254595.2	197	Campylobacter jejuni subsp. jejuni 2008-1025	2008-1025
GCA_000254615.2	197	Campylobacter jejuni subsp. jejuni 2008-894	2008-894
GCA_000254635.2	197	Campylobacter jejuni subsp. jejuni 2008-872	2008-872
GCA_000254655.2	197	Campylobacter jejuni subsp. jejuni 2008-988	2008-988
GCA_000254675.2	197	Campylobacter jejuni subsp. jejuni 1997-1	1997-01-01
GCA_000254695.2	197	Campylobacter jejuni subsp. jejuni 2008-979	2008-979
GCA_000254715.2	197	Campylobacter jejuni subsp. jejuni 2008-831	2008-831
GCA_000254735.2	197	Campylobacter jejuni subsp. jejuni 1997-4	1997-04-01
GCA_000254755.2	197	Campylobacter jejuni subsp. jejuni 1997-7	1997-07-01
GCA_000254775.2	197	Campylobacter jejuni subsp. jejuni 1997-10	1997-10-01
GCA_000254795.2	197	Campylobacter jejuni subsp. jejuni 1997-11	1997-11-01
GCA_000254815.2	197	Campylobacter jejuni subsp. jejuni 1997-14	1997-14
GCA_000254835.2	197	Campylobacter jejuni subsp. jejuni 51037	51037
GCA_000254855.2	197	Campylobacter jejuni subsp. jejuni 110-21	110-21
GCA_000254875.2	197	Campylobacter jejuni subsp. jejuni 87330	87330
GCA_000254895.2	197	Campylobacter jejuni subsp. jejuni 87459	87459
GCA_000254915.2	197	Campylobacter jejuni subsp. jejuni 140-16	140-16
GCA_000254935.2	197	Campylobacter jejuni subsp. jejuni 1213	1213
GCA_000254955.2	197	Campylobacter jejuni subsp. jejuni 1577	1577
GCA_000254975.2	197	Campylobacter jejuni subsp. jejuni 1798	1798
GCA_000254995.2	197	Campylobacter jejuni subsp. jejuni 1854	1854
GCA_000255015.2	197	Campylobacter jejuni subsp. jejuni 1893	1893
GCA_000255035.2	197	Campylobacter jejuni subsp. jejuni 1928	1928
GCA_000255055.2	197	Campylobacter jejuni subsp. jejuni LMG 9872	LMG 9872
GCA_000255075.2	197	Campylobacter jejuni subsp. jejuni LMG 23210	LMG 23210
GCA_000255095.2	197	Campylobacter jejuni subsp. jejuni LMG 23211	LMG 23211
GCA_000283215.1	197	Campylobacter jejuni subsp. jejuni P854	P854
GCA_000285675.1	197	Campylobacter jejuni subsp. jejuni xy259	xy259
GCA_000285695.1	197	Campylobacter jejuni subsp. jejuni RB922	RB922
GCA_000285715.1	197	Campylobacter jejuni subsp. jejuni 6399	6399
GCA_000285735.1	197	Campylobacter jejuni subsp. jejuni 04197	4197
GCA_000285755.1	197	Campylobacter jejuni subsp. jejuni 04199	4199
GCA_000302555.4	197	Campylobacter jejuni subsp. jejuni PT14	PT14
GCA_000304375.1	197	Campylobacter jejuni subsp. jejuni NCTC 11168-BN148	NCTC 11168-BN148
GCA_000314085.1	197	Campylobacter jejuni subsp. jejuni BIGS0004	BIGS0004
GCA_000314265.1	197	Campylobacter jejuni subsp. jejuni BIGS0013	BIGS0013
GCA_000314285.1	197	Campylobacter jejuni subsp. jejuni BIGS0014	BIGS0014
GCA_000314445.1	197	Campylobacter jejuni subsp. jejuni BIGS0022	BIGS0022
GCA_000314525.1	197	Campylobacter jejuni subsp. jejuni BIGS0030	BIGS0030
GCA_000355825.1	197	Campylobacter jejuni subsp. jejuni ICDCCJ07002	ICDCCJ07002
GCA_000355845.1	197	Campylobacter jejuni subsp. jejuni ICDCCJ07004	ICDCCJ07004
GCA_000397125.1	197	Campylobacter jejuni str. NCCP No. 15742	NCCP No. 15742
GCA_000430385.1	197	Campylobacter jejuni 32488	32488
GCA_000438865.1	197	Campylobacter jejuni subsp. jejuni HN-CJD07035	HN-CJD07035
GCA_000440015.1	197	Campylobacter jejuni BJ-CJD101	BJ-CJD101
GCA_000466065.2	197	Campylobacter jejuni subsp. jejuni 00-2538	00-2538
GCA_000466075.2	197	Campylobacter jejuni subsp. jejuni 00-2544	00-2544
GCA_000466105.2	197	Campylobacter jejuni subsp. jejuni 00-2426	00-2426
GCA_000466925.2	197	Campylobacter jejuni X	X
GCA_000468915.2	197	Campylobacter jejuni subsp. jejuni 00-2425	00-2425
GCA_000493495.1	197	Campylobacter jejuni 4031	4031
GCA_000509875.1	197	Campylobacter jejuni subsp. jejuni 81-176-DRH212	81-176-DRH212
GCA_000509895.1	197	Campylobacter jejuni subsp. jejuni 81-176-UMCW7	81-176-UMCW7
GCA_000511815.1	197	Campylobacter jejuni subsp. jejuni 81-176-UMCW9	81-176-UMCW9
GCA_000614815.1	197	Campylobacter jejuni subsp. jejuni JCM 2013	JCM 2013
GCA_000632435.1	197	Campylobacter jejuni subsp. jejuni R14	R14
GCA_000633065.1	197	Campylobacter jejuni g113	g113
GCA_000685605.1	197	Campylobacter jejuni 30286	30286
GCA_000686225.1	197	Campylobacter jejuni 10186	10186
GCA_000686265.1	197	Campylobacter jejuni 255	255
GCA_000686285.1	197	Campylobacter jejuni 10227	10227
GCA_000686305.1	197	Campylobacter jejuni 30318	30318
GCA_000686325.1	197	Campylobacter jejuni Cj5	Cj5
GCA_000686345.1	197	Campylobacter jejuni Cj1	Cj1
GCA_000686365.1	197	Campylobacter jejuni Cj2	Cj2
GCA_000686385.1	197	Campylobacter jejuni Cj3	Cj3
GCA_000686405.1	197	Campylobacter jejuni K1	k1
GCA_000686425.1	197	Campylobacter jejuni K5	k5
GCA_000686445.1	197	Campylobacter jejuni 20176	20176
GCA_000701745.1	197	Campylobacter jejuni subsp. doylei ATCC 49349	ATCC 49349
GCA_000737085.1	197	Campylobacter jejuni subsp. jejuni	MTVDSCj20
GCA_000752275.1	197	Campylobacter jejuni	NA
GCA_000752375.1	197	Campylobacter jejuni	NA
GCA_000752795.1	197	Campylobacter jejuni	NA
GCA_000753015.1	197	Campylobacter jejuni	NA
GCA_000753095.1	197	Campylobacter jejuni	NA
GCA_000753175.1	197	Campylobacter jejuni	NA
GCA_000753295.1	197	Campylobacter jejuni	NA
GCA_000759575.1	197	Campylobacter jejuni	G1
GCA_000772225.1	197	Campylobacter jejuni subsp. jejuni F38011	F38011
GCA_000807355.1	197	Campylobacter jejuni subsp. jejuni	YH001
GCA_000821125.1	197	Campylobacter jejuni	5070
GCA_000830775.1	197	Campylobacter jejuni subsp. jejuni NCTC 11168-K12E5	NCTC 11168-K12E5
GCA_000830805.1	197	Campylobacter jejuni subsp. jejuni NCTC 11168-Kf1	NCTC 11168-Kf1
GCA_000830825.1	197	Campylobacter jejuni subsp. jejuni NCTC 11168-mcK12E5	NCTC 11168-mcK12E5
GCA_000830845.1	197	Campylobacter jejuni subsp. jejuni NCTC 11168-mfK12E5	NCTC 11168-mfK12E5
GCA_000830865.1	197	Campylobacter jejuni subsp. jejuni NCTC 11168-GSv	NCTC 11168-rNRC
GCA_000835285.1	197	Campylobacter jejuni subsp. jejuni	00-1597
GCA_000835305.1	197	Campylobacter jejuni subsp. jejuni	00-6200
GCA_000835345.1	197	Campylobacter jejuni subsp. jejuni	01-1512
GCA_000835365.1	197	Campylobacter jejuni subsp. jejuni	00-0949
GCA_000934305.1	197	Campylobacter jejuni subsp. jejuni	35925B2
GCA_000943385.1	197	Campylobacter jejuni subsp. jejuni	P10-2209
GCA_000943395.1	197	Campylobacter jejuni subsp. jejuni	C1-5523
GCA_000943435.1	197	Campylobacter jejuni subsp. jejuni	C10-448
GCA_000943445.1	197	Campylobacter jejuni subsp. jejuni	C12-5524
GCA_000943475.1	197	Campylobacter jejuni subsp. jejuni	P3-2209
GCA_000943485.1	197	Campylobacter jejuni subsp. jejuni	P5-2209
GCA_000948095.1	197	Campylobacter jejuni subsp. jejuni	C2-5524
GCA_000948105.1	197	Campylobacter jejuni subsp. jejuni	P9-2209
GCA_001223585.1	197	Campylobacter jejuni	OXC6579
GCA_001223725.1	197	Campylobacter jejuni	OXC6346
GCA_001223745.1	197	Campylobacter jejuni	OXC6564
GCA_001223765.1	197	Campylobacter jejuni	OXC6543
GCA_001223845.1	197	Campylobacter jejuni	OXC6545
GCA_001223885.1	197	Campylobacter jejuni	OXC6408
GCA_001223925.1	197	Campylobacter jejuni	OXC6527
GCA_001224005.1	197	Campylobacter jejuni	OXC6305
GCA_001224025.1	197	Campylobacter jejuni	OXC6387
GCA_001224105.1	197	Campylobacter jejuni	OXC6521
GCA_001224125.1	197	Campylobacter jejuni	OXC6329
GCA_001224185.1	197	Campylobacter jejuni	OXC6588
GCA_001224205.1	197	Campylobacter jejuni	OXC6262
GCA_001224265.1	197	Campylobacter jejuni	OXC6266
GCA_001224325.1	197	Campylobacter jejuni	OXC6596
GCA_001224345.1	197	Campylobacter jejuni	OXC6252
GCA_001224385.1	197	Campylobacter jejuni	OXC6609
GCA_001224405.1	197	Campylobacter jejuni	OXC6519
GCA_001224465.1	197	Campylobacter jejuni	OXC6300
GCA_001224485.1	197	Campylobacter jejuni	OXC6622
GCA_001224585.1	197	Campylobacter jejuni	OXC6328
GCA_001224625.1	197	Campylobacter jejuni	OXC6640
GCA_001224665.1	197	Campylobacter jejuni	OXC6278
GCA_001224805.1	197	Campylobacter jejuni	OXC6554
GCA_001224845.1	197	Campylobacter jejuni	OXC6287
GCA_001224865.1	197	Campylobacter jejuni	OXC6334
GCA_001224905.1	197	Campylobacter jejuni	OXC6356
GCA_001224965.1	197	Campylobacter jejuni	OXC6598
GCA_001224985.1	197	Campylobacter jejuni	OXC6583
GCA_001225005.1	197	Campylobacter jejuni	OXC6497
GCA_001225025.1	197	Campylobacter jejuni	OXC6628
GCA_001225045.1	197	Campylobacter jejuni	OXC6345
GCA_001225065.1	197	Campylobacter jejuni	OXC6358
GCA_001225105.1	197	Campylobacter jejuni	OXC6532
GCA_001225165.1	197	Campylobacter jejuni	OXC6496
GCA_001225185.1	197	Campylobacter jejuni	OXC6295
GCA_001225205.1	197	Campylobacter jejuni	OXC6436
GCA_001225265.1	197	Campylobacter jejuni	OXC6498
GCA_001225325.1	197	Campylobacter jejuni	OXC6265
GCA_001225345.1	197	Campylobacter jejuni	OXC6626
GCA_001225385.1	197	Campylobacter jejuni	OXC6260
GCA_001225405.1	197	Campylobacter jejuni	OXC6633
GCA_001225425.1	197	Campylobacter jejuni	OXC6391
GCA_001225465.1	197	Campylobacter jejuni	OXC6319
GCA_001225565.1	197	Campylobacter jejuni	OXC6377
GCA_001225645.1	197	Campylobacter jejuni	OXC6566
GCA_001225685.1	197	Campylobacter jejuni	OXC6453
GCA_001225745.1	197	Campylobacter jejuni	OXC6509
GCA_001225785.1	197	Campylobacter jejuni	OXC6421
GCA_001225805.1	197	Campylobacter jejuni	OXC6254
GCA_001225845.1	197	Campylobacter jejuni	OXC6306
GCA_001225885.1	197	Campylobacter jejuni	OXC6508
GCA_001225925.1	197	Campylobacter jejuni	OXC6520
GCA_001226005.1	197	Campylobacter jejuni	OXC6302
GCA_001226025.1	197	Campylobacter jejuni	OXC6320
GCA_001226045.1	197	Campylobacter jejuni	OXC6333
GCA_001226065.1	197	Campylobacter jejuni	OXC6366
GCA_001226085.1	197	Campylobacter jejuni	OXC6529
GCA_001226145.1	197	Campylobacter jejuni	OXC6414
GCA_001226225.1	197	Campylobacter jejuni	OXC6620
GCA_001226245.1	197	Campylobacter jejuni	OXC6289
GCA_001226345.1	197	Campylobacter jejuni	OXC6614
GCA_001226385.1	197	Campylobacter jejuni	OXC6307
GCA_001226425.1	197	Campylobacter jejuni	OXC6417
GCA_001226485.1	197	Campylobacter jejuni	OXC6538
GCA_001226545.1	197	Campylobacter jejuni	OXC6536
GCA_001226665.1	197	Campylobacter jejuni	OXC6355
GCA_001226745.1	197	Campylobacter jejuni	OXC6257
GCA_001226825.1	197	Campylobacter jejuni	OXC6446
GCA_001226845.1	197	Campylobacter jejuni	OXC6582
GCA_001226945.1	197	Campylobacter jejuni	OXC6574
GCA_001227065.1	197	Campylobacter jejuni	OXC6573
GCA_001227125.1	197	Campylobacter jejuni	OXC6341
GCA_001227265.1	197	Campylobacter jejuni	OXC6478
GCA_001227285.1	197	Campylobacter jejuni	OXC6625
GCA_001227305.1	197	Campylobacter jejuni	OXC6332
GCA_001227345.1	197	Campylobacter jejuni	OXC6389
GCA_001227405.1	197	Campylobacter jejuni	OXC6516
GCA_001227425.1	197	Campylobacter jejuni	OXC6586
GCA_001227465.1	197	Campylobacter jejuni	OXC6304
GCA_001227485.1	197	Campylobacter jejuni	OXC6484
GCA_001227525.1	197	Campylobacter jejuni	OXC6354
GCA_001227605.1	197	Campylobacter jejuni	OXC6611
GCA_001227665.1	197	Campylobacter jejuni	OXC6301
GCA_001227765.1	197	Campylobacter jejuni	OXC6462
GCA_001227785.1	197	Campylobacter jejuni	OXC6379
GCA_001227805.1	197	Campylobacter jejuni	OXC6454
GCA_001227845.1	197	Campylobacter jejuni	OXC6406
GCA_001228005.1	197	Campylobacter jejuni	OXC6448
GCA_001228125.1	197	Campylobacter jejuni	OXC6353
GCA_001228165.1	197	Campylobacter jejuni	OXC6590
GCA_001228225.1	197	Campylobacter jejuni	OXC6469
GCA_001228245.1	197	Campylobacter jejuni	OXC6522
GCA_001228305.1	197	Campylobacter jejuni	OXC6256
GCA_001228425.1	197	Campylobacter jejuni	OXC6623
GCA_001228445.1	197	Campylobacter jejuni	OXC6463
GCA_001228485.1	197	Campylobacter jejuni	OXC6325
GCA_001228525.1	197	Campylobacter jejuni	OXC6326
GCA_001228545.1	197	Campylobacter jejuni	OXC6506
GCA_001228565.1	197	Campylobacter jejuni	OXC6636
GCA_001228585.1	197	Campylobacter jejuni	OXC6535
GCA_001228605.1	197	Campylobacter jejuni	OXC6420
GCA_001228625.1	197	Campylobacter jejuni	OXC6578
GCA_001228665.1	197	Campylobacter jejuni	OXC6383
GCA_001228745.1	197	Campylobacter jejuni	OXC6411
GCA_001228805.1	197	Campylobacter jejuni	OXC6572
GCA_001228825.1	197	Campylobacter jejuni	OXC6526
GCA_001228865.1	197	Campylobacter jejuni	OXC6432
GCA_001228945.1	197	Campylobacter jejuni	OXC6384
GCA_001229025.1	197	Campylobacter jejuni	OXC6275
GCA_001229065.1	197	Campylobacter jejuni	OXC6492
GCA_001229085.1	197	Campylobacter jejuni	OXC6360
GCA_001229145.1	197	Campylobacter jejuni	OXC6618
GCA_001229225.1	197	Campylobacter jejuni	OXC6324
GCA_001229245.1	197	Campylobacter jejuni	OXC6615
GCA_001229325.1	197	Campylobacter jejuni	OXC6405
GCA_001229365.1	197	Campylobacter jejuni	OXC6490
GCA_001229445.1	197	Campylobacter jejuni	OXC6473
GCA_001229465.1	197	Campylobacter jejuni	OXC6367
GCA_001229485.1	197	Campylobacter jejuni	OXC6362
GCA_001229505.1	197	Campylobacter jejuni	OXC6558
GCA_001229545.1	197	Campylobacter jejuni	OXC6315
GCA_001229645.1	197	Campylobacter jejuni	OXC6449
GCA_001229665.1	197	Campylobacter jejuni	OXC6397
GCA_001229685.1	197	Campylobacter jejuni	OXC6415
GCA_001229825.1	197	Campylobacter jejuni	OXC6281
GCA_001229945.1	197	Campylobacter jejuni	OXC6515
GCA_001229985.1	197	Campylobacter jejuni	OXC6481
GCA_001230045.1	197	Campylobacter jejuni	OXC6608
GCA_001230085.1	197	Campylobacter jejuni	OXC6270
GCA_001230125.1	197	Campylobacter jejuni	OXC6429
GCA_001230165.1	197	Campylobacter jejuni	OXC6621
GCA_001230205.1	197	Campylobacter jejuni	OXC6394
GCA_001230245.1	197	Campylobacter jejuni	OXC6359
GCA_001230285.1	197	Campylobacter jejuni	OXC6534
GCA_001230345.1	197	Campylobacter jejuni	OXC6466
GCA_001230365.1	197	Campylobacter jejuni	OXC6456
GCA_001230405.1	197	Campylobacter jejuni	OXC6313
GCA_001230525.1	197	Campylobacter jejuni	OXC6533
GCA_001230545.1	197	Campylobacter jejuni	OXC6502
GCA_001230565.1	197	Campylobacter jejuni	OXC6303
GCA_001230585.1	197	Campylobacter jejuni	OXC6347
GCA_001230605.1	197	Campylobacter jejuni	OXC6512
GCA_001230685.1	197	Campylobacter jejuni	OXC6539
GCA_001230705.1	197	Campylobacter jejuni	OXC6602
GCA_001230725.1	197	Campylobacter jejuni	OXC6440
GCA_001230865.1	197	Campylobacter jejuni	OXC6483
GCA_001230905.1	197	Campylobacter jejuni	OXC6298
GCA_001230945.1	197	Campylobacter jejuni	OXC6638
GCA_001231005.1	197	Campylobacter jejuni	OXC6585
GCA_001231045.1	197	Campylobacter jejuni	OXC6634
GCA_001231085.1	197	Campylobacter jejuni	OXC6422
GCA_001231105.1	197	Campylobacter jejuni	OXC6419
GCA_001231165.1	197	Campylobacter jejuni	OXC6475
GCA_001231185.1	197	Campylobacter jejuni	OXC6431
GCA_001231205.1	197	Campylobacter jejuni	OXC6374
GCA_001231245.1	197	Campylobacter jejuni	OXC6438
GCA_001231345.1	197	Campylobacter jejuni	OXC6370
GCA_001231385.1	197	Campylobacter jejuni	OXC6501
GCA_001231405.1	197	Campylobacter jejuni	OXC6435
GCA_001231425.1	197	Campylobacter jejuni	OXC6335
GCA_001231505.1	197	Campylobacter jejuni	OXC6348
GCA_001231585.1	197	Campylobacter jejuni	OXC6401
GCA_001231605.1	197	Campylobacter jejuni	OXC6382
GCA_001231625.1	197	Campylobacter jejuni	OXC6311
GCA_001231685.1	197	Campylobacter jejuni	OXC6450
GCA_001231705.1	197	Campylobacter jejuni	OXC6632
GCA_001231745.1	197	Campylobacter jejuni	OXC6553
GCA_001231765.1	197	Campylobacter jejuni	OXC6468
GCA_001231785.1	197	Campylobacter jejuni	OXC6284
GCA_001231845.1	197	Campylobacter jejuni	OXC6575
GCA_001231905.1	197	Campylobacter jejuni	OXC6464
GCA_001231985.1	197	Campylobacter jejuni	OXC6331
GCA_001232125.1	197	Campylobacter jejuni	OXC6299
GCA_001232145.1	197	Campylobacter jejuni	OXC6567
GCA_001232165.1	197	Campylobacter jejuni	OXC6641
GCA_001232205.1	197	Campylobacter jejuni	OXC6549
GCA_001232265.1	197	Campylobacter jejuni	OXC6293
GCA_001232325.1	197	Campylobacter jejuni	OXC6430
GCA_001232365.1	197	Campylobacter jejuni	OXC6560
GCA_001232405.1	197	Campylobacter jejuni	OXC6250
GCA_001232425.1	197	Campylobacter jejuni	OXC6409
GCA_001232465.1	197	Campylobacter jejuni	OXC6352
GCA_001232485.1	197	Campylobacter jejuni	OXC6342
GCA_001232545.1	197	Campylobacter jejuni	OXC6494
GCA_001232565.1	197	Campylobacter jejuni	OXC6552
GCA_001232585.1	197	Campylobacter jejuni	OXC6402
GCA_001232665.1	197	Campylobacter jejuni	OXC6550
GCA_001232705.1	197	Campylobacter jejuni	OXC6365
GCA_001232725.1	197	Campylobacter jejuni	OXC6373
GCA_001232745.1	197	Campylobacter jejuni	OXC6530
GCA_001232825.1	197	Campylobacter jejuni	OXC6563
GCA_001232885.1	197	Campylobacter jejuni	OXC6493
GCA_001232905.1	197	Campylobacter jejuni	OXC6461
GCA_001232925.1	197	Campylobacter jejuni	OXC6269
GCA_001232945.1	197	Campylobacter jejuni	OXC6491
GCA_001232965.1	197	Campylobacter jejuni	OXC6629
GCA_001233005.1	197	Campylobacter jejuni	OXC6279
GCA_001233025.1	197	Campylobacter jejuni	OXC6603
GCA_001233065.1	197	Campylobacter jejuni	OXC6503
GCA_001233085.1	197	Campylobacter jejuni	OXC6500
GCA_001233105.1	197	Campylobacter jejuni	OXC6592
GCA_001233185.1	197	Campylobacter jejuni	OXC6412
GCA_001233225.1	197	Campylobacter jejuni	OXC6528
GCA_001233245.1	197	Campylobacter jejuni	OXC6290
GCA_001233285.1	197	Campylobacter jejuni	OXC6272
GCA_001233305.1	197	Campylobacter jejuni	OXC6381
GCA_001233325.1	197	Campylobacter jejuni	OXC6418
GCA_001233405.1	197	Campylobacter jejuni	OXC6570
GCA_001233465.1	197	Campylobacter jejuni	OXC6571
GCA_001233545.1	197	Campylobacter jejuni	OXC6569
GCA_001233585.1	197	Campylobacter jejuni	OXC6330
GCA_001233625.1	197	Campylobacter jejuni	OXC6264
GCA_001233645.1	197	Campylobacter jejuni	OXC6350
GCA_001233665.1	197	Campylobacter jejuni	OXC6390
GCA_001233685.1	197	Campylobacter jejuni	OXC6531
GCA_001233745.1	197	Campylobacter jejuni	OXC6604
GCA_001233765.1	197	Campylobacter jejuni	OXC6314
GCA_001233805.1	197	Campylobacter jejuni	OXC6584
GCA_001233905.1	197	Campylobacter jejuni	OXC6294
GCA_001233965.1	197	Campylobacter jejuni	OXC6251
GCA_001233985.1	197	Campylobacter jejuni	OXC6599
GCA_001234065.1	197	Campylobacter jejuni	OXC6288
GCA_001234085.1	197	Campylobacter jejuni	OXC6339
GCA_001234145.1	197	Campylobacter jejuni	OXC6292
GCA_001234165.1	197	Campylobacter jejuni	OXC6612
GCA_001234225.1	197	Campylobacter jejuni	OXC6285
GCA_001234285.1	197	Campylobacter jejuni	OXC6565
GCA_001234305.1	197	Campylobacter jejuni	OXC6322
GCA_001234325.1	197	Campylobacter jejuni	OXC6561
GCA_001234425.1	197	Campylobacter jejuni	OXC6639
GCA_001234505.1	197	Campylobacter jejuni	OXC6261
GCA_001234565.1	197	Campylobacter jejuni	OXC6316
GCA_001234605.1	197	Campylobacter jejuni	OXC6467
GCA_001234665.1	197	Campylobacter jejuni	OXC6283
GCA_001234685.1	197	Campylobacter jejuni	OXC6413
GCA_001234745.1	197	Campylobacter jejuni	OXC6427
GCA_001234825.1	197	Campylobacter jejuni	OXC6482
GCA_001234865.1	197	Campylobacter jejuni	OXC6268
GCA_001234885.1	197	Campylobacter jejuni	OXC6407
GCA_001234945.1	197	Campylobacter jejuni	OXC6541
GCA_001234965.1	197	Campylobacter jejuni	OXC6589
GCA_001235005.1	197	Campylobacter jejuni	OXC6627
GCA_001235045.1	197	Campylobacter jejuni	OXC6556
GCA_001235065.1	197	Campylobacter jejuni	OXC6291
GCA_001235125.1	197	Campylobacter jejuni	OXC6505
GCA_001235145.1	197	Campylobacter jejuni	OXC6318
GCA_001235165.1	197	Campylobacter jejuni	OXC6423
GCA_001235245.1	197	Campylobacter jejuni	OXC6465
GCA_001235365.1	197	Campylobacter jejuni	OXC6540
GCA_001235565.1	197	Campylobacter jejuni	OXC6510
GCA_001235585.1	197	Campylobacter jejuni	OXC6547
GCA_001235625.1	197	Campylobacter jejuni	OXC6480
GCA_001235765.1	197	Campylobacter jejuni	OXC6410
GCA_001235825.1	197	Campylobacter jejuni	OXC6344
GCA_001235925.1	197	Campylobacter jejuni	OXC6499
GCA_001235965.1	197	Campylobacter jejuni	OXC6317
GCA_001235985.1	197	Campylobacter jejuni	OXC6548
GCA_001236085.1	197	Campylobacter jejuni	OXC6357
GCA_001236105.1	197	Campylobacter jejuni	OXC6255
GCA_001236125.1	197	Campylobacter jejuni	OXC6557
GCA_001236165.1	197	Campylobacter jejuni	OXC6613
GCA_001236205.1	197	Campylobacter jejuni	OXC6544
GCA_001236225.1	197	Campylobacter jejuni	OXC6457
[truncated: 59,916 more rows]

## Sheet: Table S4 real references
Table S4. All 5680 references of real genomes.
Assembly_accession	Species_taxid	Organism_name	Infraspecific_name
GCA_001458655.1	2162	Methanobacterium formicicum	NA
GCA_000016525.1	2173	Methanobrevibacter smithii ATCC 35061	ATCC 35061; PS; DSMZ 861
GCA_000025865.1	2176	Methanohalophilus mahii DSM 5219	DSM 5219
GCA_001889405.1	2177	Methanohalophilus halophilus	Z-7982
GCA_000166095.1	2180	Methanothermus fervidus DSM 2088	DSM 2088
GCA_000376965.1	2186	Methanothermococcus thermolithotrophicus DSM 2095	DSM 2095
GCA_000017165.1	2187	Methanococcus vannielii SB	SB
GCA_000006175.2	2188	Methanococcus voltae A3	A3
GCA_000214415.1	2189	Methanotorris igneus Kol 5	Kol 5
GCA_000091665.1	2190	Methanocaldococcus jannaschii DSM 2661	DSM 2661
GCA_001315945.1	2197	Methanogenium cariaci JCM 10550	JCM 10550
GCA_000015825.1	2198	Methanoculleus marisnigri JR1	JR1
GCA_001571405.1	2200	Methanoculleus thermophilus	CR-1
GCA_000275865.1	2201	Methanofollis liminatans DSM 4140	DSM 4140
GCA_000013445.1	2203	Methanospirillum hungatei JF-1	JF-1
GCA_000711215.1	2205	Methanomicrobium mobile BP	BP
GCA_000970025.1	2208	Methanosarcina barkeri MS	MS
GCA_000970205.1	2209	Methanosarcina mazei S-6	S-6
GCA_000969885.1	2210	Methanosarcina thermophila TM-1	TM-1
GCA_000007345.1	2214	Methanosarcina acetivorans C2A	C2A
GCA_000969905.1	2215	Methanosarcina vacuolata Z-761	Z-761
GCA_000504205.1	2221	Methanolobus tindarius DSM 2278	DSM 2278
GCA_000765475.1	2226	Methanococcoides methylutens	DSM 2657
GCA_000008665.1	2234	Archaeoglobus fulgidus DSM 4304	DSM 4304
GCA_000011085.1	2238	Haloarcula marismortui ATCC 43049	ATCC 43049
GCA_000006805.1	2242	Halobacterium salinarum NRC-1	NRC-1; ATCC 700922
GCA_000025685.1	2246	Haloferax volcanii DS2	DS2
GCA_000022205.1	2247	Halorubrum lacusprofundi ATCC 49239	ATCC 49239
GCA_000337915.1	2248	Halorubrum saccharovorum DSM 1137	DSM 1137
GCA_000336695.1	2250	Halococcus morrhuae DSM 1307	DSM 1307
GCA_000337295.1	2252	Haloferax mediterranei ATCC 33500	ATCC 33500
GCA_000336795.1	2254	Haloferax lucentense DSM 14919	DSM 14919
GCA_000026045.1	2257	Natronomonas pharaonis DSM 2160	Gabara
GCA_000007305.1	2261	Pyrococcus furiosus DSM 3638	DSM 3638
GCA_001315845.1	2264	Thermococcus celer JCM 8558	JCM 8558
GCA_000246985.3	2265	Thermococcus litoralis DSM 5473	DSM 5473
GCA_000015225.1	2269	Thermofilum pendens Hrk 5	Hrk 5
GCA_000253055.1	2271	Thermoproteus tenax Kra 1	Kra 1
GCA_001006085.1	2274	Desulfurococcus mobilis DSM 2161	DSM 2161
GCA_000186365.1	2275	Desulfurococcus mucosus DSM 2162	DSM 2162
GCA_000015205.1	2277	Pyrobaculum islandicum DSM 4184	DSM 4184
GCA_000015945.1	2280	Staphylothermus marinus F1	F1
GCA_000012285.1	2285	Sulfolobus acidocaldarius DSM 639	DSM 639
GCA_900079115.1	2287	Sulfolobus solfataricus	P1
GCA_000195915.1	2303	Thermoplasma acidophilum DSM 1728	DSM1728
GCA_001462395.1	2309	Pyrodictium occultum	PL-19
GCA_000243255.1	2315	Methanoplanus limicola DSM 2279	DSM 2279
GCA_000012545.1	2317	Methanosphaera stadtmanae DSM 3091	DSM 3091
GCA_000007185.1	2320	Methanopyrus kandleri AV19	AV19
GCA_000196655.1	2322	Methanohalobium evestigatum Z-7303	Z-7303
GCA_000025625.1	13769	Natrialba magadii ATCC 43099	ATCC 43099
GCA_000007225.1	13773	Pyrobaculum aerophilum str. IM2	IM2
GCA_000337775.1	28442	Haloarcula vallismortis ATCC 29715	ATCC 29715
GCA_000336635.1	29282	Haloarcula japonica DSM 6131	DSM 6131
GCA_000337055.1	29283	Halorubrum distributum JCM 9100	JCM 9100
GCA_000328685.1	29288	Natronococcus occultus SP4	SP4
GCA_000013725.1	29291	Methanococcoides burtonii DSM 6242	DSM 6242
GCA_900111935.1	35743	Halorubrum sodomense	RD 26
GCA_000337795.1	35745	Haloferax denitrificans ATCC 35960	ATCC 35960
GCA_000336775.1	35746	Haloferax gibbonsii ATCC 33959	ATCC 33959
GCA_000336935.1	36738	Halococcus salifodinae DSM 8989	DSM 8989
GCA_900100715.1	38026	Methanolobus vulcani	PL 12/M
GCA_000970085.1	38027	Methanosarcina siciliae T4/M	T4/M
GCA_001316345.1	39441	Methanobrevibacter arboriphilus JCM 13429 = DSM 1125	JCM 13429
GCA_001888095.1	39664	Methanohalophilus portucalensis FDF-1	FDF-1
GCA_000217995.1	39669	Methanosalsum zhilinae DSM 4017	DSM 4017
GCA_000017185.1	42879	Methanococcus aeolicus Nankai-3	Nankai-3
GCA_000016605.1	43687	Metallosphaera sedula DSM 5348	DSM 5348
GCA_000336895.1	43776	Haloarcula argentinensis DSM 12282	DSM 12282
GCA_900129775.1	43928	Halobaculum gomorrense	DSM 9297
GCA_000337675.1	44470	Natronococcus amylolyticus DSM 10524	DSM 10524
GCA_000230715.3	44930	Natronobacterium gregoryi SP2	SP2
GCA_001316045.1	47303	Sulfolobus metallicus DSM 6482 = JCM 9184	JCM 9184
GCA_001639285.1	47311	Methanobrevibacter cuticularis	DSM 11139
GCA_001639295.1	49547	Methanobrevibacter curvatus	DSM 11111
GCA_000011185.1	50339	Thermoplasma volcanium GSS1	GSS1
GCA_000223905.1	51589	Haloarcula hispanica ATCC 33960	CGMCC 1.2049
GCA_001592435.1	53952	Thermococcus peptonophilus	OG-1
GCA_000011105.1	53953	Pyrococcus horikoshii OT3	OT3
GCA_000258515.1	54076	Thermococcus zilligii AN1	AN1
GCA_000147875.1	54120	Methanolacinia petrolearia DSM 11571	NA
GCA_000015145.1	54248	Hyperthermus butylicus DSM 5456	DSM 5456
GCA_000223395.1	54252	Pyrolobus fumarii 1A	1A
GCA_000092185.1	54254	Thermosphaera aggregans DSM 11486	DSM 11486
GCA_001481685.1	54259	Ignicoccus islandicus DSM 13165	DSM 13165
GCA_000025505.1	54261	Ferroglobus placidus DSM 10642	DSM 10642
GCA_900012635.1	54262	Thermococcus chitonophagus	NA
GCA_001639265.1	55758	Methanobrevibacter filiformis	DSM 11501
GCA_000151105.2	55802	Thermococcus barophilus MP	MP
GCA_000011125.1	56636	Aeropyrum pernix K1	K1
GCA_000023965.1	57705	Halomicrobium mukohataei DSM 12286	DSM 12286
GCA_000194625.1	58290	Archaeoglobus veneficus SNP6	SNP6
GCA_000172995.2	60847	Halogeometricum borinquense DSM 11551	PR 3
GCA_000337715.1	61858	Natronorubrum bangense JCM 10635	JCM 10635
GCA_000336915.1	62319	Halococcus saccharolyticus DSM 5350	DSM 5350
GCA_000025325.1	62320	Haloterrigena turkmenica DSM 5511	DSM 5511
GCA_001315925.1	62609	Thermocladium modestius JCM 10088	JCM 10088
GCA_000383975.1	63128	Natronorubrum tibetense GA33	GA33
GCA_000337555.1	64602	Natrialba asiatica DSM 12278	DSM 12278
GCA_000337035.1	64713	Halorubrum coriense DSM 10284	DSM 10284
GCA_001639275.1	66851	Methanobrevibacter oralis	DSM 7256
GCA_000092305.1	67760	Methanocaldococcus infernus ME	ME
GCA_000337135.1	68911	Natrialba chahannaoensis JCM 10990	JCM 10990
GCA_000230735.3	69525	Natrinema pellirubrum DSM 15624	DSM 15624
GCA_000337615.1	69527	Natrinema pallidum DSM 3751	DSM 3751
GCA_000430905.1	71518	Methanocorpusculum bavaricum DSM 4179	DSM 4179
GCA_000024625.1	73913	Methanocaldococcus vulcanius M7	M7
GCA_000018305.1	76887	Caldivirga maquilingensis IC-167	IC-167
GCA_001315825.1	79601	Metallosphaera hakonensis JCM 8857	JCM 8857
GCA_000008265.1	82076	Picrophilus torridus DSM 9790	DSM 9790
GCA_000023985.1	83171	Methanocaldococcus fervens AG86	AG86
GCA_000024185.1	83816	Methanobrevibacter ruminantium M1	M1
GCA_000966265.1	83868	Palaeococcus ferrophilus DSM 13482	DSM 13482
GCA_000015765.1	83984	Methanocorpusculum labreanum Z	Z
GCA_000304355.2	83986	Methanoculleus bourgensis MS2	MS2T
GCA_000025285.1	84156	Archaeoglobus profundus DSM 5631	DSM 5631
GCA_000092465.1	84599	Staphylothermus hellenicus DSM 12710	DSM 12710
GCA_000337195.1	88724	Natrinema versiforme JCM 10478	JCM 10478
GCA_000513855.1	94694	Desulfurococcus amylolyticus Z-533	Z-533
GCA_000247545.1	99007	Pyrobaculum oguniense TE7	TE7
GCA_000328665.1	101192	Methanomethylovorans hollandica DSM 15978	DSM 15978
GCA_000816105.1	110164	Thermococcus guaymasensis DSM 11113	DSM 11113
GCA_000011205.1	111955	Sulfolobus tokodaii str. 7	7
GCA_001006045.1	113653	Geoglobus ahangari	234
GCA_000336735.1	114529	Haloferax alexandrinus JCM 10717	JCM 10717
GCA_900095295.1	118062	Methanobacterium congolense	NA
GCA_001315965.1	118126	Methanoculleus chikugoensis JCM 10825	JCM 10825
GCA_000337415.1	119434	Halorubrum tebenquichense DSM 14210	DSM 14210
GCA_000016385.1	121277	Pyrobaculum arsenaticum DSM 13514	DSM 13514
GCA_000337115.1	121872	Haloterrigena thermotolerans DSM 11522	DSM 11522
GCA_000337575.1	123783	Natrialba hulunbeirensis JCM 10989	JCM 10989
GCA_000337535.1	129789	Natrialba aegyptia DSM 13077	DSM 13077
GCA_000337895.1	130048	Halobiforma nitratireducens JCM 10879	JCM 10879
GCA_900095815.1	145261	Methanothermobacter wolfeii	NA
GCA_000008645.1	145262	Methanothermobacter thermautotrophicus str. Delta H	Delta H
GCA_000145295.1	145263	Methanothermobacter marburgensis str. Marburg	Marburg
GCA_000023945.1	146826	Halorhabdus utahensis DSM 12940	DSM 12940
GCA_900112205.1	148448	Halobiforma haloterrestris	DSM 13078
GCA_000179575.2	155863	Methanothermococcus okinawensis IH1	IH1
GCA_000017945.1	160233	Ignicoccus hospitalis KIN4/I	KIN4/I
GCA_000337595.1	160846	Natrialba taiwanensis DSM 12281	DSM 12281
GCA_000265525.1	163003	Thermococcus cleftensis	CL1
GCA_000148385.1	164451	Vulcanisaeta distributa DSM 14429	DSM 14429
GCA_001316025.1	164452	Vulcanisaeta souniana JCM 11219	JCM 11219
GCA_000970265.1	170861	Methanosarcina lacustris Z-7289	Z-7289
GCA_000337455.1	171164	Halosimplex carlsbadense 2-9-1	2002-09-01
GCA_000022545.1	172049	Thermococcus sibiricus MM 739	MM 739
GCA_000015805.1	181486	Pyrobaculum calidifontis JCM 11548	JCM 11548
GCA_000193375.1	184117	Thermoproteus uzoniensis 768-20	768-20
GCA_000022365.1	187878	Thermococcus gammatolerans EJ3	EJ3; DSM 15229
GCA_900109595.1	190974	Methanobrevibacter gottschalkii	DSM 11978
GCA_000621965.1	190977	Methanobrevibacter wolinii SH	SH
GCA_000585495.1	195522	Thermococcus nautili	43495
GCA_000317795.1	200415	Caldisphaera lagunensis DSM 15908	DSM 15908
GCA_000243455.2	213185	Methanotorris formicicus Mc-S-70	Mc-S-70
GCA_000337155.1	222984	Natrinema altunense JCM 12890	JCM 12890
GCA_001484195.1	227598	Thermococcus celericrescens	DSM 17994
GCA_000231015.3	228748	Desulfurococcus fermentans DSM 16532	DSM 16532
GCA_000336655.1	229731	Halobiforma lacisalsi AJ5	AJ5
GCA_000591035.1	229980	Aeropyrum camini SY1 = JCM 12091	SY1
GCA_000784355.1	230356	Methanolacinia paynteri	DSM 2545
GCA_001477655.1	230361	Methanobrevibacter millerae	SM9
GCA_000144915.1	242703	Acidilobus saccharovorans 345-15	345-15
GCA_000337215.1	253107	Natronolimnobius innermongolicus JCM 12255	JCM 12255
GCA_001316185.1	253108	Natronolimnobius baerhuensis JCM 12253	JCM 12253
GCA_000337835.1	255616	Haloferax sulfurifontis ATCC BAA-897	ATCC BAA-897
GCA_000235685.3	263906	Methanolinea tarda NOBI-1	NOBI-1
GCA_000337435.1	267368	Halorubrum terrestre JCM 10247	JCM 10247
GCA_001418715.1	277988	Thermococcus thioreducens	DSM 14981
GCA_000237865.1	293091	Haloquadratum walsbyi C23	NA
GCA_900114585.1	294671	Methanobrevibacter olleyae	DSM 16632
GCA_000336955.1	302484	Haloferax larsenii JCM 13917	JCM 13917
GCA_000009965.1	311400	Thermococcus kodakarensis KOD1	KOD1
GCA_001316225.1	312540	Acidiplasma cupricumulans JCM 13668	JCM 13668
GCA_000336675.1	332168	Halococcus hamelinensis 100A6	100A6
GCA_000337515.1	332953	Halovivax asiaticus JCM 14624	JCM 14624
GCA_000145985.1	334771	Ignisphaera aggregans DSM 17230	DSM 17230
GCA_000336715.1	335952	Halococcus thailandensis JCM 13552	JCM 13552
GCA_000421805.1	337243	Halorubrum ezzemoulense DSM 17463	DSM 17463
GCA_000517625.1	353800	Halostagnicola larsenii XH-48	XH-48
GCA_900110535.1	355548	Halobacterium jilantaiense	CGMCC 1.5337
GCA_000017625.1	358766	Methanoregula boonei 6A8	6A8
GCA_000376445.1	367189	Haladaptatus paucihalophilus DX253	DX253
GCA_000337015.1	368454	Halorubrum arcis JCM 13916	JCM 13916
GCA_000336995.1	368623	Halorubrum aidingense JCM 13560	JCM 13560
GCA_000337375.1	368624	Halorubrum lipolyticum DSM 21995	DSM 21995
GCA_000337475.1	370323	Haloterrigena limicola JCM 13563	JCM 13563
GCA_000427685.1	376171	Haloplanus natans DSM 17983	DSM 17983
GCA_000336815.1	381852	Haloferax prahovense DSM 18310	DSM 18310
GCA_000746075.1	386456	Methanobacterium arcticum	M2
GCA_000328525.1	387341	Halovivax ruber XH-70	XH-70
GCA_000217715.1	387343	Halopiger xanaduensis SH-6	SH-6
GCA_000337735.1	388259	Natronorubrum sulfidifaciens JCM 14089	JCM 14089
GCA_900111485.1	392421	Haloterrigena hispanica	CDM_6
GCA_000336615.1	396317	Haloarcula amylolytica JCM 13557	JCM 13557
GCA_001316105.1	399579	Thermogymnomonas acidicola JCM 13583	JCM 13583
GCA_000337815.1	403181	Haloferax mucosum ATCC BAA-1512	ATCC BAA-1512
GCA_000336755.1	403191	Haloferax elongans ATCC BAA-1513	ATCC BAA-1513
GCA_000745485.1	408577	Methanobacterium veterum	MK4
GCA_000337395.1	409316	Halorubrum litoreum JCM 13561	JCM 13561
GCA_000337095.1	411361	Halogeometricum pallidum JCM 14848	JCM 14848
GCA_000196895.1	413810	Halalkalicoccus jeotgali B3	B3
GCA_000710605.1	413811	Haloterrigena jeotgali A29	A29
GCA_000337695.1	413812	Natronococcus jeotgali DSM 18795	DSM 18795
GCA_000739595.1	413816	Halorubrum halophilum	B8
GCA_000591055.1	416273	Natronomonas moolapensis 8.8.11	8.8.11
GCA_000336875.1	416585	Halorubrum californiensis DSM 19288	DSM 19288
GCA_000970285.1	418008	Methanosarcina horonobensis HB-1 = JCM 15518	HB-1
GCA_000337175.1	419186	Natrinema gari JCM 14663	JCM 14663
GCA_000470655.1	430914	Halorhabdus tiamatea SARL4B	SARL4B
GCA_000379085.1	437163	Halomicrobium katesii DSM 19301	DSM 19301
GCA_000710615.1	453847	Haladaptatus cibarius D43	D43
GCA_000021965.1	475088	Methanosphaerula palustris E1-9c	E1-9c
GCA_000020905.1	477693	Desulfurococcus kamchatkensis 1221n	1221n
GCA_000337355.1	478441	Halorubrum kocurii JCM 14978	JCM 14978
GCA_900114835.1	487685	Methanolobus profundi	Mob M
GCA_001571385.1	488124	Methanofollis ethanolicus	HASU
GCA_000337495.1	504937	Haloterrigena salina JCM 13891	JCM 13891
GCA_001399695.1	507754	Acidiplasma aeolicum	V
GCA_001602375.1	528314	Methanoculleus horonobensis	T10
GCA_900114455.1	553466	Halogranum rubrum	CGMCC 1.7738
GCA_900113245.1	553467	Halopelagius inordinatus	CGMCC 1.7739
GCA_900112175.1	553469	Halogeometricum rufum	CGMCC 1.7736
GCA_900107665.1	555874	Haloplanus vescus	CGMCC 1.8712
GCA_900115785.1	555875	Halogeometricum limi	CGMCC 1.8711
GCA_000789255.1	565033	Geoglobus acetivorans	SBH6
GCA_000011005.1	570267	Methanocella paludicola SANAE	SANAE
GCA_000815385.1	575195	Haloarcula salaria	H5-DGR
GCA_000517445.1	582419	Thermococcus paralvinellae	ES1
GCA_900116205.1	619731	Halostagnicola kamekurae	DSM 22427
GCA_900108095.1	640943	Natronorubrum sediminis	CGMCC 1.8981
GCA_000711905.1	660064	Methermicoccus shengliensis DSM 18856	DSM 18856
GCA_900107195.1	660517	Halobellus clavatus	CGMCC 1.10118
GCA_900102305.1	660518	Halorientalis regularis	IBRC-M 10760
GCA_900110465.1	660520	Halogranum amylolyticum	CGMCC 1.10121
GCA_900103715.1	660521	Halogranum gelatinilyticum	CGMCC 1.10119
GCA_000371805.1	667126	Methanocaldococcus villosus KIN24-T80	KIN24-T80
GCA_000258425.1	683846	Fervidicoccus fontis Kam940	Kam940
GCA_000283335.1	693851	Halogranum salarium B-1	B-1
GCA_900115675.1	699431	Halolamina pelagica	CGMCC 1.10329
GCA_900114435.1	767519	Halomicrobium zhouii	CGMCC 1.10457
GCA_001748385.1	867917	Vulcanisaeta thermophila	CBA1501
GCA_000214725.1	868131	Methanobacterium paludis	SWAN1
GCA_000191585.1	877455	Methanobacterium lacus	AL-21
GCA_000327485.1	882104	Methanoregula formicica SMSP	SMSP
GCA_900100385.1	890420	Halovenus aranensis	IBRC-M10015
GCA_000725425.1	971279	Palaeococcus pacificus DY20341	DY20341
GCA_900103505.1	996166	Haloarchaeobius iranensis	EB21,IBRC-M 10013,KCTC 4048
GCA_000204925.1	1006005	Metallosphaera cuprina Ar-4	Ar-4
GCA_001593955.1	1008153	Halalkalicoccus paucihalophilus	DSM 24557
GCA_000215995.1	1008460	Pyrococcus yayanosii CH1	CH1
GCA_000698785.1	1034015	Nitrososphaera viennensis EN76	EN76
GCA_000744315.1	1036677	Methanosarcina soligelidi	SMA-21
GCA_900107205.1	1048396	Halopenitus persicus	DC30,IBRC 10041,KCTC 4046
GCA_900109065.1	1073996	Halohasta litchfieldiae	DSM 22187
GCA_000308215.1	1080712	Methanomassiliicoccus luminyensis B10	B10
GCA_900100335.1	1095776	Natronorubrum texcoconense	B4,CECT 8067,JCM 17497
GCA_900104065.1	1095778	Natronobacterium texcoconense	DSM 24767
GCA_000234805.1	1104324	Pyrobaculum ferrireducens	1860
GCA_000251105.1	1175444	Methanocella conradii HZ254	HZ254
GCA_000063445.1	1175445	Methanocella arvoryzae MRE50	MRE50
GCA_900110865.1	1186196	Natrinema salaciae	DSM 25055
GCA_000784335.1	1202768	Halopiger salifodinae	KCY07-B2
GCA_000334895.1	1232219	Halococcus agarilyticus	197A
GCA_900100875.1	1236180	Halopelagius longus	CGMCC 1.12397
GCA_000755245.1	1264579	Halococcus sediminicola	CBA1101
GCA_900108505.1	1267564	Halopenitus malekzadehii	IBRC-M10418
GCA_000739065.1	1301915	Methanocaldococcus bathoardescens	JH146
GCA_000385565.1	1316941	Archaeoglobus sulfaticallidus PM70-1	PM70-1
GCA_000320505.2	1348249	Methanobrevibacter boviskoreani JH1	JH1
GCA_900111645.1	1353158	Methanococcoides vulcani	SLH 33
GCA_900110215.1	1367881	Halorientalis persicus	IBRC-M 10043
GCA_000739555.1	1380430	Halolamina rubra	CBA1107
GCA_000739575.1	1448860	Halobellus rufus	CBA1103
GCA_000755225.1	1457250	Halapricum salinum	CBA1105
GCA_001886615.1	1480675	Halolamina sediminis	Hb3
GCA_000769655.1	1505907	Thermococcus eurythermalis	A501
GCA_001017125.1	1550566	Methanoculleus sediminis	S3Fa
GCA_001304615.1	1715806	Methanosarcina flavescens	E03.2
GCA_000828535.1	39152	Methanococcus maripaludis KA1	NA
GCA_000010525.1	7	Azorhizobium caulinodans ORS 571	ORS 571
GCA_000521565.1	9	Buchnera aphidicola str. G002 (Myzus persicae)	G002
GCA_000020965.1	14	Dictyoglomus thermophilum H-6-12	H-6-12; ATCC 35947
GCA_000378225.1	17	Methylophilus methylotrophus DSM 46235 = ATCC 53528	ATCC 53528
GCA_000012885.1	19	Pelobacter carbinolicus DSM 2380	DSM 2380
GCA_001375595.1	21	Phenylobacterium immobile (ATCC 35973)	(strain E)
GCA_000518705.1	23	Shewanella colwelliana ATCC 39565	ATCC 39565
GCA_001591325.1	24	Shewanella putrefaciens JCM 20190 = NBRC 3908	NBRC 3908
GCA_000988565.1	33	Myxococcus fulvus 124B02	124B02
GCA_000012685.1	34	Myxococcus xanthus DK 1622	DK 1622
GCA_000165485.1	41	Stigmatella aurantiaca DW4/3-1	DW4/3-1
GCA_000335475.2	43	Cystobacter fuscus DSM 2262	DSM 2262
GCA_001027285.1	48	Archangium gephyra	DSM 2261
GCA_000601485.1	51	Chondromyces apiculatus DSM 436	DSM 436
GCA_001189295.1	52	Chondromyces crocatus	Cm c5
GCA_900112715.1	54	Nannocystis exedens	ATCC 25963
GCA_000418325.1	56	Sorangium cellulosum So0157-2	So0157-2
GCA_000382305.1	61	Vitreoscilla stercoraria DSM 513	DSM 513
GCA_000018565.1	65	Herpetosiphon aurantiacus DSM 785	NA
GCA_900106525.1	69	Lysobacter enzymogenes	ATCC 29487
GCA_000163775.2	72	Simonsiella muelleri ATCC 29453	ATCC 29453
GCA_000685215.1	86	Hyphomonas jannaschiana VP2	VP2
GCA_000427405.1	103	Flectobacillus major DSM 103	DSM 103
GCA_000222485.1	104	Cyclobacterium marinum DSM 745	DSM 745
GCA_000218895.1	106	Runella slithyformis DSM 19594	DSM 19594
GCA_000024525.1	108	Spirosoma linguale DSM 74	DSM 74
GCA_000171775.1	114	Gemmata obscuriglobus UQM 2246	UQM 2246
GCA_000165715.3	119	Rubinisphaera brasiliensis DSM 5305	DSM 5305
GCA_000092105.1	120	Planctopirus limnophila DSM 3776	DSM 3776
GCA_000181475.1	122	Gimesia maris DSM 8797	DSM 8797
GCA_000153105.1	124	Blastopirellula marina DSM 3645	DSM 3645
GCA_000025185.1	125	Pirellula staleyi DSM 6068	DSM 6068
GCA_000186345.1	128	Isosphaera pallida ATCC 43644	ATCC 43644
GCA_000283235.1	134	Methylocystis parvus OBBP	OBBP
GCA_000008685.2	139	Borrelia burgdorferi B31	B31
GCA_001660005.1	140	Borrelia hermsii HS1	HS1
GCA_000512145.2	141	Borrelia parkeri HR1	HR1
GCA_000012085.1	142	Borrelia turicatae 91E135	9.1e+136
GCA_000568655.1	143	Borrelia anserina BA2	BA2
GCA_000518125.1	144	Borrelia coriaceae ATCC 43381	ATCC 43381
GCA_000184345.2	154	Spirochaeta thermophila DSM 6578	DSM 6578
GCA_000008185.1	158	Treponema denticola ATCC 35405	ATCC 35405
GCA_001013005.1	159	Brachyspira hyodysenteriae	B78
GCA_000604125.1	160	Treponema pallidum subsp. pallidum str. Sea 81-4	Sea 81-4
GCA_900111035.1	163	Treponema bryantii	B25
GCA_000255555.2	165	Treponema saccharophilum DSM 2985	DSM 2985
GCA_000195275.1	167	Treponema succinifaciens DSM 2489	DSM 2489
GCA_000017605.1	172	Leptospira biflexa serovar Patoc strain 'Patoc 1 (Ames)'	Patoc 1 (Ames)
GCA_001293065.1	173	Leptospira interrogans serovar Hardjo str. Norma	Norma
GCA_000013945.1	174	Leptospira borgpetersenii serovar Hardjo-bovis str. L550	L550
GCA_000284315.1	180	Leptospirillum ferrooxidans C2-3	C2-3
GCA_000243335.1	183	Leptonema illini DSM 21528	DSM 21528
GCA_000829825.1	188	Magnetospirillum magnetotacticum MS-1	MS-1
GCA_000381985.1	189	Novispirillum itersonii subsp. itersonii ATCC 12639	ATCC 12639
GCA_000420525.1	190	Aquaspirillum serpens DSM 68	DSM 68
GCA_000632475.2	192	Azospirillum brasilense	Az39
GCA_000010725.1	193	Azospirillum sp. B510	B510
GCA_001483845.1	195	Campylobacter coli	OR12
GCA_001816265.1	196	Campylobacter fetus subsp. fetus	ATCC 27374
GCA_000251165.2	197	Campylobacter jejuni subsp. jejuni ATCC 33560	ATCC 33560
GCA_900116585.1	198	Campylobacter hyointestinalis	ATCC 35217
GCA_001298465.1	199	Campylobacter concisus	ATCC 33237
GCA_000376325.1	200	Campylobacter curvus DSM 6644	DSM 6644
GCA_900111465.1	201	Campylobacter lari subsp. lari	ATCC 35221
GCA_000705255.1	202	Campylobacter mucosalis	DSM 21682
GCA_000174175.1	203	Campylobacter rectus RM3267	RM3267
GCA_000344295.2	204	Campylobacter showae CC57C	CC57C
GCA_000788295.1	206	Campylobacter sputorum biovar sputorum	INTA08/209
GCA_001312765.1	210	Helicobacter pylori JCM 12093	JCM 12093
GCA_000009305.1	212	Helicobacter acinonychis str. Sheeba	Sheeba
GCA_000155475.1	213	Helicobacter cinaedi CCUG 18818 = ATCC BAA-847	CCUG 18818
GCA_000200595.1	214	Helicobacter felis ATCC 49179	ATCC 49179
GCA_000509365.1	215	Helicobacter fennelliae MRY12-0050	MRY12-0050
GCA_000765805.1	216	Helicobacter muridarum	ST1
GCA_000091985.1	217	Helicobacter mustelae 12198	12198
GCA_000238355.2	228	Pseudoalteromonas haloplanktis ATCC 14393	ATCC 14393
GCA_000369945.1	235	Brucella abortus 544	544
GCA_000016845.1	236	Brucella ovis ATCC 25840	ATCC 25840
GCA_000367325.1	238	Elizabethkingia meningoseptica ATCC 13253 = NBRC 12535	NBRC 12535
GCA_000757385.1	245	Flavobacterium aquatile LMG 4008	LMG 4008
GCA_000382425.1	247	Empedobacter brevis NBRC 14943 = ATCC 43319	ATCC 43319
GCA_000425585.1	249	Terrimonas ferruginea DSM 30193	DSM 30193
GCA_000143785.1	250	Chryseobacterium gleum ATCC 35910	ATCC 35910
GCA_000355905.1	251	Psychroflexus gondwanensis ACAM 44	ACAM 44
GCA_000520835.1	253	Chryseobacterium indologenes NBRC 14944	NBRC 14944
GCA_000243275.1	256	Myroides odoratus DSM 2801	DSM 2801
GCA_000143765.1	258	Sphingobacterium spiritivorum ATCC 33861	ATCC 33861
GCA_000686625.1	259	Sphingobacterium thalpophilum DSM 11723	DSM 11723
GCA_000834965.1	263	Francisella tularensis subsp. tularensis	WY96
GCA_900100045.1	266	Paracoccus denitrificans	DSM 413
GCA_001399775.1	271	Thermus aquaticus Y51MC23	Y51MC23
GCA_000091545.1	274	Thermus thermophilus HB8	HB8
GCA_000771745.2	276	Thermus filiformis	ATCC 43280
GCA_000376665.1	277	Meiothermus ruber DSM 1279	DSM 1279
GCA_000017645.1	280	Xanthobacter autotrophicus Py2	Py2
GCA_000241525.2	285	Comamonas testosteroni ATCC 11996	ATCC 11996
GCA_001045685.1	287	Pseudomonas aeruginosa DSM 50071	DSM 50071
GCA_000014225.1	288	Pseudoalteromonas atlantica T6c	T6c
GCA_000473485.1	292	Burkholderia cepacia ATCC 25416	ATCC 25416
GCA_000204035.1	293	Brevundimonas diminuta ATCC 11568	ATCC 11568
GCA_001269845.1	294	Pseudomonas fluorescens	DSM 50090
GCA_900105835.1	296	Pseudomonas fragi	NRRL B-727
GCA_001645105.1	298	Pseudomonas marginalis	ICMP 3553
GCA_000813265.1	300	Pseudomonas mendocina NBRC 14162	NBRC 14162
GCA_000732445.1	301	Pseudomonas oleovorans	MGY01
GCA_000412675.1	303	Pseudomonas putida NBRC 14164	NBRC 14164
GCA_001663415.1	305	Ralstonia solanacearum	YC40-M
GCA_001648195.1	316	Pseudomonas stutzeri	273
GCA_000344355.2	317	Pseudomonas syringae pv. actinidiae ICMP 18708	ICMP 18708
GCA_000743455.1	329	Ralstonia pickettii	ATCC 27511
GCA_000953455.1	330	Pseudomonas pseudoalcaligenes	NA
GCA_000960995.1	337	Burkholderia glumae LMG 2196 = ATCC 33617	ATCC 33617
GCA_000007145.1	339	Xanthomonas campestris pv. campestris str. ATCC 33913	ATCC 33913
GCA_900094325.1	343	Xanthomonas translucens pv. translucens DSM 18974	NA
GCA_001401655.1	346	Xanthomonas citri subsp. citri	LMG 9322
GCA_000482445.1	347	Xanthomonas oryzae ATCC 35933	ATCC 35933
GCA_000817975.1	353	Azotobacter chroococcum NCIMB 8003	NCIMB 8003
GCA_000380335.1	354	Azotobacter vinelandii CA	CA
GCA_000016265.1	358	Agrobacterium radiobacter K84	K84
GCA_000696095.1	359	Rhizobium rhizogenes NBRC 13257	NBRC 13257
GCA_001541345.1	373	Agrobacterium vitis	NCPPB 3554
GCA_000284375.1	375	Bradyrhizobium japonicum USDA 6	USDA 6
GCA_001461695.1	380	Sinorhizobium fredii USDA 205	USDA 205
GCA_000009625.1	381	Mesorhizobium loti MAFF303099	MAFF303099
GCA_000147795.3	382	Sinorhizobium meliloti AK83	AK83
GCA_000009265.1	384	Rhizobium leguminosarum bv. viciae 3841	3841
GCA_001664385.1	396	Rhizobium phaseoli	R650
GCA_000330885.1	398	Rhizobium tropici CIAT 899	CIAT 899
GCA_000731315.1	399	Neorhizobium galegae bv. orientalis str. HAMBI 540	HAMBI 540
GCA_000013705.1	405	Methylobacillus flagellatus KT	KT
GCA_000617925.1	406	Methylobacillus glycogenes JCM 2850	JCM 2850
GCA_000083545.1	408	Methylobacterium extorquens DM4	DM4
GCA_000424685.1	414	Methylococcus capsulatus str. Texas = ATCC 19069	ATCC 19069
GCA_000427625.1	415	Methylobacter luteus IMV-B-3098	IMV-B-3098
GCA_001644045.1	421	Methylomonas methanica	NCIMB 11130
GCA_000178815.2	426	Methylosinus trichosporium OB3b	OB3b
GCA_000193495.1	435	Acetobacter aceti NBRC 14818	NBRC 14818
GCA_000964405.1	436	Komagataeibacter hansenii JCM 7643	JCM 7643
GCA_000617865.1	437	Acidomonas methanolica NBRC 104435	MB58
GCA_000010825.1	438	Acetobacter pasteurianus IFO 3283-01	IFO 3283 substr. IFO 3283-01
GCA_001680825.1	442	Gluconobacter oxydans	1.637
GCA_000008485.1	446	Legionella pneumophila subsp. pneumophila str. Philadelphia 1	Philadelphia 1
GCA_001467045.1	447	Fluoribacter bozemanae	WIGA
GCA_001467615.1	448	Legionella erythra	SE-32A-C8
GCA_000953655.1	449	Legionella hackeliae	NA
GCA_000091785.1	450	Legionella longbeachae NSW150	NSW150
GCA_900102325.1	451	Tatlockia micdadei	ATCC 33218
GCA_001468165.1	452	Legionella spiritensis	Mt.St.Helens-9
GCA_001467625.1	453	Legionella feeleii	WO-44C
GCA_001467785.1	454	Legionella israelensis	Bercovier 4
GCA_001467745.1	455	Legionella jamestowniensis	JA-26-G1-E2
GCA_001648675.1	456	Legionella jordanis	ATCC 33623
GCA_001468125.1	458	Legionella rubrilucens	WA-270A-C2
GCA_001468065.1	460	Legionella steigerwaltii	SC-18-C9
GCA_001467605.1	463	Fluoribacter dumoffii NY 23	NY 23
GCA_001467685.1	464	Fluoribacter gormanii	LS-13
GCA_001467845.1	466	Legionella maceachernii	PX-1-G2-E2
GCA_000369385.1	470	Acinetobacter baumannii ATCC 19606 = CIP 70.34 = JCM 6841	CIP 70.34
GCA_000368965.1	471	Acinetobacter calcoaceticus DSM 30006 = CIP 81.8	CIP 81.8
GCA_001591245.1	477	Moraxella lacunata NBRC 102154	NBRC 102154
GCA_001679005.1	478	Moraxella nonliquefaciens	CCUG 348
GCA_001632285.1	480	Moraxella catarrhalis	CCUG 353
GCA_000173895.1	483	Neisseria cinerea ATCC 14685	ATCC 14685
GCA_001618065.1	484	Neisseria flavescens	CD-NF2
GCA_000156855.2	485	Neisseria gonorrhoeae MS11	MS11
GCA_000741965.1	486	Neisseria lactamica ATCC 23970	ATCC 23970
GCA_001029835.1	487	Neisseria meningitidis M0579	M0579
GCA_000173875.1	488	Neisseria mucosa ATCC 25996	ATCC 25996
GCA_000176735.1	489	Neisseria polysaccharea ATCC 43768	ATCC 43768
GCA_000174655.1	490	Neisseria sicca ATCC 29256	ATCC 29256
GCA_001592185.1	494	Bergeriella denitrificans NBRC 102155	NBRC 102155
GCA_900113545.1	495	Neisseria elongata subsp. elongata	ATCC 25295
GCA_000220865.1	496	Neisseria macacae ATCC 33926	ATCC 33926
GCA_000021685.1	500	Thermomicrobium roseum DSM 5159	DSM 5159
GCA_000190695.1	502	Kingella denitrificans ATCC 33394	ATCC 33394
GCA_000213535.1	504	Kingella kingae ATCC 23330	ATCC 23330
GCA_000160435.1	505	Kingella oralis ATCC 51147	ATCC 51147
GCA_001748345.1	511	Alcaligenes faecalis subsp. faecalis NBRC 13111	NBRC 13111
GCA_001598655.1	518	Bordetella bronchiseptica NBRC 13691	NBRC 13691
GCA_001525545.1	519	Bordetella parapertussis	NCTC 5952
GCA_001831455.1	520	Bordetella pertussis	J448
GCA_000070465.1	521	Bordetella avium 197N	197N
GCA_000701585.1	523	Acidiphilium angustum ATCC 35903	ATCC 35903
GCA_000016725.1	524	Acidiphilium cryptum JF-5	JF-5
GCA_000687875.1	525	Acidocella facilis ATCC 35904	ATCC 35904
GCA_000017405.1	529	Ochrobactrum anthropi ATCC 49188	ATCC 49188
GCA_000153225.1	531	Polaribacter irgensii 23-P	23-P
GCA_000019845.1	533	Beijerinckia indica subsp. indica ATCC 9039	ATCC 9039
GCA_000007705.1	536	Chromobacterium violaceum ATCC 12472	ATCC 12472
GCA_000158615.1	539	Eikenella corrodens ATCC 23834	ATCC 23834
GCA_000175255.2	542	Zymomonas mobilis subsp. mobilis ATCC 10988	ATCC 10988
GCA_000018045.1	545	Citrobacter koseri ATCC BAA-895	ATCC BAA-895
GCA_000759735.1	546	Citrobacter freundii NBRC 12681	NBRC 12681
GCA_001598475.1	549	Pantoea agglomerans NBRC 102470	NBRC 102470
GCA_000025565.1	550	Enterobacter cloacae subsp. cloacae ATCC 13047	ATCC 13047
GCA_000696075.1	552	Erwinia amylovora NBRC 12687	NBRC 12687
GCA_000661975.1	553	Pantoea ananatis LMG 2665	LMG 2665
GCA_001039055.1	554	Pectobacterium carotovorum subsp. carotovorum ICMP 5702	ICMP 5702
GCA_000406105.1	556	Dickeya chrysanthemi NCPPB 402	NCPPB 402
GCA_000734955.1	562	Escherichia coli DSM 30083 = JCM 1649 = ATCC 11775	ATCC 11775
GCA_000262305.1	563	Shimwellia blattae DSM 4481 = NBRC 105725	DSM 4481
GCA_000026225.1	564	Escherichia fergusonii ATCC 35469	NA
GCA_000759795.1	566	Escherichia vulneris NBRC 102420	NBRC 102420
GCA_000735375.1	569	Hafnia alvei ATCC 13337	ATCC 13337
GCA_001022195.1	571	Klebsiella oxytoca	CAV1374
GCA_000788015.1	573	Klebsiella pneumoniae subsp. pneumoniae	ATCC 13883
GCA_000735435.1	575	Raoultella planticola ATCC 33531	ATCC 33531
GCA_000964285.1	577	Raoultella terrigena	R1Gly
GCA_001571285.1	580	Kluyvera cryocrescens NBRC 102467	NBRC 102467
GCA_001598895.1	582	Morganella morganii subsp. morganii NBRC 3848	NBRC 3848
GCA_000160755.1	584	Proteus mirabilis ATCC 29906	ATCC 29906
GCA_001281565.1	585	Proteus vulgaris	CYPV1
GCA_001874625.1	587	Providencia rettgeri	RB151
GCA_000259175.1	588	Providencia stuartii MRSN 2154	MRSN 2154
GCA_000422085.1	614	Serratia liquefaciens ATCC 27592	ATCC 27592
GCA_000735445.1	615	Serratia marcescens subsp. marcescens ATCC 13880	ATCC 13880
GCA_000163595.1	618	Serratia odorifera DSM 4582	DSM 4582
GCA_000020185.1	621	Shigella boydii CDC 3083-94	BS512; CDC 3083-94
GCA_000012005.1	622	Shigella dysenteriae Sd197	Sd197
GCA_001578125.1	623	Shigella flexneri 1a	228
GCA_000283715.1	624	Shigella sonnei 53G	53G
GCA_000252955.1	628	Xenorhabdus nematophila ATCC 19061	ATCC 19061
GCA_000755055.1	630	Yersinia enterocolitica	ATCC 9610
GCA_000168035.1	631	Yersinia intermedia ATCC 29909	ATCC 29909
GCA_000834825.1	632	Yersinia pestis Antiqua	Antiqua
GCA_000750315.1	633	Yersinia pseudotuberculosis	ATCC 6904
GCA_000167975.1	634	Yersinia bercovieri ATCC 43970	ATCC 43970
GCA_000264805.1	636	Edwardsiella tarda ATCC 15947 = NBRC 105688	ATCC 15947
GCA_000429565.1	638	Arsenophonus nasoniae DSM 15247	DSM 15247
GCA_000014805.1	644	Aeromonas hydrophila subsp. hydrophila ATCC 7966	ATCC 7966
GCA_000820065.1	645	Aeromonas salmonicida subsp. salmonicida	CIP 103209
GCA_000820145.1	646	Aeromonas sobria	CECT 4245
GCA_000783695.1	648	Aeromonas caviae	FDAARGOS_76
GCA_000819865.1	649	Aeromonas eucrenophila	CECT 4224
GCA_000819955.1	650	Aeromonas jandaei	CECT 4228
GCA_000287215.3	651	Aeromonas media WS	WS
GCA_001481395.1	652	Aeromonas schubertii	ATCC 43700
GCA_000820225.1	654	Aeromonas veronii bv. veronii	CECT 4257
GCA_000819685.1	656	Aeromonas allosaccharophila	CECT 4199
GCA_000949955.1	659	Photobacterium phosphoreum	ATCC 11040
GCA_000950005.1	661	Photobacterium angustum	ATCC 25915
GCA_000354175.2	663	Vibrio alginolyticus NBRC 15630 = ATCC 17749	ATCC 17749
GCA_000621645.1	666	Vibrio cholerae ATCC 14035	ATCC 14035
GCA_000011805.1	668	Vibrio fischeri ES114	ES114
GCA_001471575.1	669	Vibrio harveyi	LMG 4044
GCA_001558495.1	670	Vibrio parahaemolyticus	ATCC 17802
GCA_000467125.1	671	Vibrio proteolyticus NBRC 13287	NBRC 13287
GCA_001591065.1	672	Vibrio vulnificus NBRC 15645 = ATCC 27562	NBRC 15645
GCA_001558255.1	673	Grimontia hollisae	ATCC 33564
GCA_000338875.1	674	Vibrio mimicus CAIM 602	CAIM 602
GCA_001558415.1	676	Vibrio fluvialis	ATCC 33809
GCA_000017705.1	680	Vibrio campbellii ATCC BAA-1116	ATCC BAA-1116; BB120
GCA_000740015.1	685	Vibrio diazotrophicus NBRC 103148	NBRC 103148
GCA_000390165.1	687	Vibrio gazogenes ATCC 43941	ATCC 43941
GCA_000390125.1	688	Aliivibrio logei ATCC 35077	ATCC 35077
GCA_001591125.1	689	Vibrio mediterranei NBRC 15635	NBRC 15635
GCA_001680025.1	691	Vibrio natriegens NBRC 15636 = ATCC 14048 = DSM 759	ATCC 14048
GCA_001591105.1	693	Vibrio nereis NBRC 15637	NBRC 15637
GCA_900087055.1	703	Plesiomonas shigelloides	NCTC10360
GCA_000372365.1	714	Aggregatibacter actinomycetemcomitans DSM 8324	DSM 8324
GCA_001460855.1	715	Actinobacillus pleuropneumoniae serovar 8	NA
GCA_000739435.1	716	Actinobacillus suis ATCC 33415	ATCC 33415
GCA_000374285.1	717	Actinobacillus capsulatus DSM 19761	DSM 19761
GCA_000801145.1	718	Actinobacillus equuli subsp. equuli	19392
GCA_000188255.1	723	Actinobacillus ureae ATCC 25976	ATCC 25976
GCA_001679045.1	726	Haemophilus haemolyticus	CCUG 12834
GCA_000200475.1	727	Haemophilus influenzae F3047	F3047
GCA_000442905.1	728	Avibacterium paragallinarum JF4211	JF4211
GCA_000746485.1	729	Haemophilus parainfluenzae ATCC 33392	ATCC 33392
GCA_000019405.1	731	Haemophilus somnus 2336	2336
GCA_000226495.3	732	Aggregatibacter aphrophilus ATCC 33389	ATCC 33389
GCA_000826045.1	735	Haemophilus parahaemolyticus G321	G321
GCA_000260675.1	736	Haemophilus paraphrohaemolyticus HK411	HK411
GCA_000185305.1	739	Aggregatibacter segnis ATCC 33393	ATCC 33393
GCA_000754275.1	747	Pasteurella multocida	ATCC 43137
GCA_000209675.1	750	Gallibacterium anatis UMN179	UMN179
GCA_000262245.1	752	Pasteurella bettyae CCUG 2042	CCUG 2042
GCA_000163475.1	754	Pasteurella dagmatis ATCC 43325	ATCC 43325
GCA_000024505.1	769	Anaplasma centrale str. Israel	Israel
GCA_000020305.1	770	Anaplasma marginale str. Florida	Florida
GCA_000015445.1	774	Bartonella bacilliformis KC583	KC583; ATCC 35685
GCA_000017105.1	777	Coxiella burnetii Dugway 5J108-111	Dugway 5J108-111
GCA_000026005.1	779	Ehrlichia ruminantium str. Welgevonden	Welgevonden
GCA_000007025.1	781	Rickettsia conorii str. Malish 7	Malish 7
GCA_000367405.1	782	Rickettsia prowazekii str. Breinl	Breinl
GCA_000283935.1	783	Rickettsia rickettsii str. Hlp#2	Hlp#2
GCA_001654785.2	784	Orientia tsutsugamushi	Karp
GCA_000008045.1	785	Rickettsia typhi str. Wilmington	Wilmington
GCA_000018205.1	786	Rickettsia akari str. Hartford	Hartford
GCA_000284155.1	787	Rickettsia australis str. Cutlack	Cutlack
GCA_000014345.1	788	Rickettsia canadensis str. McKiel	McKiel
GCA_000294715.1	803	Bartonella quintana RM-11	RM-11
GCA_000278315.1	807	Bartonella elizabethae F9251 = ATCC 49927	F9251
GCA_000441635.1	813	Chlamydia trachomatis RC-F(s)/852	RC-F(s)/852
GCA_000210835.1	817	Bacteroides fragilis 638R	638R
GCA_001314975.1	818	Bacteroides thetaiotaomicron	7330
GCA_000154205.1	820	Bacteroides uniformis ATCC 8492	ATCC 8492
GCA_000012825.1	821	Bacteroides vulgatus ATCC 8482	ATCC 8482
GCA_000012845.1	823	Parabacteroides distasonis ATCC 8503	ATCC 8503
GCA_001190745.1	824	Campylobacter gracilis	ATCC 33236
GCA_000024405.1	826	Sebaldella termitidis ATCC 33386	ATCC 33386
GCA_000374605.1	827	Campylobacter ureolyticus DSM 20703	DSM 20703
GCA_900111185.1	831	Butyrivibrio fibrisolvens	AR40
GCA_000146505.1	833	Fibrobacter succinogenes subsp. succinogenes S85	S85
GCA_000010505.1	837	Porphyromonas gingivalis ATCC 33277	ATCC 33277
GCA_000025925.1	839	Prevotella ruminicola 23	Bryant 23
GCA_000613485.1	840	Prevotella loescheii DSM 19665 = JCM 12249 = ATCC 15930	JCM 12249
GCA_000196135.1	844	Wolinella succinogenes DSM 1740	DSMZ 1740
GCA_000158475.2	847	Oxalobacter formigenes HOxBLS	HOxBLS
GCA_000158835.2	849	Fusobacterium gonidiaformans ATCC 25563	ATCC 25563
GCA_000158195.2	850	Fusobacterium mortiferum ATCC 9817	ATCC 9817
GCA_000007325.1	851	Fusobacterium nucleatum subsp. nucleatum ATCC 25586	ATCC 25586
GCA_000622245.1	852	Fusobacterium perfoetens ATCC 29250	ATCC 29250
GCA_001406615.1	853	Faecalibacterium prausnitzii	2789STDY5834930
GCA_000381725.1	854	Fusobacterium russii ATCC 25533	593A
GCA_000159915.2	856	Fusobacterium varium ATCC 27725	ATCC 27725
GCA_900104395.1	859	Fusobacterium necrophorum	ATCC 25286
GCA_000160475.1	860	Fusobacterium periodonticum ATCC 33693	ATCC 33693
GCA_000158315.2	861	Fusobacterium ulcerans ATCC 49185	ATCC 49185
GCA_000014725.1	863	Syntrophomonas wolfei subsp. wolfei str. Goettingen G311	Goettingen G311
GCA_900115655.1	867	Ruminobacter amylophilus	DSM 1361
GCA_000015345.1	870	Dichelobacter nodosus VCS1703A	VCS1703A
GCA_000422545.1	873	Desulfovibrio africanus subsp. africanus DSM 2603	DSM 2603
GCA_000420465.1	876	Desulfovibrio desulfuricans subsp. desulfuricans DSM 642	DSM 642
GCA_000179555.1	878	Desulfovibrio fructosivorans JJ	JJ
GCA_000429285.1	879	Desulfovibrio gigas DSM 1382 = ATCC 19364	DSM 1382
GCA_000023445.1	880	Desulfovibrio salexigens DSM 2638	DSM 2638
GCA_000021385.1	881	Desulfovibrio vulgaris str. 'Miyazaki F'	Miyazaki F
GCA_000421605.1	886	Thermodesulfobacterium thermophilum DSM 1276	DSM 1276
GCA_000420485.1	889	Desulfovibrio longus DSM 6739	DSM 6739
GCA_000167355.1	891	Desulfuromonas acetoxidans DSM 684	DSM 684
GCA_000186885.1	894	Desulfobulbus propionicus DSM 2032	DSM 2032
GCA_001854245.1	897	Desulfococcus multivorans	DSM 2059
GCA_000023225.1	899	Desulfomicrobium baculatum DSM 4028	DSM 4028
GCA_000156375.1	901	Desulfovibrio piger ATCC 29098	ATCC 29098
GCA_000025305.1	905	Acidaminococcus fermentans DSM 20731	DSM 20731
GCA_000283495.2	907	Megasphaera elsdenii DSM 20460	DSM 20460
GCA_000013885.1	912	Nitrobacter hamburgensis X14	X14
GCA_000012725.1	913	Nitrobacter winogradskyi Nb-255	Nb-255
GCA_000009145.1	915	Nitrosomonas europaea ATCC 19718	ATCC 19718
GCA_000014765.1	916	Nitrosomonas eutropha C91	C91
GCA_900110145.1	917	Nitrosomonas marina	Nm22
GCA_000021485.1	920	Acidithiobacillus ferrooxidans ATCC 23270	ATCC 23270
GCA_000092925.1	921	Starkeya novella DSM 506	DSM 506
GCA_000092605.1	926	Thiomonas intermedia K12	K12
GCA_000024765.1	927	Halothiobacillus neapolitanus c2	c2
GCA_000423825.1	929	Thermithiobacillus tepidarius DSM 3134	DSM 3134
GCA_000227215.2	930	Acidithiobacillus thiooxidans ATCC 19377	ATCC 19377
GCA_000373385.1	931	Thiobacillus thioparus DSM 505	DSM 505
GCA_000711195.1	934	Thiomicrospira pelophila DSM 1534	DSM 1534
GCA_000010785.1	940	Hydrogenobacter thermophilus TK-6	TK-6
GCA_000012565.1	944	Ehrlichia canis str. Jake	Jake
GCA_000013145.1	945	Ehrlichia chaffeensis str. Arkansas	Arkansas
GCA_000964685.1	948	Anaplasma phagocytophilum str. Webster	Webster
GCA_000022525.1	950	Neorickettsia risticii str. Illinois	Illinois
GCA_000013165.1	951	Neorickettsia sennetsu str. Miyayama	Miyayama
GCA_001653955.1	954	Francisella persica ATCC VR-331	ATCC VR-331
GCA_000333775.1	955	Wolbachia pipientis wBol1-b	wBol1-b
GCA_000317895.1	959	Bdellovibrio bacteriovorus str. Tiberius	Tiberius
GCA_001040945.1	964	Herbaspirillum seropedicae	Z67
GCA_000424065.1	971	Selenomonas ruminantium subsp. ruminantium ATCC 12561	ATCC 12561
GCA_000190595.1	979	Cellulophaga lytica DSM 7489	DSM 7489
GCA_000023825.1	984	Pedobacter heparinus DSM 2366	DSM 2366
GCA_000014145.1	985	Cytophaga hutchinsonii ATCC 33406	ATCC 33406
GCA_000016645.1	986	Flavobacterium johnsoniae UW101	UW101; ATCC 17061
GCA_000430645.1	987	Aquimarina latercula DSM 2041	DSM 2041
GCA_000259075.1	989	Marinilabilia salmonicolor JCM 21150	JCM 21150
GCA_000737695.1	991	Flavobacterium hydatis	DSM 2063
GCA_000242635.3	995	Solitalea canadensis DSM 3403	DSM 3403
GCA_001641185.1	996	Flavobacterium columnare	C#2
GCA_000430505.1	997	Flexibacter elegans DSM 3317	DSM 3317
GCA_900112255.1	998	Flexibacter flexilis DSM 6793	DSM 6793
GCA_000265505.1	999	Flexibacter litoralis DSM 6794	DSM 6794
GCA_000422585.1	1002	Flexibacter roseolus DSM 9546	DSM 9546
GCA_900113045.1	1003	Flexibacter ruber	GEY, DSM 9560
GCA_000183425.1	1006	Marivirga tractuosa DSM 4126	DSM 4126
GCA_000250635.1	1008	Saprospira grandis str. Lewin	Lewin
GCA_900102835.1	1010	Sphingobacterium mizutaii	DSM 11724
GCA_000189415.1	1014	Weeksella virosa DSM 16922	DSM 16922
GCA_000301075.1	1015	Bergeyella zoohelcum ATCC 43767	ATCC 43767
GCA_000174755.1	1017	Capnocytophaga gingivalis ATCC 33624	ATCC 33624
GCA_000023285.1	1018	Capnocytophaga ochracea DSM 7271	DSM 7271
GCA_000173675.1	1019	Capnocytophaga sputigena ATCC 33612	Capno
GCA_000245015.1	1022	Beggiatoa alba B18LD	B18LD
GCA_000169175.1	1027	Microscilla marina ATCC 23134	ATCC 23134
GCA_000260135.1	1031	Thiothrix nivea DSM 5205	DSM 5205
GCA_000336555.1	1034	Afipia clevelandensis ATCC 49720	ATCC 49720
GCA_000314735.2	1035	Afipia felis ATCC 53690	ATCC 53690
GCA_000715015.1	1044	Erythrobacter longus	DSM 6997
GCA_001583505.1	1048	Marichromatium gracile	YL28
GCA_000025485.1	1049	Allochromatium vinosum DSM 180	DSM 180
GCA_000583815.1	1052	Halorhodospira halochloris str. A	A
GCA_000015585.1	1053	Halorhodospira halophila SL1	SL1
GCA_900106925.1	1058	Thiocapsa roseopersicina	DSM 217
GCA_000021865.1	1061	Rhodobacter capsulatus SB 1003	SB 1003
GCA_000021005.1	1063	Rhodobacter sphaeroides KD131	KD131; KCTC 12085
GCA_000166055.1	1069	Rhodomicrobium vannielii ATCC 17100	ATCC 17100
GCA_000020445.1	1076	Rhodopseudomonas palustris TIE-1	TIE-1
GCA_001548155.2	1079	Blastochloris viridis	DSM 133
GCA_900108475.1	1082	Phaeospirillum fulvum	DSM 13234
GCA_000294655.1	1083	Phaeospirillum molischianum DSM 120	DSM 120
GCA_000013085.1	1085	Rhodospirillum rubrum ATCC 11170	ATCC 11170
GCA_000515255.1	1087	Rhodovibrio salinarum DSM 9154	DSM 9154
GCA_000020465.1	1092	Chlorobium limicola DSM 245	DSM 245
GCA_000016085.1	1094	Chlorobium phaeovibrioides DSM 265	DSM 265
GCA_000015125.1	1096	Chlorobium phaeobacteroides DSM 266	DSM 266
GCA_000006985.1	1097	Chlorobium tepidum TLS	TLS
GCA_000012485.1	1100	Chlorobium luteolum DSM 273	DSM 273
GCA_000020625.1	1102	Prosthecochloris aestuarii DSM 271	DSM 271
GCA_000018865.1	1108	Chloroflexus aurantiacus J-10-fl	J-10-fl
GCA_001663175.1	1112	Porphyrobacter neustonensis	DSM 9434
GCA_000252425.1	1216	Prochloron didemni P2-Fiji	NA
GCA_000015705.1	1219	Prochlorococcus marinus str. MIT 9303	MIT 9303
GCA_000332315.1	1223	Prochlorothrix hollandica PCC 9006 = CALU 1027	PCC 9006
GCA_000012805.1	1229	Nitrosococcus oceani ATCC 19707	ATCC 19707
GCA_000196355.1	1231	Nitrosospira multiformis ATCC 25196	ATCC 25196
GCA_000300295.3	1238	Piscirickettsia salmonis LF-89 = ATCC VR-1361	ATCC VR-1361
GCA_001536305.1	1244	Leuconostoc gelidum subsp. gasicomitatum KG16-1	NA
GCA_000014445.1	1245	Leuconostoc mesenteroides subsp. mesenteroides ATCC 8293	ATCC 8293
GCA_001698145.1	1246	Leuconostoc lactis	WiKim40
GCA_000372485.1	1247	Oenococcus oeni DSM 20252 = AWRIB129	DSM 20252
GCA_000160575.1	1249	Weissella paramesenteroides ATCC 33313	ATCC 33313
GCA_000165675.2	1251	Leuconostoc fallax KCTC 3537	KCTC 3537
GCA_000300135.1	1252	Leuconostoc carnosum JB16	JB16
GCA_001767275.1	1254	Pediococcus acidilactici	ZPA017
GCA_001437285.1	1255	Pediococcus pentosaceus	DSM 20336
GCA_000010185.1	1260	Finegoldia magna ATCC 29328	ATCC 29328
GCA_000381525.1	1261	Peptostreptococcus anaerobius VPI 4330 = DSM 2949	DSM 2949
GCA_000179635.2	1264	Ruminococcus albus 7 = DSM 20455	7
GCA_000518765.1	1265	Ruminococcus flavefaciens ATCC 19208	ATCC 19208
GCA_001485185.1	1267	Clostridium ventriculi	17
GCA_000023205.1	1270	Micrococcus luteus NCTC 2665	NCTC 2665
GCA_900014985.1	1272	Kocuria varians	G6
GCA_001570885.1	1273	Micrococcus lylae NBRC 15355	NBRC 15355
GCA_000725405.1	1274	Dermacoccus nishinomiyaensis	M25
GCA_000023925.1	1276	Kytococcus sedentarius DSM 20547	DSM 20547
GCA_001027105.1	1280	Staphylococcus aureus subsp. aureus DSM 20231	DSM 20231
GCA_001701005.1	1281	Staphylococcus carnosus	LTH 3730; SK 13; JCM 6069
GCA_001310935.1	1282	Staphylococcus epidermidis JCM 2414	JCM 2414
GCA_000009865.1	1283	Staphylococcus haemolyticus JCSC1435	JCSC1435
GCA_000816085.1	1284	Staphylococcus hyicus	ATCC 11249
GCA_000308095.1	1285	Staphylococcus intermedius NCTC 11048	NCTC 11048
GCA_001559115.1	1286	Staphylococcus simulans	FDAARGOS_124
GCA_000706685.1	1288	Staphylococcus xylosus	HKUOPL8
GCA_001658765.1	1290	Staphylococcus hominis	LRKNS031
GCA_000332735.1	1292	Staphylococcus warneri SG1	SG1
GCA_000875895.1	1293	Staphylococcus gallinarum	DSM 20610
GCA_001188915.1	1295	Staphylococcus schleiferi	2317-03-01
GCA_001046995.1	1296	Staphylococcus sciuri subsp. sciuri	DSM 20345
GCA_000685985.1	1299	Deinococcus radiodurans DSM 20539	DSM 20539
GCA_001553855.1	1302	Streptococcus gordonii	CCUG 33482
GCA_000164095.1	1303	Streptococcus oralis ATCC 35037	ATCC 35037
GCA_000785515.1	1304	Streptococcus salivarius	NCTC 8618
GCA_001593525.1	1305	Streptococcus sanguinis SK1 = NCTC 7863	NCTC 7863
GCA_000732355.1	1307	Streptococcus suis 6407	6407
GCA_000253395.1	1308	Streptococcus thermophilus JIM 8232	JIM 8232
GCA_000347875.1	1309	Streptococcus mutans ATCC 25175	ATCC 25175
GCA_000686605.1	1310	Streptococcus sobrinus DSM 20742 = ATCC 33478	DSM 20742
GCA_000186445.1	1311	Streptococcus agalactiae ATCC 13813	ATCC 13813
GCA_001679515.1	1313	Streptococcus pneumoniae	CCUG 28588
GCA_000421785.1	1314	Streptococcus pyogenes DSM 20565	DSM 20565
GCA_000180055.1	1317	Streptococcus downei F0415	F0415
GCA_000164675.2	1318	Streptococcus parasanguinis ATCC 15912	ATCC 15912
GCA_000156675.1	1322	Blautia hansenii DSM 20583	DSM 20583
GCA_000373605.1	1328	Streptococcus anginosus SK52 = DSM 20563	DSM 20563
GCA_000268305.2	1329	Streptococcus canis FSL Z3-227	FSL Z3-227
GCA_000187975.3	1333	Streptococcus criceti HS-6	HS-6
GCA_000317855.1	1334	Streptococcus dysgalactiae subsp. equisimilis AC-2713	AC-2713
GCA_000187265.1	1335	Streptococcus equinus ATCC 9812	ATCC 9812
GCA_900110405.1	1336	Streptococcus equi	DSM 20561
GCA_000413475.1	1338	Streptococcus intermedius ATCC 27335	ATCC 27335
GCA_000187995.3	1339	Streptococcus macacae NCTC 11558	NCTC 11558
GCA_000187955.3	1340	Streptococcus porcinus str. Jelinkova 176	Jelinkova 176
GCA_000347915.1	1341	Streptococcus ratti FA-1 = DSM 20564	DSM 20564
GCA_000188295.1	1343	Streptococcus vestibularis ATCC 49124	ATCC 49124
GCA_000372425.1	1345	Streptococcus ferus DSM 20646	DSM 20646
GCA_000403625.1	1346	Streptococcus iniae SF1	SF1
GCA_000213825.1	1348	Streptococcus parauberis KCTC 11537	KCTC 11537
GCA_000009545.1	1349	Streptococcus uberis 0140J	0140J
GCA_000392875.1	1351	Enterococcus faecalis ATCC 19433	ATCC 19433
GCA_001544255.1	1352	Enterococcus faecium NBRC 100486	NBRC 100486
GCA_001544275.1	1353	Enterococcus gallinarum NBRC 100675	NBRC 100675
GCA_000271405.2	1354	Enterococcus hirae ATCC 9790	ATCC 9790
GCA_000406925.1	1355	Enterococcus columbae DSM 7374 = ATCC 51263	ATCC 51263
GCA_000407025.1	1356	Enterococcus sulfureus ATCC 49903	ATCC 49903
GCA_001514475.1	1358	Lactococcus lactis subsp. lactis JCM 5805 = NBRC 100933	NBRC 100933
GCA_000739975.1	1363	Lactococcus garvieae NBRC 100934	NBRC 100934
GCA_000981525.1	1364	Lactococcus piscium MKFS47	MKFS47
GCA_001591745.1	1365	Lactococcus plantarum NBRC 100936	NBRC 100936
GCA_001591765.1	1366	Lactococcus raffinolactis NBRC 100932	NBRC 100932
GCA_001465835.2	1374	Planococcus kocurii	ATCC 43650
GCA_001544335.1	1376	Aerococcus urinae NBRC 15544 = CCUG 36881	NBRC 15544
GCA_000178435.1	1377	Aerococcus viridans ATCC 11563 = CCUG 4311	ATCC 11563
GCA_000173915.1	1379	Gemella haemolysans ATCC 10379	ATCC 10379
GCA_900105895.1	1381	Atopobium minutum	DSM 20586
GCA_000024225.1	1382	Atopobium parvulum DSM 20469	DSM 20469
GCA_001438885.1	1383	Atopobium rimae	DSM 7090
GCA_000196735.1	1390	Bacillus amyloliquefaciens DSM 7	DSM 7
GCA_000466385.1	1391	Aneurinibacillus aneurinilyticus ATCC 12856	ATCC 12856
GCA_000832965.1	1392	Bacillus anthracis	2002013094
GCA_000010165.1	1393	Brevibacillus brevis NBRC 100599	NBRC 100599 (= 47)
GCA_000007825.1	1396	Bacillus cereus ATCC 14579	ATCC 14579
GCA_001591585.1	1397	Bacillus circulans NBRC 13626	NBRC 13626
GCA_000832905.1	1398	Bacillus coagulans DSM 1 = ATCC 7050	ATCC 7050
GCA_001591465.1	1399	Bacillus firmus NBRC 15306	NBRC 15306
GCA_000008425.1	1402	Bacillus licheniformis DSM 13 = ATCC 14580	DSM 13
GCA_000832985.1	1404	Bacillus megaterium NBRC 15308 = ATCC 14581	ATCC 14581
GCA_000832605.1	1405	Bacillus mycoides	ATCC 6462
GCA_000217775.1	1406	Paenibacillus polymyxa ATCC 842	ATCC 842
GCA_000305495.2	1407	Bacillus psychrosaccharolyticus ATCC 23296	ATCC 23296
GCA_000172815.1	1408	Bacillus pumilus ATCC 7061	ATCC 7061
GCA_000513135.1	1411	Bacillus akibai JCM 9157	JCM 9157
GCA_000177235.2	1413	Bacillus cellulosilyticus DSM 2522	DSM 2522
GCA_000615945.1	1418	Bacillus mannanilyticus JCM 10596	JCM 10596
GCA_001629735.1	1421	Lysinibacillus sphaericus	2362
GCA_001277805.1	1422	Geobacillus stearothermophilus ATCC 12980	ATCC 12980
GCA_000328745.1	1423	Bacillus subtilis BEST7613	BEST7613
GCA_000161615.1	1428	Bacillus thuringiensis serovar berliner ATCC 10792	ATCC 10792
GCA_000292245.2	1445	Bacillus alcalophilus ATCC 27647 = CGMCC 1.3604	AV1934
GCA_000307165.1	1449	Amphibacillus xylanus NBRC 15112	NBRC 15112
GCA_000444055.1	1450	Alicyclobacillus acidoterrestris ATCC 49025	ATCC 49025
GCA_001570725.1	1451	Paenibacillus amylolyticus	Heshi-A3
GCA_001591925.1	1452	Bacillus atrophaeus NBRC 15539	NBRC 15539
GCA_000307855.1	1454	Bacillus azotoformans LMG 9581	LMG 9581
GCA_001591605.1	1455	Bacillus badius NBRC 15713	NBRC 15713
GCA_001591625.1	1458	Bacillus fastidiosus NBRC 101226	NBRC 101226
GCA_001274725.1	1459	Sporosarcina globispora	DSM 4
GCA_000739955.1	1462	Geobacillus kaustophilus NBRC 102445	NBRC 102445
GCA_000511405.1	1464	Paenibacillus larvae subsp. larvae DSM 25430	DSM 25430
GCA_000374385.1	1465	Brevibacillus laterosporus DSM 25	DSM 25
GCA_001591545.1	1467	Bacillus lentus NBRC 16444	NBRC 16444
GCA_000262755.1	1471	Bacillus methanolicus PB1	PB1
GCA_001514495.1	1472	Paenibacillus pabuli NBRC 13638	NBRC 13638
GCA_001189575.1	1473	Virgibacillus pantothenticus	DSM 26
GCA_001590685.1	1476	Sporosarcina psychrophila	DSM 6497
GCA_001591785.1	1478	Bacillus simplex NBRC 15720 = DSM 1321	NBRC 15720
GCA_001050115.1	1479	Bacillus smithii	DSM 4216
GCA_001310895.1	1482	Virgibacillus halodenitrificans JCM 12304	JCM 12304
GCA_001653195.1	1484	Hydrogenibacillus schlegelii	MA 48
GCA_000008765.1	1488	Clostridium acetobutylicum ATCC 824	ATCC 824
GCA_001276985.1	1491	Clostridium botulinum	ATCC 25763
GCA_000409755.1	1492	Clostridium butyricum DSM 10702	DSM 10702
GCA_000145275.1	1493	Clostridium cellulovorans 743B	743B
GCA_900103025.1	1494	Clostridium cochlearium	NLAE-zl-C224
GCA_001047375.1	1495	Clostridium cylindrosporum DSM 605	DSM 605
GCA_001854185.1	1497	Clostridium formicaceticum	ATCC 27076
GCA_001856645.1	1501	Clostridium pasteurianum DSM 525 = ATCC 6013	ATCC 6013
GCA_000013285.1	1502	Clostridium perfringens ATCC 13124	ATCC 13124
GCA_900092375.1	1504	Clostridium septicum	P1044
GCA_001020205.1	1509	Clostridium sporogenes	DSM 795
GCA_000762305.1	1513	Clostridium tetani	ATCC 19406
GCA_900112905.1	1516	Thermoanaerobacter thermohydrosulfuricus	DSM 7021
GCA_000145615.1	1517	Thermoanaerobacterium thermosaccharolyticum DSM 571	DSM 571
GCA_000429805.1	1519	Clostridium tyrobutyricum DSM 2637 = ATCC 25755 = JCM 11008	DSM 2637
GCA_000833105.2	1520	Clostridium beijerinckii	NCIMB 14988
GCA_001267405.1	1525	Moorella thermoacetica	DSM 521
GCA_900107125.1	1528	Eubacterium barkeri	VPI 5359
GCA_000424205.1	1529	Clostridium cadaveris AGR2141	AGR2141
GCA_000016505.1	1534	Clostridium kluyveri DSM 555	DSM 555
GCA_000143685.1	1538	Clostridium ljungdahlii DSM 13528	DSM 13528
GCA_000014125.1	1542	Clostridium novyi NT	NT
GCA_000968375.1	1548	Clostridium scatologenes	ATCC 25775
GCA_000647895.1	1553	Clostridium tetanomorphum DSM 665	DSM 665
GCA_000789395.1	1561	Clostridium baratii str. Sullivan	Sullivan
GCA_000235605.1	1563	Desulfosporosinus orientis DSM 765	DSM 765
GCA_000215085.1	1564	Desulfotomaculum ruminis DSM 2154	DSM 2154
GCA_000189755.3	1565	Desulfotomaculum nigrificans DSM 574	DSM 574
GCA_000284515.1	1570	Halobacillus halophilus DSM 2266	DSM 2266
GCA_000425545.1	1571	Sporosarcina ureae DSM 2281	DSM 2281
GCA_001647635.1	1575	Leifsonia xyli	SE134
GCA_000786395.1	1579	Lactobacillus acidophilus	ATCC 4356
GCA_001433855.1	1580	Lactobacillus brevis ATCC 14869 = DSM 20054	DSM 20054
GCA_001434735.1	1581	Lactobacillus buchneri DSM 20057	DSM 20057
GCA_000829055.1	1582	Lactobacillus casei subsp. casei ATCC 393	ATCC 393
GCA_001436895.1	1583	Weissella confusa	DSM 20196
GCA_001433875.1	1584	Lactobacillus delbrueckii subsp. delbrueckii DSM 20074 = JCM 1012	DSM 20074
GCA_000160855.1	1587	Lactobacillus helveticus DSM 20075 = CGMCC 1.1877	DSM 20075
GCA_000159315.1	1588	Lactobacillus hilgardii DSM 20176 = ATCC 8290	ATCC 8290
GCA_001433755.1	1589	Lactobacillus pentosus DSM 20314	DSM 20314
GCA_000143745.1	1590	Lactobacillus plantarum subsp. plantarum ATCC 14917 = JCM 1149 = CGMCC 1.2437	ATCC 14917
GCA_000014425.1	1596	Lactobacillus gasseri ATCC 33323 = JCM 1131	ATCC 33323
GCA_000829035.1	1597	Lactobacillus paracasei subsp. paracasei JCM 8130	JCM 8130
GCA_000010005.1	1598	Lactobacillus reuteri JCM 1112	JCM 1112
GCA_001434065.1	1599	Lactobacillus sakei subsp. sakei DSM 20017 = JCM 1157	DSM 20017
GCA_001436775.1	1600	Lactobacillus acetotolerans DSM 20749 = JCM 3825	DSM 20749
GCA_001436215.1	1601	Lactobacillus agilis DSM 20509	DSM 20509
GCA_001434745.1	1602	Lactobacillus alimentarius DSM 20249	DSM 20249
GCA_001436185.1	1603	Lactobacillus amylophilus DSM 20533 = JCM 1125	DSM 20533
GCA_001433985.1	1604	Lactobacillus amylovorus DSM 20531	DSM 20531
GCA_001434535.1	1605	Lactobacillus animalis KCTC 3501 = DSM 20602	DSM 20602
GCA_001436315.1	1606	Lactobacillus aviarius subsp. aviarius DSM 20655	DSM 20655
GCA_001434575.1	1607	Lactobacillus bifermentans DSM 20003	DSM 20003
GCA_001433765.1	1610	Lactobacillus coryniformis subsp. coryniformis KCTC 3167 = DSM 20001	DSM 20001
GCA_001434775.1	1612	Lactobacillus farciminis KCTC 3681 = DSM 20184	DSM 20184
GCA_000159215.1	1613	Lactobacillus fermentum ATCC 14931	ATCC 14931
GCA_001434095.1	1614	Lactobacillus fructivorans KCTC 3543 = DSM 20203	DSM 20203
GCA_001436865.1	1615	Weissella halotolerans DSM 20190	DSM 20190
GCA_001438705.1	1616	Weissella kandleri	DSM 20593
GCA_001436535.1	1618	Lactobacillus mali KCTC 3596 = DSM 20444	DSM 20444
GCA_001437425.1	1620	Weissella minor	DSM 20014
GCA_001436015.1	1622	Lactobacillus murinus DSM 20452 = NBRC 14221	DSM 20452
GCA_900113455.1	1623	Lactobacillus ruminis DSM 20403 = NBRC 102161	DSM 20403
GCA_000159395.1	1624	Lactobacillus salivarius DSM 20555 = ATCC 11741	ATCC 11741
GCA_001436035.1	1625	Lactobacillus sanfranciscensis DSM 20451	DSM 20451
GCA_001311055.1	1626	Lactobacillus sharpeae JCM 1186 = DSM 20505	JCM 1186
GCA_001437355.1	1629	Weissella viridescens	DSM 20410
GCA_001436965.1	1630	Kandleria vitulina DSM 20405	DSM 20405
GCA_001047095.1	1631	Fructobacillus fructosus	NRIC 1058
GCA_001434465.1	1632	Lactobacillus oris DSM 4864	DSM 4864
GCA_000159435.1	1633	Lactobacillus vaginalis DSM 5837 = ATCC 49540	ATCC 49540
GCA_000763495.1	1638	Listeria ivanovii subsp. londoniensis	WSLC 30151
GCA_000438685.2	1639	Listeria monocytogenes	N1-011A
GCA_000027145.1	1640	Listeria seeligeri serovar 1/2b str. SLCC3954	SLCC3954
GCA_000148995.1	1641	Listeria grayi DSM 20601	DSM 20601
GCA_000195795.1	1642	Listeria innocua Clip11262	Clip11262
GCA_000060285.1	1643	Listeria welshimeri serovar 6b str. SLCC5334	SLCC5334
GCA_000018885.1	1646	Renibacterium salmoninarum ATCC 33209	NA
GCA_000160815.2	1648	Erysipelothrix rhusiopathiae ATCC 19414	ATCC 19414
GCA_000315445.1	1652	Alloiococcus otitis ATCC 51267	ATCC 51267
GCA_000285995.1	1655	Actinomyces naeslundii str. Howell 279	Howell 279
GCA_000175315.3	1656	Actinomyces viscosus C505	C505
GCA_900102025.1	1657	Actinobaculum suis	DSM 20639
GCA_000711965.1	1659	Actinomyces israelii DSM 43320	DSM 43320
GCA_000163415.1	1660	Actinomyces odontolyticus F0309	F0309
GCA_000612055.1	1661	Trueperella pyogenes	TP6375
GCA_000238915.2	1665	Arthrobacter globiformis NBRC 12137	NBRC 12137
GCA_000010425.1	1680	Bifidobacterium adolescentis ATCC 15703	ATCC 15703
GCA_001025135.1	1681	Bifidobacterium bifidum ATCC 29521 = JCM 1255 = DSM 20456	JCM 1255
GCA_001025155.1	1683	Bifidobacterium angulatum DSM 20098 = JCM 7096	JCM 7096
GCA_000771125.1	1684	Bifidobacterium asteroides DSM 20089	DSM 20089
GCA_001025175.1	1685	Bifidobacterium breve DSM 20213 = JCM 1192	JCM 1192
GCA_001025195.1	1686	Bifidobacterium catenulatum DSM 16992 = JCM 1194 = LMG 11043	JCM 1194
GCA_000771345.1	1687	Bifidobacterium coryneforme DSM 20216	DSM 20216
GCA_000741575.1	1688	Bifidobacterium cuniculi	LMG 10738
GCA_001042595.1	1689	Bifidobacterium dentium JCM 1195 = DSM 20436	JCM 1195
GCA_000706765.1	1691	Bifidobacterium indicum LMG 11587 = DSM 20214	LMG 11587
GCA_000420565.1	1692	Bifidobacterium magnum DSM 20222	DSM 20222
GCA_000741645.1	1693	Bifidobacterium minimum	LMG 11592
GCA_000771225.1	1694	Bifidobacterium pseudolongum subsp. pseudolongum DSM 20099	DSM 20099
GCA_000164115.1	1697	Corynebacterium ammoniagenes DSM 20306	DSM 20306
GCA_001570805.1	1698	Brevibacterium epidermidis NBRC 14811	NBRC 14811
GCA_001729525.1	1703	Brevibacterium linens	SMQ-1335
GCA_001561975.1	1705	Corynebacterium stationis	ATCC 6872
GCA_000212695.1	1708	Cellulomonas fimi ATCC 484	ATCC 484
GCA_900102445.1	1710	Cellulosimicrobium cellulans	DSM 43879
GCA_000092865.1	1711	Cellulomonas flavigena DSM 20109	DSM 20109
GCA_000718325.1	1713	Oerskovia turbata	NRRL B-8019
GCA_000241875.1	1717	Corynebacterium diphtheriae 31A	31A
GCA_000011325.1	1718	Corynebacterium glutamicum ATCC 13032	ATCC 13032
GCA_001867105.1	1719	Corynebacterium pseudotuberculosis	39
GCA_000344785.1	1721	Corynebacterium callunae DSM 20147	DSM 20147
GCA_001044175.1	1724	Corynebacterium renale	CIP 52.96
GCA_000988235.1	1725	Corynebacterium xerosis	ATCC 373
GCA_000720035.1	1727	Corynebacterium variabile	NRRL B-4201
GCA_900104415.1	1732	Eubacterium oxidoreducens	DSM 3217
GCA_000152245.2	1736	Eubacterium limosum KIST612	KIST612
GCA_000734015.1	1741	Thermodesulfobacterium commune DSM 2178	DSM 2178
GCA_000940845.1	1744	Propionibacterium freudenreichii subsp. freudenreichii	DSM 20271
GCA_000730485.1	1747	Propionibacterium acnes	ATCC 6919
GCA_000192295.2	1757	Thermoanaerobacter ethanolicus JW 200	JW 200
GCA_000174035.1	1764	Mycobacterium avium subsp. avium ATCC 25291	ATCC 25291
GCA_001043255.1	1765	Mycobacterium bovis BCG	3281
GCA_000295855.1	1766	Mycobacterium fortuitum subsp. fortuitum DSM 46621 = ATCC 6841	DSM 46621
GCA_000277125.1	1767	Mycobacterium intracellulare ATCC 13950	ATCC 13950
GCA_000157895.2	1768	Mycobacterium kansasii ATCC 12478	ATCC 12478
GCA_000195855.1	1769	Mycobacterium leprae TN	TN
GCA_001583415.1	1771	Mycobacterium phlei	CCUG 21000
GCA_000767665.1	1772	Mycobacterium smegmatis	INHR1
GCA_000277735.2	1773	Mycobacterium tuberculosis H37Rv	H37Rv
GCA_001632805.1	1774	Mycobacterium chelonae CCUG 47445	CCUG 47445
GCA_001722335.1	1776	Mycobacterium flavescens	M6
GCA_000521195.1	1777	Mycobacterium gastri 'Wayne'	Wayne
GCA_001675225.1	1778	Mycobacterium gordonae	1.24575e+06
GCA_001686725.1	1780	Mycobacterium malmoense	E826
GCA_000018345.1	1781	Mycobacterium marinum M	M
GCA_001050055.1	1782	Mycobacterium nonchromogenicum	NCK 8460
GCA_001672575.1	1783	Mycobacterium scrofulaceum	E2838
GCA_001584765.1	1784	Mycobacterium simiae	MO323
GCA_001667525.1	1787	Mycobacterium szulgai	ACS1160
GCA_000523695.1	1789	Mycobacterium xenopi 4042	4042
GCA_000613245.1	1790	Mycobacterium asiaticum DSM 44297	DSM 44297
GCA_001049355.1	1791	Mycobacterium aurum	NCTC 10437
GCA_000724065.1	1795	Mycobacterium neoaurum	DSM 44074
GCA_001021425.1	1796	Mycobacterium senegalense	CK2
GCA_000234585.2	1797	Mycobacterium thermoresistibile ATCC 19527	ATCC 19527
GCA_001722415.1	1798	Mycobacterium triviale	HMC_M3
GCA_001044255.1	1800	Mycobacterium chubuense	DSM 44219
GCA_000723385.1	1802	Mycobacterium farcinogenes	DSM 43637
GCA_000016365.1	1804	Mycobacterium gilvum PYR-GCK	PYR-GCK
GCA_001544815.1	1806	Mycobacterium microti	12
GCA_001044245.1	1807	Mycobacterium obuense	DSM 44075
GCA_000013925.1	1809	Mycobacterium ulcerans Agy99	Agy99
GCA_001552715.1	1810	Mycobacterium vaccae NBRC 14118 = CIP 105934	NBRC 14118
GCA_000739085.1	1814	Amycolatopsis methanolica 239	239
GCA_001613305.1	1822	Nocardia vaccinii NBRC 15922	NBRC 15922
GCA_000308635.1	1823	Nocardia otitidiscaviarum NBRC 14405	NBRC 14405
GCA_000308355.2	1824	Nocardia asteroides NBRC 15531	NBRC 15531
GCA_000761055.1	1828	Rhodococcus fascians NBRC 12155 = LMG 3623	LMG 3623
GCA_001047055.1	1829	Rhodococcus rhodochrous NBRC 16069	NBRC 16069
GCA_001646835.1	1830	Rhodococcus ruber	DSM 43338
GCA_001552595.1	1833	Rhodococcus erythropolis NBRC 15567	NBRC 15567
GCA_000062885.1	1836	Saccharopolyspora erythraea NRRL 2338	NRRL 2338
GCA_001552535.1	1843	Nocardioides jensenii JCM 1364 = NBRC 14755	NBRC 14755
GCA_000960475.2	1844	Nocardioides luteus	BAFB
GCA_000371785.1	1850	Actinopolyspora halophila DSM 43834	DSM 43834
GCA_000023865.1	1852	Saccharomonospora viridis DSM 43017	DSM 43017
GCA_000058485.1	1859	Frankia alni ACN14a	ACN14A
GCA_000025345.1	1861	Geodermatophilus obscurus DSM 43160	DSM 43160
GCA_000429885.1	1863	Dermatophilus congolensis DSM 44180 = NBRC 105199	DSM 44180
GCA_000284295.1	1866	Actinoplanes missouriensis 431	431
GCA_000785985.1	1869	Actinoplanes utahensis	NRRL 12052
GCA_000381885.1	1990	Actinomadura atramentaria DSM 43919	SF2197
GCA_900115095.1	1993	Actinomadura madurae	DSM 43067
GCA_001570385.1	1996	Microtetraspora glauca	NBRC 14761
GCA_001570365.1	1997	Microtetraspora fusca	NBRC 13915
GCA_000024865.1	2001	Streptosporangium roseum DSM 43021	DSM 43021
GCA_000721075.1	2002	Streptosporangium amethystogenes	NRRL B-2639
GCA_000092645.1	2006	Thermobispora bispora DSM 43833	DSM 43833
GCA_000092985.1	2014	Nocardiopsis dassonvillei subsp. dassonvillei DSM 43111	DSM 43111
GCA_000341265.1	2015	Nocardiopsis prasina DSM 43845	DSM 43845
GCA_000024385.1	2020	Thermomonospora curvata DSM 43183	DSM 43183
GCA_001592045.1	2021	Thermobifida fusca NBRC 14071 = JCM 3263	NBRC 14071
GCA_001294365.1	2026	Thermoactinomyces vulgaris	NRRL F-5595
GCA_000717205.1	2030	Kibdelosporangium aridum subsp. largum	NRRL B-24462
GCA_000202635.1	2033	Microbacterium testaceum StLB037	StLB037
GCA_000349565.1	2035	Curtobacterium flaccumfaciens UCD-AKU	UCD-AKU
GCA_001475775.1	2036	Curtobacterium citreum	NS330
GCA_000007485.1	2039	Tropheryma whipplei str. Twist	Twist
GCA_001509405.1	2041	Aeromicrobium erythreum	AR18
GCA_900114845.1	2045	Pimelobacter simplex	ATCC 6946
GCA_000164695.2	2047	Rothia dentocariosa ATCC 17931	ATCC 17931
GCA_000146285.1	2051	Mobiluncus curtisii subsp. curtisii ATCC 35241	ATCC 35241
GCA_000160615.1	2052	Mobiluncus mulieris ATCC 35243	ATCC 35243
GCA_000024785.1	2054	Gordonia bronchialis DSM 43247	DSM 43247
GCA_000716975.1	2055	Gordonia terrae	NRRL B-16283
GCA_000024985.1	2057	Sphaerobacter thermophilus DSM 20745	DSM 20745
GCA_000092225.1	2061	Tsukamurella paurometabola DSM 20162	DSM 20162
GCA_000836635.1	2064	Kitasatospora griseola	MF730-N6
GCA_000716545.1	2065	Kitasatospora phosalacinea	NRRL B-16230
GCA_000269985.1	2066	Kitasatospora setae KM-6054	KM-6054
GCA_000717175.1	2074	Pseudonocardia autotrophica	NRRL B-16064
GCA_000222445.3	2078	Sporolactobacillus inulinus CASD	CASD
GCA_000428625.1	2094	Mycoplasma arginini ATCC 23838	ATCC 23838
GCA_000012765.1	2095	Mycoplasma capricolum subsp. capricolum ATCC 27343	ATCC 27343
GCA_000428645.1	2096	Mycoplasma gallisepticum ATCC 19610	ATCC 19610
GCA_000027325.1	2097	Mycoplasma genitalium G37	G-37
GCA_000085865.1	2098	Mycoplasma hominis ATCC 23114	ATCC 23114
GCA_000008205.1	2099	Mycoplasma hyopneumoniae J	J
GCA_000145705.1	2100	Mycoplasma hyorhinis HUB-1	HUB-1
GCA_000011445.1	2102	Mycoplasma mycoides subsp. mycoides SC str. PG1	PG1
GCA_000733995.1	2104	Mycoplasma pneumoniae M29	M29
GCA_000183365.1	2105	Mycoplasma leachii PG50	PG50
GCA_000195875.1	2107	Mycoplasma pulmonis UAB CTIP	UAB CTIP
GCA_000385095.1	2109	Mycoplasma synoviae ATCC 25204	WVU 1853
GCA_000063605.1	2110	Mycoplasma agalactiae PG2	PG2
GCA_000020065.1	2111	Mycoplasma arthritidis 158L3-1	158L3-1
GCA_000367805.1	2112	Mycoplasma bovigenitalium 51080	51080
GCA_000695835.1	2113	Mycoplasma californicum	ST-6
GCA_000186005.1	2115	Mycoplasma fermentans M64	M64
GCA_000227355.2	2116	Mycoplasma iowae 695	695
GCA_000008365.1	2118	Mycoplasma mobile 163K	163K
GCA_000420105.1	2121	Mycoplasma orale ATCC 23714	ATCC 23714
GCA_000685905.1	2122	Mycoplasma pirum ATCC 25960	ATCC 25960
GCA_000224105.1	2123	Mycoplasma putrefaciens KS1	KS1
GCA_000485555.1	2124	Mycoplasma salivarium ATCC 23064	ATCC 23064
GCA_000701825.1	2127	Mycoplasma collis ATCC 35278	ATCC 35278
GCA_000815065.1	2128	Mycoplasma flocculare ATCC 27399	Ms42
GCA_000169535.1	2130	Ureaplasma urealyticum serovar 8 str. ATCC 27618	ATCC 27618
GCA_000236085.3	2134	Spiroplasma melliferum KC3	KC3
GCA_000500935.1	2137	Spiroplasma apis B31	B31
GCA_000820525.1	2138	Spiroplasma poulsonii	MSRO
GCA_000565195.1	2144	Spiroplasma mirum ATCC 29335	SMCA
GCA_000439435.1	2145	Spiroplasma taiwanense CT-1	CT-1
GCA_000018785.1	2148	Acholeplasma laidlawii PG-8A	PG-8A
GCA_000687835.1	2150	Acholeplasma modicum ATCC 29102	ATCC 29102
GCA_000008305.1	2151	Mesoplasma florum L1	L1; ATCC 33453
GCA_000373985.1	2290	Desulfobacter curvatus DSM 3379	DSM 3379
GCA_000233695.3	2293	Desulfobacter postgatei 2ac9	2ac9
GCA_000020365.1	2296	Desulfobacterium autotrophicum HRM2	HRM2
GCA_000763575.1	2325	Thermoanaerobacter kivui	DSM 2030; LKT-1
GCA_000165465.1	2331	Halanaerobium praevalens DSM 2228	DSM 2228
GCA_000230655.3	2336	Thermotoga maritima MSB8	MSB8
GCA_000018945.1	2337	Thermotoga neapolitana DSM 4359	DSM 4359
GCA_000212735.1	2350	Haliscomenobacter hydrossis DSM 1100	DSM 1100
GCA_000218625.1	2352	Flexistipes sinusarabici DSM 4947	DSM 4947
GCA_000266945.1	2358	Desulfomonile tiedjei DSM 6799	DSM 6799
GCA_000374645.1	2369	Arhodomonas aquaeolei DSM 8974	DSM 8974
GCA_000767565.1	2371	Xylella fastidiosa	ATCC 35879
GCA_000219125.2	2374	Acetonema longum DSM 6540	DSM 6540
GCA_000445445.1	2378	Sporomusa ovata DSM 2662	DSM 2662
GCA_900112085.1	2382	Acetitomaculum ruminis DSM 5522	DSM 5522
GCA_000021285.1	2421	Thermosipho africanus TCF52B	TCF52B
GCA_000767275.3	2423	Fervidobacterium islandicum	AW-1
GCA_000017545.1	2424	Fervidobacterium nodosum Rt17-B1	Rt17-B1
GCA_000379165.1	2426	Teredinibacter turnerae T7902	T7902
GCA_900113215.1	2434	Roseobacter denitrificans OCh 114	DSM 7001
GCA_001042655.1	2702	Gardnerella vaginalis ATCC 14018 = JCM 11026	JCM 11026
GCA_000160655.1	2718	Cardiobacterium hominis ATCC 15826	ATCC 15826
GCA_000023785.1	2724	Hirschia baltica ATCC 49814	NA
GCA_000009905.1	2734	Symbiobacterium thermophilum IAM 14863	IAM14863
GCA_000172155.1	2736	Verrucomicrobium spinosum DSM 4136 = JCM 18804	DSM 4136
GCA_900101835.1	2741	Peptococcus niger	DSM 20475
GCA_000284615.1	2743	Marinobacter hydrocarbonoclasticus ATCC 49840	ATCC 49840
GCA_000196875.1	2746	Halomonas elongata DSM 2581	DSM 2581
GCA_000744255.1	2748	Carnobacterium divergens DSM 20623	66
GCA_000744375.1	2749	Carnobacterium gallinarum DSM 4847	MT44
GCA_000744825.1	2750	Carnobacterium mobile DSM 4848	MT37L
GCA_001437315.1	2751	Carnobacterium maltaromaticum DSM 20342	DSM 20342
GCA_000744185.1	2752	Carnobacterium funditum DSM 5970	pf3
GCA_000712295.1	2754	Synergistes jonesii	1978-01-01
GCA_000620985.1	2756	Brochothrix thermosphacta DSM 20171 = FSL F6-1036	DSM 20171
GCA_000525915.1	2757	Brochothrix campestris FSL F6-1037	FSL F6-1037
GCA_001552295.1	13076	Globicatella sanguinis NBRC 15551	NBRC 15551
GCA_000384655.1	13264	Brachyspira innocens ATCC 29796	B256
GCA_000482845.1	13335	Anaerobiospirillum succiniciproducens DSM 6400	DSM 6400
GCA_000011705.1	13373	Burkholderia mallei ATCC 23344	ATCC 23344
GCA_001598375.1	13688	Novosphingobium capsulatum NBRC 12533	NBRC 12533
GCA_000739895.2	13689	Sphingomonas paucimobilis NBRC 13935	NBRC 13935
GCA_000315525.1	13690	Sphingobium yanoikuyae ATCC 51230	ATCC 51230
GCA_000260715.1	28025	Bifidobacterium animalis subsp. animalis ATCC 25527	ATCC 25527
GCA_001025215.1	28026	Bifidobacterium pseudocatenulatum DSM 20438 = JCM 1200 = LMG 10505	JCM 1200
GCA_000724775.3	28031	Lysinibacillus fusiformis	RB-21
GCA_000294425.1	28034	Sulfobacillus thermosulfidooxidans str. Cutipay	Cutipay
GCA_000025085.1	28035	Staphylococcus lugdunensis HKU09-01	HKU09-01
GCA_001560895.1	28037	Streptococcus mitis	SVGS_061
GCA_001435495.1	28038	Lactobacillus curvatus JCM 1096 = DSM 20019	DSM 20019
GCA_000497205.1	28042	Saccharopolyspora rectivirgula DSM 43747	DSM 43747
GCA_000974705.1	28045	Mycobacterium celatum	ATCC 51131
GCA_000015025.1	28049	Acidothermus cellulolyticus 11B	11B; ATCC 43068
GCA_000424105.1	28051	Lachnospira multipara ATCC 19207	ATCC 19207
GCA_001406555.1	28052	Lachnospira pectinoschiza	2789STDY5834886
GCA_000284255.1	28068	Rubrivivax gelatinosus IL144	IL144
GCA_000730165.1	28077	Nitrospirillum amazonense CBAmc	CBAmC
GCA_000620965.1	28080	Campylobacter upsaliensis DSM 5365	DSM 5365
GCA_001467525.1	28082	Legionella anisa	WA-316-C3
GCA_001467505.1	28083	Legionella birminghamensis	CDC#1407-AL-14
GCA_001467035.1	28084	Legionella cherrii	ORW
GCA_001467545.1	28085	Legionella cincinnatiensis	CDC#72-OH-14
GCA_000621685.1	28087	Legionella sainthelensi ATCC 35248	ATCC 35248
GCA_000701265.1	28088	Legionella wadsworthii DSM 21896 = ATCC 33877	ATCC 33877
GCA_000248355.2	28090	Acinetobacter lwoffii NCTC 5866 = CIP 64.10 = NIPH 512	NCTC 5866
GCA_000224255.2	28091	Neisseria weaveri LMG 5135	LMG 5135
GCA_000970345.1	28092	Paraburkholderia andropogonis	ICMP2807
GCA_000959725.1	28095	Burkholderia gladioli	ATCC 10248
GCA_000739935.1	28099	Rhizobium rubi NBRC 13261	NBRC 13261
GCA_000709395.1	28104	Mesorhizobium huakuii 7653R	7653R
GCA_000172635.2	28108	Alteromonas macleodii ATCC 27126	ATCC 27126
GCA_000156715.1	28110	Francisella philomiragia subsp. philomiragia ATCC 25015	ATCC 25015
GCA_000155815.1	28111	Bacteroides eggerthii DSM 20697	DSM 20697
GCA_001006485.1	28112	Tannerella forsythia	ATCC 43037
GCA_000379925.1	28114	Porphyromonas levii DSM 23370	DSM 23370
GCA_000379945.1	28115	Porphyromonas macacae DSM 20710 = JCM 13914	DSM 20710
GCA_001314995.1	28116	Bacteroides ovatus	ATCC 8483
GCA_000154465.1	28117	Alistipes putredinis DSM 17216	DSM 17216
GCA_000190535.1	28118	Odoribacter splanchnicus DSM 20712	DSM 220712
GCA_000212375.1	28123	Porphyromonas asaccharolytica DSM 20707	DSM 20707
GCA_000174815.1	28124	Porphyromonas endodontalis ATCC 35406	ATCC 35406
GCA_000262545.1	28125	Prevotella bivia DSM 20514	DSM 20514
GCA_000184945.1	28126	Prevotella buccae ATCC 33574	ATCC 33574
GCA_000177075.1	28127	Prevotella buccalis ATCC 35310	ATCC 35310
GCA_000613365.1	28128	Prevotella corporis DSM 18810 = JCM 8529	JCM 8529
GCA_000613585.1	28129	Prevotella denticola DSM 20614 = JCM 13449	JCM 13449
GCA_000613345.1	28130	Prevotella disiens JCM 6334 = ATCC 29426	JCM 6334
GCA_000519165.1	28131	Prevotella intermedia ATCC 25611 = DSM 20706	ATCC 25611
GCA_000144405.1	28132	Prevotella melaninogenica ATCC 25845	ATCC 25845
GCA_000220235.1	28133	Prevotella nigrescens ATCC 33563	ATCC 33563
GCA_000185145.2	28134	Prevotella oralis ATCC 33269	ATCC 33269
GCA_000613505.1	28135	Prevotella oris DSM 18711 = JCM 12252	JCM 12252
GCA_000613785.1	28136	Prevotella oulorum JCM 14966	JCM 14966
GCA_000613325.1	28137	Prevotella veroralis DSM 19559 = JCM 6290	JCM 6290
GCA_000427365.1	28139	Rikenella microfusus DSM 15922	DSM 15922
GCA_000982825.1	28141	Cronobacter sakazakii	ATCC 29544
GCA_000018085.1	28151	Serratia proteamaculans 568	568
GCA_000173715.1	28152	Yersinia kristensenii ATCC 33638	ATCC 33638
GCA_000176155.1	28172	Vibrio metschnikovii CIP 69.14	CIP 69.14
GCA_000222685.2	28173	Vibrio nigripulchritudo ATCC 27043	ATCC 27043
GCA_000257205.1	28174	Vibrio ordalii ATCC 33509	ATCC 33509
GCA_000176235.1	28175	Vibrio orientalis CIP 102891 = ATCC 33934	CIP 102891
GCA_001746755.1	28181	Magnetovibrio blakemorei	MV-1
GCA_000243535.3	28182	Leptospira noguchii str. 1993005606	1993005606
GCA_000313175.2	28183	Leptospira santarosai serovar Shermani str. LT 821	NA
GCA_000244355.3	28184	Leptospira weilii str. UI 13098	UI 13098
GCA_000144695.1	28187	Acetohalobium arabaticum DSM 5501	DSM 5501
GCA_000220625.1	28188	Capnocytophaga canimorsus Cc5	Cc5
GCA_000379185.1	28189	Capnocytophaga cynodegmi DSM 19736	E6447
GCA_000014025.1	28197	Arcobacter butzleri RM4018	RM4018
GCA_001572865.1	28198	Arcobacter cryaerophilus	L397
GCA_000092245.1	28199	Arcobacter nitrofigilis DSM 7299	DSM 7299
GCA_001572945.1	28200	Arcobacter skirrowii	L404
GCA_001592345.1	28212	Sphingomonas adhaesiva NBRC 15099	NBRC 15099
GCA_000787715.1	28213	Sphingomonas parapaucimobilis NBRC 15100	NBRC 15100
GCA_900110225.1	28220	Brachymonas denitrificans DSM 15123	DSM 15123
GCA_000307105.1	28223	Desulfobacula toluolica Tol2	Tol2
GCA_000518725.1	28224	Mesoplasma seiffertii ATCC 49495	ATCC 49495
GCA_000011225.1	28227	Mycoplasma penetrans HF-2	HF-2
GCA_000012325.1	28229	Colwellia psychrerythraea 34H	34H; BAA-681
GCA_000744115.1	28230	Carnobacterium alterfunditum DSM 5972	pf4
GCA_000012925.1	28232	Geobacter metallireducens GS-15	GS-15
GCA_900102615.1	28234	Geotoga petraea	WG14
GCA_000265465.1	28251	Ornithobacterium rhinotracheale DSM 15997	DSM 15997
GCA_000620045.1	28252	Halomonas halodenitrificans DSM 735	DSM 735
GCA_000020985.1	28262	Thermodesulfovibrio yellowstonii DSM 11347	DSM 11347
GCA_000092365.1	28264	Arcanobacterium haemolyticum DSM 20595	DSM 20595
GCA_001570605.1	28444	Herbidospora cretacea	NBRC 15474
GCA_001722345.1	28445	Mycobacterium intermedium	HMC2_M5
GCA_000063485.1	28447	Clavibacter michiganensis subsp. michiganensis NCPPB 382	NCPPB 382
GCA_001571345.1	28448	Komagataeibacter xylinus NBRC 15237	NBRC 15237
GCA_000173955.1	28449	Neisseria subflava NJ9703	NJ9703
GCA_001182285.1	28450	Burkholderia pseudomallei	ATCC 23343
GCA_000696325.1	28885	Hydrogenovibrio marinus	MH-110
GCA_000307585.1	28896	Thermoanaerobacterium saccharolyticum JW/SL-YS485	JW/SL-YS485
GCA_001409195.1	28901	Salmonella enterica subsp. enterica serovar Weltevreden	2511STDY5462413
GCA_000183385.1	28903	Mycoplasma bovis PG45	PG45
GCA_000340435.3	29311	Mycobacterium haemophilum DSM 44634	ATCC 29548
GCA_001722445.1	29313	Mycobacterium shimoidei	HMC_M2
GCA_001662445.1	29320	Paenarthrobacter nicotinovorans	Hce-1
GCA_000297795.2	29321	Turicella otitidis ATCC 51513	ATCC 51513
GCA_000175295.2	29323	Thermoanaerobacter brockii subsp. finnii Ako-1	Ako-1
GCA_000189775.3	29329	Thermoanaerobacterium xylanolyticum LX-11	LX-11
GCA_000816675.1	29341	Clostridium argentinense CDC 2741	CDC 2741
GCA_000518565.1	29350	Thermoanaerobacter thermocopriae JCM 7501	ATCC 51646
GCA_000178835.2	29360	Clostridium lentocellum DSM 5427	DSM 5427
GCA_001406515.1	29363	Clostridium paraputrificum	2789STDY5834955
GCA_000295715.1	29378	Staphylococcus arlettae CVD059	CVD059
GCA_001500315.1	29379	Staphylococcus auricularis	DSM 20609
GCA_000931485.1	29380	Staphylococcus caprae	9557
GCA_000972565.1	29382	Staphylococcus cohnii subsp. cohnii	57
GCA_000010125.1	29385	Staphylococcus saprophyticus subsp. saprophyticus ATCC 15305	ATCC 15305
GCA_001028645.1	29388	Staphylococcus capitis subsp. capitis	AYP1020
GCA_000185645.1	29391	Gemella morbillorum M424	M424
GCA_000245815.1	29394	Dolosigranulum pigrum ATCC 51524	ATCC 51524
GCA_000270245.1	29405	Microlunatus phosphovorus NM-1	NM-1
GCA_000507865.1	29419	Helicobacter canis NCTC 12740	NCTC 12740
GCA_001467025.1	29422	Legionella brunensis	ATCC 43878
GCA_001648605.1	29423	Legionella oakridgensis	ATCC 33761
GCA_001310855.1	29428	Methylobacterium rhodinum JCM 2811	JCM 2811
GCA_000369065.1	29430	Acinetobacter haemolyticus CIP 64.3	CIP 64.3
GCA_000685805.1	29432	Psychrobacter phenylpyruvicus DSM 7000 = NBRC 102152	DSM 7000
GCA_001636015.1	29433	Moraxella ovis	199/55
GCA_900100535.1	29435	Pseudomonas flavescens	LMG 18387
GCA_000012205.1	29438	Pseudomonas savastanoi pv. phaseolicola 1448A	1448A; BAA-978
GCA_000276565.1	29442	Pseudomonas tolaasii PMS117	PMS117
GCA_000087965.1	29447	Xanthomonas albilineans GPE PC73	GPE PC73
GCA_000379145.1	29448	Bradyrhizobium elkanii USDA 76	USDA 76
GCA_000092045.1	29449	Rhizobium etli CFN 42	CFN 42
GCA_000426285.1	29450	Rhizobium leucaenae USDA 9039	USDA 9039
GCA_000007125.1	29459	Brucella melitensis bv. 1 str. 16M	16M
GCA_000158715.1	29460	Brucella neotomae 5K33	5K33
GCA_000007505.1	29461	Brucella suis 1330	1330
GCA_000024945.1	29466	Veillonella parvula DSM 2008	DSM 2008
GCA_000749905.1	29471	Pectobacterium atrosepticum	NCPPB 549
GCA_000173735.1	29483	Yersinia aldovae ATCC 35236	ATCC 35236
GCA_000754805.1	29484	Yersinia frederiksenii ATCC 33641	ATCC 33641
GCA_000173775.1	29485	Yersinia rohdei ATCC 43380	ATCC 43380
GCA_000754815.1	29486	Yersinia ruckeri ATCC 29473	ATCC 29473
GCA_001083805.1	29488	Photorhabdus luminescens subsp. luminescens	DSM 3368
GCA_000819845.1	29489	Aeromonas enteropelogenes	CECT 4487
GCA_000176175.1	29494	Vibrio furnissii CIP 102972	CIP 102972
GCA_000764325.1	29495	Vibrio navarrensis	ATCC 51183
GCA_001558015.1	29497	Vibrio splendidus	NCCB 53037
GCA_000772105.1	29498	Vibrio tubiashii ATCC 19109	ATCC 19109
GCA_000186985.3	29501	Mycoplasma haemofelis Ohio2	Ohio2
GCA_000428825.1	29503	Desulfomicrobium escambiense DSM 10707	DSM 10707
GCA_000243675.3	29506	Leptospira inadai serovar Lyme str. 10	10
GCA_000306595.2	29507	Leptospira kirschneri str. 200803703	200803703
GCA_000304275.1	29508	Leptospira meyeri serovar Hardjo str. Went 5	Went 5
GCA_000266885.1	29510	Turneriella parva DSM 21527	DSM 21527
GCA_000332515.2	29511	Leptospira wolbachii serovar Codice str. CDC	CDC
GCA_000239475.1	29519	Borrelia garinii BgVir	BgVir
GCA_000259345.1	29520	Borrelia crocidurae str. Achema	Achema
GCA_900110835.1	29529	Chitinophaga arvensicola	DSM 3695
GCA_000379725.1	29530	Cytophaga aurantiaca DSM 3654	DSM 3654
GCA_900114945.1	29536	Flavobacterium succinicans	DSM 4002
GCA_900108055.1	29539	Thermoleophilum album	ATCC 35263
GCA_000015045.1	29543	Pelobacter propionicus DSM 2379	DSM 2379
GCA_000055945.1	29546	Lawsonia intracellularis PHE/MN1-00	PHE/MN1-00
GCA_000024845.1	29549	Rhodothermus marinus DSM 4252	DSM 4252
GCA_000428705.1	29552	Acholeplasma axanthum ATCC 25176	ATCC 25176
GCA_000828855.1	29554	Mycoplasma canadense	HAZ360_1
GCA_000988065.1	29555	Mycoplasma canis	LV
GCA_000965765.1	29556	Mycoplasma gallinaceum	B2096 8B
GCA_000621085.1	29557	Mycoplasma gallinarum DSM 19816	DSM 19816
GCA_000691345.1	29559	Mycoplasma hyosynoviae	NPL4
GCA_000518305.1	29560	Mycoplasma imitans ATCC 51306	ATCC 51306
GCA_000969625.1	29561	Mycoplasma meleagridis ATCC 25294	ATCC 25294
GCA_000753815.1	29562	Mycoplasma ovipneumoniae NM2010	NM2010
GCA_900114545.1	29563	Halanaerobium salsuginis	ATCC 51327
GCA_000943375.1	29570	Halomonas meridiana	R1t3
GCA_000276685.1	29575	Taylorella equigenitalis ATCC 35865	ATCC 35865
GCA_001758635.1	29581	Janthinobacterium lividum	H-24
GCA_000022325.1	31899	Caldicellulosiruptor bescii DSM 6725	DSM 6725
GCA_000020485.1	31909	Halothermothrix orenii H 168	H 168; DSM 9562
GCA_000943515.2	31958	Amycolatopsis orientalis	B-37
GCA_000749465.2	31959	Amycolatopsis lurida NRRL 2430	NRRL 2430
GCA_000425065.1	31962	Actinomadura rifamycini DSM 43936	DSM 43936
GCA_000422605.1	31973	Eggerthia catenaformis OT 569 = DSM 20559	DSM 20559
GCA_000019725.1	31998	Methylobacterium radiotolerans JCM 2831	JCM 2831
GCA_001571365.1	32002	Achromobacter denitrificans NBRC 15125	NBRC 15125
GCA_001515545.1	32013	Comamonas terrigena NBRC 13299	NBRC 13299
GCA_000007905.1	32025	Helicobacter hepaticus ATCC 51449	ATCC 51449
GCA_900112675.1	32040	Acidovorax konjaci	DSM 7481
GCA_000517565.1	33002	Desulfurella acetivorans A63	A63
GCA_000420405.1	33007	Actinomyces neuii subsp. neuii DSM 8576	DSM 8576
GCA_000423485.1	33012	Propionimicrobium lymphophilum DSM 4903	DSM 4903
GCA_000497245.1	33018	Sporolactobacillus laevolacticus DSM 442	DSM 442
GCA_000173355.1	33029	Anaerococcus hydrogenalis DSM 7454	DSM 7454
GCA_000227315.1	33030	Peptoniphilus indolicus ATCC 29427	ATCC 29427
GCA_000378725.1	33031	Peptoniphilus lacrimalis DSM 7455	DSM 7455
GCA_000156575.1	33032	Anaerococcus lactolyticus ATCC 51172	ATCC 51172
GCA_000154405.1	33033	Parvimonas micra ATCC 33270	ATCC 33270
GCA_000024105.1	33034	Anaerococcus prevotii DSM 20548	DSM 20548
GCA_000439125.1	33035	Blautia producta ATCC 27340 = DSM 2950	DSM 2950
GCA_000159095.1	33036	Anaerococcus tetradius ATCC 35098	ATCC 35098
GCA_000163295.1	33037	Anaerococcus vaginalis ATCC 51170	ATCC 51170
GCA_000154425.1	33043	Coprococcus eutactus ATCC 27759	ATCC 27759
GCA_000278155.1	33044	Bartonella doshiae NCTC 12862 = ATCC 700133	NCTC 12862
GCA_000518085.1	33045	Bartonella grahamii ATCC 700132	ATCC 700132
GCA_000278295.1	33046	Bartonella taylorii 8TBB	8TBB
GCA_000341385.1	33047	Bartonella vinsonii subsp. berkhoffii str. Winnie	Winnie
GCA_001314325.1	33050	Sphingopyxis macrogoltabida	203
GCA_001591005.1	33051	Sphingomonas sanguinis NBRC 13937	NBRC 13937
GCA_001598815.1	33052	Sphingopyxis terrae NBRC 15098	NBRC 15098
GCA_001556165.1	33053	Neisseria perflava	CCH6-A12
GCA_000284915.1	33058	Thauera selenatis AX	ATCC 55363
GCA_000175575.2	33059	Acidithiobacillus caldus ATCC 51756	ATCC 51756
GCA_000167995.1	33060	Yersinia mollaretii ATCC 43969	ATCC 43969
GCA_001642795.1	33069	Pseudomonas viridiflava	ICMP 2848
GCA_000620025.1	33074	Zymobacter palmae DSM 10491	DSM 10491
GCA_000022565.1	33075	Acidobacterium capsulatum ATCC 51196	ATCC 51196
GCA_000195315.1	33871	Coriobacterium glomerans PW2	PW2
GCA_001315525.1	33876	Catenuloplanes japonicus JCM 9106	JCM 9106
GCA_001475545.1	33881	Curtobacterium luteum	NS184
GCA_001662775.1	33883	Microbacterium arborescens	ND21
GCA_001641005.1	33888	Rathayibacter tritici	NCPPB 1953
GCA_001619685.1	33889	Brevibacterium casei	M40
GCA_000253355.1	33894	Mycobacterium africanum GM041182	GM041182
GCA_900078675.1	33895	Mycobacterium interjectum	ATCC 51457
GCA_000771265.1	33905	Bifidobacterium thermophilum DSM 20210	DSM 20210
GCA_000384035.1	33906	Actinopolyspora mortivallis DSM 44261	HS-1
GCA_000282715.1	33910	Amycolatopsis mediterranei S699	S699
GCA_000299315.2	33917	Microbacterium barkeri 2011-R4	2011-R4
GCA_000701865.1	33923	Mycoplasma felis ATCC 23391	ATCC 23391
GCA_000687795.1	33924	Mycoplasma testudinis ATCC 43263	ATCC 43263
GCA_001591425.1	33932	Bacillus cohnii NBRC 15565	NBRC 15565
GCA_000019045.1	33934	Anoxybacillus flavithermus WK1	WK1
GCA_001281525.1	33935	Lysinibacillus macroides	DSM 54
GCA_000948185.1	33936	Aeribacillus pallidus	GS3372
GCA_000612265.1	33938	Geobacillus thermocatenulatus GS-1	GS-1
GCA_000496575.1	33940	Geobacillus thermodenitrificans subsp. thermodenitrificans DSM 465	DSM 465
GCA_000236605.1	33941	Geobacillus thermoleovorans CCB_US3_UF5	CCB_US3_UF5
GCA_000744635.1	33942	Brevibacillus thermoruber PM1	PM1
GCA_000092905.1	33943	Kyrpidia tusciae DSM 2912	DSM 2912
GCA_000406965.1	33945	Enterococcus avium ATCC 14025	ATCC 14025
GCA_000247605.1	33952	Acetobacterium woodii DSM 1030	DSM 1030
GCA_001623875.1	33954	Clostridium magnum DSM 2767	DSM 2767
GCA_000159355.1	33959	Lactobacillus johnsonii ATCC 33200	ATCC 33200
GCA_001435975.1	33960	Lactobacillus collinoides DSM 20515 = JCM 1123	DSM 20515
GCA_001436985.1	33961	Lactobacillus homohiochii	DSM 20571
GCA_001311745.1	33962	Lactobacillus kefiri DSM 20587 = JCM 5818	JCM 5818
GCA_000026405.1	33964	Leuconostoc citreum KM20	KM20
GCA_000185065.2	33968	Leuconostoc pseudomesenteroides KCTC 3652	KCTC 3652
GCA_000270185.1	33970	Melissococcus plutonius ATCC 35311	ATCC 35311
GCA_001700325.1	33977	Caryophanon latum	DSM 14151
GCA_001700315.1	33978	Caryophanon tenue	DSM 14152
GCA_000702585.1	33987	Exiguobacterium aurantiacum DSM 6208	DSM 6208
GCA_000018245.1	33990	Rickettsia bellii OSU 85-389	OSU 85-389
GCA_000284175.1	33991	Rickettsia montanensis str. OSU 85-930	OSU 85-930
GCA_001442475.1	33992	Rickettsia rhipicephali	HJ#5
GCA_000632985.1	33994	Neorickettsia helminthoeca str. Oregon	Oregon
GCA_000285295.1	33995	Komagataeibacter europaeus LMG 18890	type strain:LMG 18890
GCA_000067045.1	33996	Gluconacetobacter diazotrophicus PA1 5	PAl 5
GCA_000964385.1	33998	Acidocella aminolytica 101 = DSM 11237	101 = DSM 11237
GCA_900110285.1	34002	Paracoccus alcaliphilus	DSM 8512
GCA_000444995.1	34003	Paracoccus aminophilus JCM 7686	JCM 7686
GCA_900113565.1	34004	Paracoccus aminovorans	DSM 8537
GCA_000763885.1	34007	Paracoccus versutus	DSM 582
GCA_000429625.1	34010	Azospirillum halopraeferens DSM 3675	DSM 3675
GCA_000016185.1	34018	Rhodospirillum centenum SW	SW; ATCC 51521
GCA_000019785.1	34029	Leptothrix cholodnii SP-6	SP-6
GCA_000745975.1	34031	Desulfobacter vibrioformis DSM 8776	DSM 8776
GCA_000735505.1	34038	Rahnella aquatilis CIP 78.65 = ATCC 33071	ATCC 33071
GCA_000383855.1	34058	Methylobacter marinus A45	A45
GCA_001591265.1	34059	Moraxella atlantae NBRC 14588	NBRC 14588
GCA_001553955.1	34062	Moraxella osloensis	CCUG 350
GCA_000384415.1	34068	Cycloclasticus pugetii PS-1	PS-1
GCA_001591365.1	34073	Variovorax paradoxus NBRC 15149	NBRC 15149
GCA_000252855.1	34085	Riemerella anatipestifer ATCC 11845 = DSM 15868	ATCC 11845
GCA_900112985.1	34086	Pedobacter antarcticus	ATCC 51969
GCA_000020645.1	34090	Pelodictyon phaeoclathratiforme BU-1	BU-1
GCA_900099615.1	34095	Borreliella japonica	ATCC 51557
GCA_900112165.1	34097	Brevinema andersonii	ATCC 43811
GCA_000689195.1	34103	Sphaerotilus natans subsp. natans DSM 6575	DSM 6575
GCA_000024565.1	34105	Streptobacillus moniliformis DSM 12112	DSM 12112
GCA_000525775.1	35519	Mogibacterium timidum ATCC 33093	ATCC 33093
GCA_000007985.2	35554	Geobacter sulfurreducens PCA	PCA
GCA_900099985.1	35622	Thermomonospora chromogena	DSM 43794
GCA_000953195.1	35623	Acholeplasma oculi	NA
GCA_000019165.1	35701	Heliobacterium modesticaldum Ice1	Ice1; ATCC 51547
GCA_000981805.1	35703	Citrobacter amalonaticus Y19	Y19
GCA_000384115.1	35751	Sporichthya polymorpha DSM 43042	DSM 43042
GCA_900113015.1	35752	Actinoplanes philippinensis	DSM 43019
GCA_000716715.1	35754	Dactylosporangium aurantiacum	NRRL B-8018
GCA_000980835.1	35755	Corynebacterium kutscheri	DSM 20755
GCA_000373805.1	35756	Corynebacterium pilosum DSM 20521	DSM 20521
GCA_900111265.1	35757	Corynebacterium cystitidis DSM 20524	DSM 20524
GCA_000741135.1	35760	Bifidobacterium choerinum	LMG 10510
GCA_001696485.1	35762	Planobispora rosea	ATCC 53733
GCA_000687775.1	35768	Mycoplasma felifaucium ATCC 43428	ATCC 43428
GCA_000020945.1	35786	Coprothermobacter proteolyticus DSM 5265	DSM 5265
GCA_001435345.1	35787	Lactobacillus pontis DSM 8475	DSM 8475
GCA_000023005.1	35788	Rickettsia africae ESF-5	ESF-5
GCA_000255355.1	35789	Rickettsia helvetica C9P9	C9P9
GCA_000283595.1	35790	Rickettsia japonica YH	YH
GCA_000016625.1	35791	Rickettsia massiliae MTU5	MTU5
GCA_000284195.1	35792	Rickettsia parkeri str. Portsmouth	Portsmouth
GCA_000166935.1	35793	Rickettsia sibirica 246	246
GCA_000252365.1	35794	Rickettsia slovaca str. D-CWPP	D-CWPP
GCA_000508225.1	35795	Ehrlichia muris AS145	AS145
GCA_000153205.1	35797	Nitrococcus mobilis Nb-231	Nb-231
GCA_000619905.2	35799	Nitrosospira briensis C-128	C-128
GCA_000341545.2	35801	Nitrospina gracilis 3/211	3/211
GCA_001633165.1	35806	Rhodovulum sulfidophilum DSM 1374	DSM 1374
GCA_000612485.1	35814	Bordetella holmesii ATCC 51541	ATCC 51541
GCA_000319205.1	35817	Helicobacter heilmannii ASB1.4	type strain:ASB1.4
GCA_001298055.1	35818	Helicobacter pullorum	229334/12
GCA_001262605.1	35825	Pseudobacteroides cellulosolvens ATCC 35603 = DSM 2933	DSM 2933
GCA_000179595.2	35830	Acetivibrio cellulolyticus CD2	CD2
GCA_000701705.1	35833	Bilophila wadsworthia ATCC 49260	ATCC 49260
GCA_000242615.3	35839	Holophaga foetida DSM 6591	DSM 6591
GCA_000832165.1	35841	Bacillus thermoamylovorans	B4065
GCA_000775415.1	36740	Dermabacter hominis 1368	1368
GCA_000622205.1	36742	Mycoplasma leonicaptivi ATCC 49890	ATCC 49890
GCA_000702705.1	36744	Mycoplasma simbae ATCC 49888	ATCC 49888
GCA_000334435.1	36745	Clostridium saccharoperbutylacetonicum N1-4(HMT)	ATCC 27021
GCA_900104015.1	36746	Pseudomonas cichorii	ATCC 10857
GCA_000255595.2	36807	Microbacterium laevaniformans OR221	OR221
GCA_000183325.2	36808	Corynebacterium bovis DSM 20582 = CIP 54.80	DSM 20582
GCA_001677215.1	36809	Mycobacterium abscessus	FLAC055
GCA_000526915.1	36812	Mycobacterium genavense ATCC 51234	ATCC 51234
GCA_000230895.3	36814	Mycobacterium rhodesiae NBB3	NBB3
GCA_000340415.1	36819	Amycolatopsis azurea DSM 43854	DSM 43854
GCA_000332975.1	36820	Gordonia aichiensis NBRC 108223	NBRC 108223
GCA_000241345.2	36821	Gordonia amarae NBRC 15530	NBRC 15530
GCA_000327325.1	36822	Gordonia rubripertincta NBRC 101908	NBRC 101908
GCA_000248055.2	36823	Gordonia sputi NBRC 100414	NBRC 100414
GCA_000320405.1	36834	Clostridium celatum DSM 1785	DSM 1785
GCA_001263795.1	36844	Clostridium homopropionicum DSM 5847	DSM 5847
GCA_000469625.2	36845	Clostridium intestinale URNW	URNW
GCA_001317355.1	36849	Oxobacter pfennigii	DSM 3222
GCA_000243155.3	36854	Desulfitobacterium dehalogenans ATCC 51507	ATCC 51507
GCA_000740335.1	36855	Brucella canis	RM6/66
GCA_001651875.1	36856	Sinorhizobium saheli	LMG 7837
GCA_000376425.1	36861	Thiobacillus denitrificans DSM 12475	DSM 12475
GCA_000013645.1	36873	Paraburkholderia xenovorans LB400	LB400
GCA_000614355.1	36874	Porphyromonas cangingivalis JCM 15983	JCM 15983
GCA_000765975.1	36875	Porphyromonas canoris	COT-108 OH1224
GCA_000308475.2	37326	Nocardia brasiliensis NBRC 14402	NBRC 14402
GCA_000308495.1	37327	Nocardia brevicatena NBRC 12119	NBRC 12119
GCA_000308515.1	37328	Nocardia carnea NBRC 14403	NBRC 14403
GCA_001612925.1	37329	Nocardia farcinica NBRC 15532	NBRC 15532
GCA_001613005.1	37330	Nocardia nova NBRC 15556	NBRC 15556
GCA_001865855.1	37332	Nocardia seriolae	EM150506
GCA_000308875.1	37333	Nocardia transvalensis NBRC 15921	NBRC 15921
GCA_000765785.1	37372	Helicobacter bilis	ATCC 51630
GCA_000421885.1	37482	Laceyella sacchari 1-1	NA
GCA_000224005.3	37487	Marichromatium purpuratum 984	984
GCA_900107645.1	37625	Desulfuromusa kysingii	DSM 7343
GCA_000381045.1	37636	Thermus scotoductus DSM 8553	DSM 8553
GCA_000688415.1	37637	Corynebacterium pseudodiphtheriticum DSM 44287	DSM 44287
GCA_000703125.1	37659	Clostridium algidicarnis	B3
GCA_001544095.1	37734	Enterococcus casseliflavus NBRC 100478	NBRC 100478
GCA_000832125.1	37752	Flavobacterium hibernum	DSM 12611
GCA_000263055.1	37816	Rickettsia honei RB	RB
GCA_001630765.1	37915	Dietzia maris	DSM 43672
GCA_001044235.1	37916	Mycobacterium chlorophenolicum	DSM 43826
GCA_001646735.1	37919	Rhodococcus opacus	DSM 43205
GCA_001570865.1	37923	Kocuria kristinae NBRC 15354	NBRC 15354
GCA_000427905.1	37925	Thermocrispum agreste DSM 44070	DSM 44070
GCA_000427825.1	37926	Thermocrispum municipale DSM 44069	DSM 44069
GCA_001577305.1	37927	Sinomonas atrocyanea	KCTC 3377
GCA_900100805.1	37928	Arthrobacter crystallopoietes	DSM 20117
GCA_000159115.1	38284	Corynebacterium accolens ATCC 49725	ATCC 49725
GCA_001639025.1	38286	Corynebacterium afermentans subsp. afermentans	LCDC880199
GCA_000163435.1	38289	Corynebacterium jeikeium ATCC 43734	ATCC 43734
GCA_000176795.1	38293	Photobacterium damselae subsp. damselae CIP 102761	CIP 102761
GCA_001552395.1	38301	Corynebacterium minutissimum NBRC 15361	NBRC 15361
GCA_900103625.1	38302	Corynebacterium mycetoides	DSM 20632
GCA_000175635.1	38304	Corynebacterium tuberculostearicum SK141	SK141
GCA_000550805.1	38305	Corynebacterium vitaeruminis DSM 20294	DSM 20294
GCA_001645165.1	38307	Gluconobacter cerinus	CECT 9110
GCA_000964445.1	38308	Gluconobacter frateurii M-2	M-2
GCA_000720375.1	38312	Rhodococcus rhodnii	NRRL B-16535
GCA_000615045.1	38313	Shewanella algae JCM 21037 = NBRC 103173	JCM 21037
GCA_000046705.1	38323	Bartonella henselae str. Houston-1	Houston-1
GCA_000373785.1	38402	Erysipelothrix tonsillarum DSM 14972	DSM 14972
GCA_000968055.1	38986	Acholeplasma palmae J233	J233
GCA_001045675.1	39029	Megasphaera cerevisiae DSM 20462	DSM 20462
GCA_000701485.1	39047	Mycoplasma sturni DSM 22021	DSM 22021
GCA_900115975.1	39060	Desulfotomaculum geothermicum	DSM 3669
GCA_001552855.1	39122	Skermania piniformis NBRC 15059	NBRC 15059
GCA_000701665.1	39484	Eubacterium desmolans ATCC 43058	ATCC 43058
GCA_000169235.1	39486	Dorea formicigenerans ATCC 27755	ATCC 27755
GCA_000483125.1	39487	Atopobium fossor DSM 15642	DSM 15642
GCA_000469345.1	39490	Eubacterium ramulus ATCC 29099	ATCC 29099
GCA_000153885.1	39496	Eubacterium ventriosum ATCC 27560	ATCC 27560
GCA_000518685.1	39497	Eubacterium xylanophilum ATCC 35991	ATCC 35991
GCA_001618845.1	39645	Mesorhizobium ciceri biovar biserrulae	WSM1284
GCA_000766945.1	39650	Cellvibrio mixtus subsp. mixtus J3-8	J3-8
GCA_000612725.1	39687	Mycobacterium austroafricanum	DSM 44191
GCA_001722425.1	39693	Mycobacterium porcinum	HMC_M12
GCA_000012605.1	39765	Thiomicrospira crunogena XCL-2	XCL-2
GCA_000012965.1	39766	Sulfurimonas denitrificans DSM 1251	DSM 1251
GCA_000745375.1	39770	Methylobacter whittenburyi	UCM-B-3033
GCA_000733855.1	39774	Methylomicrobium agile	ATCC 35068
GCA_000214275.3	39775	Methylomicrobium album BG8	BG8
GCA_000179755.1	39777	Veillonella atypica ACS-134-V-Col7a	ACS-134-V-Col7a
GCA_000160015.1	39778	Veillonella dispar ATCC 17748	ATCC 17748
GCA_000159595.1	39791	Corynebacterium glucuronolyticum ATCC 51866	ATCC 51866
GCA_900114975.1	39841	Thermodesulforhabdus norvegica	DSM 9990
GCA_001717505.1	39950	Dialister pneumosintes	F0677
GCA_000364445.1	39956	Methylobacterium mesophilicum SR1.6/6	SR1.6/6
GCA_001719165.1	39960	Erythrobacter litoralis	DSM 8509
GCA_001467865.1	39962	Legionella moravica	ATCC 43877
GCA_000245755.1	40091	Helcococcus kunzii ATCC 51366	ATCC 51366
GCA_000021365.1	40137	Oligotropha carboxidovorans OM5	OM5; ATCC 49405
GCA_000368045.1	40214	Acinetobacter johnsonii CIP 64.6	CIP 64.6
GCA_000368765.1	40215	Acinetobacter junii CIP 64.5	CIP 64.5
GCA_000308075.1	40216	Acinetobacter radioresistens DSM 6976 = NBRC 102413 = CIP 103788	NBRC 102413
GCA_000196495.1	40269	Aliivibrio salmonicida LFI1238	LFI1238
GCA_001591205.1	40324	Stenotrophomonas maltophilia NBRC 14161	NBRC 14161
GCA_001468035.1	40335	Legionella tucsonensis	ATCC 49180
GCA_001592365.1	40516	Gordonia hydrophobica NBRC 16057	NBRC 16057
GCA_900101355.1	40518	Ruminococcus bromii	YE282
GCA_000468015.1	40519	Ruminococcus callidus ATCC 27760	ATCC 27760
GCA_000153905.1	40520	Blautia obeum ATCC 29174	ATCC 29174
GCA_000023905.1	40542	Leptotrichia buccalis C-1013-b	DSM 1135
GCA_001517935.1	40543	Sneathia sanguinegens	CCUG41628
GCA_000411515.1	40545	Sutterella wadsworthensis HGA0223	HGA0223
GCA_000023245.1	40567	Actinosynnema mirum DSM 43827	DSM 43827
GCA_000719115.1	40571	Lentzea albidocapillata	NRRL B-24057
GCA_000973125.1	40576	Xenorhabdus bovienii	CS03
GCA_000968175.1	40577	Xenorhabdus poinarii G6	G6
GCA_001598355.1	40681	Sphingomonas asaccharolytica NBRC 15499	NBRC 15499
GCA_001598415.1	40682	Sphingomonas mali NBRC 15500	NBRC 15500
GCA_001598455.1	40683	Sphingomonas pruni NBRC 15498	NBRC 15498
GCA_000828835.1	40754	Thioploca ingrica	NA
GCA_000019685.1	40834	Borrelia duttonii Ly	Ly
GCA_000500065.1	40835	Borrelia hispanica CRI	CRI
GCA_900112895.1	40841	Succiniclasticum ruminis DSM 9236	DSM 9236
GCA_000231055.3	40988	Saccharomonospora azurea NA-128	NA-128
GCA_000244975.1	40989	Saccharomonospora cyanea NA-134	NA-134
GCA_000243395.3	40990	Saccharomonospora glauca K62	K62
GCA_000702605.1	41170	Exiguobacterium acetylicum DSM 20416	DSM 20416
GCA_000735345.1	41202	Ewingella americana ATCC 33852	ATCC 33852
GCA_001592205.1	41276	Brevundimonas vesicularis NBRC 12165	NBRC 12165
GCA_001411805.1	41899	Burkholderia plantarii	ATCC 43733
GCA_000565015.1	41976	Porphyromonas catoniae ATCC 51270	ATCC 51270
GCA_001313565.1	41986	Agromyces mediolanus JCM 9631	JCM 9631
GCA_000407005.1	41997	Enterococcus saccharolyticus subsp. saccharolyticus ATCC 43076	ATCC 43076
GCA_000712165.1	42092	Ureaplasma canigenitalium ATCC 51252	ATCC 51252
GCA_000731915.1	42094	Ureaplasma diversum NCTC 246	NCTC 246
GCA_000716705.1	42197	Actinosynnema pretiosum subsp. auranticum	NRRL B-16078
GCA_000504305.1	42252	Desulfovibrio termitidis HI1	HI1
GCA_001273775.1	42253	Nitrospira moscoviensis	NSP M-1
GCA_000661895.1	42256	Rubrobacter radiotolerans	RSPS-4
GCA_900100105.1	42322	Eubacterium ruminantium	HUN269
GCA_900110385.1	42354	Nitrosomonas oligotropha	Nm76
GCA_000328625.1	42422	Halobacteroides halobius DSM 5150	DSM 5150
GCA_000154785.2	42443	Roseobacter litoralis Och 149	Och 149
GCA_900109145.1	42444	Marinovum algicola	FF3
GCA_000686645.1	42471	Desulfotomaculum thermocisternum DSM 10259	DSM 10259
GCA_000821105.1	42565	Halomonas salina	B6
GCA_000590555.1	42817	Corynebacterium argentoratense DSM 44202	DSM 44202
GCA_000024605.1	42838	Ammonifex degensii KC4	KC4
GCA_000286395.1	42858	Staphylococcus lentus F1142	F1142
GCA_000804525.1	42862	Rickettsia felis str. LSU	LSU
GCA_900112935.1	43064	Trichococcus pasteurii	DSM 2381
GCA_000467105.1	43263	Pseudomonas alcaligenes NBRC 14159	NBRC 14159
GCA_001403655.1	43304	Mycobacterium peregrinum	CSUR P2098
GCA_000145035.1	43305	Butyrivibrio proteoclasticus B316	B316
GCA_000719975.1	43354	Prauserella rugosa	NRRL B-2295
GCA_000525635.1	43357	Kutzneria albida DSM 43870	DSM 43870
GCA_000350165.1	43595	Halanaerobium saccharolyticum subsp. saccharolyticum DSM 6643	type strain:DSM 6643
GCA_000238375.3	43655	Pseudoalteromonas citrea DSM 8771	NCIMB 1889
GCA_900112265.1	43656	Pseudoalteromonas denitrificans DSM 6059	DSM 6059
GCA_001625655.1	43657	Pseudoalteromonas luteoviolacea DSM 6061	DSM 6061
GCA_000238295.3	43658	Pseudoalteromonas rubra DSM 6842	ATCC 29570
GCA_001298405.1	43659	Pseudoalteromonas tetraodonis	UCD-SED8
GCA_000238275.3	43660	Pseudoalteromonas undina DSM 6065	NCIMB 2128
GCA_000172075.1	43661	Shewanella benthica KT99	KT99
GCA_000238315.3	43662	Pseudoalteromonas piscicida JCM 20779	JCM 20779
GCA_000014925.1	43663	Paenarthrobacter aurescens TC1	TC1; ATCC BAA-1386
GCA_000023405.1	43669	Brachybacterium faecium DSM 4810	DSM 4810
GCA_000767135.1	43670	Cellulomonas cellasea DSM 20118	DSM 20118
GCA_000767215.1	43671	Actinotalea fermentans ATCC 43279 = JCM 9966 = DSM 3133	DSM 3133
GCA_000024065.1	43674	Jonesia denitrificans DSM 20603	DSM 20603
GCA_000175615.1	43675	Rothia mucilaginosa ATCC 25296	ATCC 25296
GCA_001692445.1	43678	Oerskovia enterophila	DSM 43852
GCA_000173655.1	43765	Corynebacterium amycolatum SK46	SK46
GCA_001552575.1	43767	Rhodococcus equi NBRC 101255 = C 7	NBRC 101255
GCA_000175375.1	43768	Corynebacterium matruchotii ATCC 14266	ATCC 14266
GCA_000375525.1	43769	Corynebacterium propinquum DSM 44285	DSM 44285
GCA_000159135.1	43770	Corynebacterium striatum ATCC 6940	ATCC 6940
GCA_000069945.1	43771	Corynebacterium urealyticum DSM 7109	DSM 7109
GCA_001313705.1	43772	Rhodococcus zopfii NBRC 100606 = JCM 9919	JCM 9919
GCA_900109885.1	43775	Syntrophus gentianae	DSM 8423
GCA_000023065.1	43948	Tolumonas auensis DSM 9187	DSM 9187
GCA_001595995.1	43992	Bradyrhizobium liaoningense	CCNWSX0360
GCA_000235445.1	43995	Johnsonella ignava ATCC 51276	ATCC 51276
GCA_000160035.2	43997	Catonella morbi ATCC 51271	ATCC 51271
GCA_000016545.1	44001	Caldicellulosiruptor saccharolyticus DSM 8903	DSM 8903
GCA_001544295.1	44007	Enterococcus pseudoavium NBRC 100491	NBRC 100491
GCA_000492155.1	44008	Enterococcus cecorum DSM 20682 = ATCC 43198	ATCC 43198
GCA_000406945.1	44009	Enterococcus dispar ATCC 51266	ATCC 51266
GCA_000148645.1	44012	Ferrimonas balearica DSM 9799	DSM 9799
GCA_000293805.1	44250	Paenibacillus alvei DSM 29	DSM 29
GCA_000756615.1	44251	Paenibacillus durus	DSM 1735
GCA_000746875.1	44252	Paenibacillus macerans	8244
GCA_000344805.1	44255	Bradyrhizobium oligotrophicum S58	S58
GCA_000427425.1	44256	Caldanaerobius polysaccharolyticus DSM 13641	DSM 13641
GCA_000500045.1	44448	Borrelia persica No12	No12
GCA_000019705.1	44449	Borrelia recurrentis A1	A1
GCA_001007935.1	44574	Nitrosomonas communis	Nm2
GCA_900107165.1	44576	Nitrosomonas halophila	Nm1
GCA_001455205.1	44577	Nitrosomonas ureae	Nm10
GCA_000265295.1	44674	Sulfurospirillum barnesii SES-3	SES-3
GCA_000428885.1	44676	Geothrix fermentans DSM 14018	DSM 14018
GCA_000583735.1	44752	Rhodococcus wratislaviensis NBRC 100605	NBRC 100605
GCA_001467055.1	45056	Legionella adelaidensis	1762-AUS-E
GCA_000621525.1	45064	Legionella fairfieldensis ATCC 49588	ATCC 49588
GCA_001467645.1	45065	Legionella geestiana	ATCC 49504
GCA_001467695.1	45066	Legionella gratiana	Lyon 8420412
GCA_000622185.1	45067	Legionella lansingensis DSM 19556 = ATCC 49751	ATCC 49751
GCA_001467825.1	45068	Legionella londiniensis	ATCC 49505
GCA_001467895.1	45070	Legionella nautarum	ATCC 49506
GCA_001736145.1	45071	Legionella parisiensis	DSM 19216
GCA_001467955.1	45072	Legionella quateirensis	ATCC 49507
GCA_001467975.1	45073	Legionella quinlivanii	CDC#1442-AUS-E
GCA_001468135.1	45074	Legionella santicrucis	SC-63-C7
GCA_001468025.1	45075	Legionella shakespearei DSM 23087	ATCC 49655
GCA_001467535.1	45076	Legionella worsleiensis	ATCC 49508
GCA_000411115.1	45242	Capnocytophaga granulosa ATCC 51502	ATCC 51502
GCA_001553545.1	45243	Capnocytophaga haemolytica	CCUG 32990
GCA_000419525.1	45248	Leucothrix mucor DSM 2157	DSM 2157
GCA_000426485.1	45254	Dysgonomonas capnocytophagoides DSM 22835	DSM 22835
GCA_001051325.1	45262	Rickettsia aeschlimannii	NA
GCA_000026765.1	45361	Mycoplasma conjunctivae	HRC/581T
GCA_000524555.1	45362	Mycoplasma bovoculi M165/69	M165/69
GCA_000367445.1	45363	Mycoplasma alkalescens 14918	14918
GCA_000612185.1	45462	Brevibacillus borstelensis 3096-7	3096-07-01
GCA_900114205.1	45496	Methylophaga sulfidovorans	DSM 11578
GCA_001298525.1	45610	Psychrobacter urativorans	R10.10B
GCA_000222765.2	45634	Streptococcus cristatus ATCC 51100	ATCC 51100
GCA_000222585.2	45658	Vibrio scophthalmi LMG 19158	LMG 19158
GCA_000024325.1	45663	Desulfohalobium retbaense DSM 5692	DSM 5692
GCA_000819905.1	45670	Salinicoccus roseus	W12
GCA_001571085.1	45677	Azohydromonas lata NBRC 102462	NBRC 102462
GCA_000156015.1	45851	Butyrivibrio crossotus DSM 2876	DSM 2876
GCA_000494875.1	45972	Staphylococcus pasteuri SP1	SP1
GCA_001304815.1	45979	Nocardia pseudobrasiliensis	IFM 0761
GCA_000160675.1	46124	Granulicatella adiacens ATCC 49175	ATCC 49175
GCA_000160075.2	46125	Abiotrophia defectiva ATCC 49176	ATCC 49176
GCA_000696815.1	46126	Staphylococcus chromogenes MU 970	MU 970
GCA_001552175.1	46161	Actinomadura kijaniata NBRC 14229	NBRC 14229
GCA_001552215.1	46164	Actinomadura macra NBRC 14102	NBRC 14102
GCA_001570405.1	46175	Microtetraspora niveoalba	NBRC 15239
GCA_900109355.1	46177	Nonomuraea pusilla	DSM 43357
GCA_000715975.1	46189	Sphaerisporangium viridialbum	NRRL B-2636
GCA_000424005.1	46206	Pseudobutyrivibrio ruminis CF1b	CF1b
GCA_900114055.1	46223	Thermoflavimicrobium dichotomicum	DSM 44778
GCA_001587375.1	46224	Bacillus sporothermodurans	B4102
GCA_000155205.1	46228	Ruminococcus lactaris ATCC 29176	ATCC 29176
GCA_000715455.1	46256	Weissella hellenica	Wikim14
GCA_000302915.1	46257	Pseudomonas avellanae BPIC 631	BPIC 631
GCA_000379865.1	46351	Mycobacterium hassiacum DSM 44199	DSM 44199
GCA_000147695.3	46354	Thermoanaerobacter wiegelii Rt8.B1	Rt8.B1
GCA_000242595.3	46355	Spirochaeta africana DSM 8902	DSM 8902
GCA_000373545.1	46356	Spirochaeta alkalica DSM 8900	DSM 8900
GCA_000722875.1	46429	Sphingobium chlorophenolicum	NBRC 16172
GCA_000379025.1	46469	Orenia marismortui DSM 5156	DSM 5156
GCA_000154105.1	46503	Parabacteroides merdae ATCC 43184	ATCC 43184
GCA_000154525.1	46506	Bacteroides stercoris ATCC 43183	ATCC 43183
GCA_000016905.1	46541	Thermosipho melanesiensis BI429	BI429
GCA_000280785.1	46677	Pseudomonas agarici NCPPB 2289	NCPPB 2289
GCA_001400735.1	46678	Pseudomonas caricapapayae	ICMP2855
GCA_900106045.1	46679	Pseudomonas mucidolens	LMG 2223
GCA_000518065.1	46680	Pseudomonas nitroreducens HBP1	HBP1
GCA_000743575.1	46914	Devosia riboflavina	IFO13584
GCA_000172975.1	47055	Dethiosulfovibrio peptidovorans DSM 11002	DSM 11002
GCA_000429985.1	47157	Desulfovibrio bastinii DSM 16055	DSM 16055
GCA_000315425.1	47229	Massilia timonae CCUG 45783	CCUG 45783
GCA_900103175.1	47312	Tsukamurella pulmonis	DSM 44142
GCA_001592285.1	47421	Hydrogenophaga pseudoflava NBRC 102511	NBRC 102511
GCA_000445425.4	47466	Borrelia miyamotoi LB-2001	LB-2001
GCA_000512105.1	47490	Thermoanaerobacterium aotearoense SCUT27	SCUT27
GCA_001027985.1	47493	Lactobacillus panis DSM 6035	DSM 6035
GCA_001274715.1	47500	Aneurinibacillus migulanus	DSM 2895
GCA_000021525.1	47589	Rickettsia peacockii str. Rustic	Rustic
GCA_000186425.1	47671	Lautropia mirabilis ATCC 51599	ATCC 51599
GCA_000169015.1	47678	Bacteroides caccae ATCC 43185	ATCC 43185
GCA_000178375.1	47687	Mycoplasma alligatoris A21JP2	A21JP2
GCA_001435405.1	47715	Lactobacillus rhamnosus DSM 20021 = JCM 1136 = NBRC 3425	DSM 20021
GCA_000521745.1	47735	Bibersteinia trehalosi USDA-ARS-USMARC-189	USDA-ARS-USMARC-189
GCA_001434005.1	47770	Lactobacillus crispatus DSM 20584 = JCM 1185	DSM 20584
GCA_001274875.1	47834	Spiroplasma kunkelii CR2-3x	CR2-3x
GCA_000689255.1	47839	Mycobacterium triplex	DSM 44626
GCA_000145235.1	47850	Micromonospora aurantiaca ATCC 27029	ATCC 27029
GCA_900091535.1	47853	Micromonospora carbonacea	DSM 43168
GCA_900091475.1	47854	Micromonospora chersina	DSM 44151
GCA_900090315.1	47855	Micromonospora citrea	DSM 43903
GCA_900090245.1	47864	Micromonospora halophytica	DSM 43171
GCA_900091415.1	47866	Micromonospora inyonensis	DSM 46123
GCA_900091625.1	47871	Micromonospora peucetia	DSM 43363
GCA_000721115.1	47872	Micromonospora purpureochromogenes	NRRL B-2672
GCA_001567585.1	47874	Micromonospora rosaria	DSM 803
GCA_000935645.1	47877	Pseudomonas amygdali	CFBP 3205
GCA_001579805.1	47878	Pseudomonas azotoformans	S4
GCA_001269905.1	47879	Pseudomonas corrugata	DSM 7228
GCA_000730565.1	47880	Pseudomonas fulva NBRC 16637 = DSM 17717	NBRC 16637
GCA_900112645.1	47882	Pseudomonas straminea	JCM 2783
GCA_900105675.1	47883	Pseudomonas synxantha	LMG 2190
GCA_900104825.1	47884	Pseudomonas taetrolens	BS3652
GCA_000730625.1	47885	Pseudomonas oryzihabitans NBRC 102199	NBRC 102199
GCA_000282775.1	47886	Pseudomonas luteola XLDN4-9	XLDN4-9
GCA_001006005.1	47917	Serratia fonticola	DSM 4576
GCA_001556145.1	47920	Acidovorax delafieldii	CCH3-G3
GCA_001691245.1	47951	Vibrio cyclitrophicus	ZF255
GCA_001310875.1	47958	Methylobacterium thiocyanatum JCM 10893	JCM 10893
GCA_900107855.1	48076	Marinobacterium georgiense DSM 11526	DSM 11526
GCA_000383415.1	48292	Hyphomicrobium zavarzinii ATCC 27496	ZV-622
GCA_000369045.1	48296	Acinetobacter pittii ATCC 19004 = CIP 70.29	CIP 70.29
GCA_001705565.1	48664	Xanthomonas fragariae	NA
GCA_900102875.1	48727	Halomonas pantelleriensis	AAP
GCA_000306235.2	48782	Leptospira fainei serovar Hurstbridge str. BUT 6	BUT 6
GCA_000013325.1	48935	Novosphingobium aromaticivorans DSM 12444	DSM 12444
GCA_000807925.1	48936	Novosphingobium subterraneum	DSM 12447
GCA_900102455.1	48937	Novosphingobium stygium	ATCC 700280
GCA_000719025.1	49185	Kineosporia aurantiaca JCM 3230	NRRL B-16913
GCA_000220545.2	49186	Marinobacterium stanieri S30	S30
GCA_000425305.1	49278	Psychroserpens burtonensis DSM 12212	DSM 12212
GCA_001678675.1	49280	Gelidibacter algens	ACAM 536
GCA_000014185.1	49319	Rubrobacter xylanophilus DSM 9941	DSM 9941
GCA_000021925.1	49338	Desulfitobacterium hafniense DCB-2	DCB-2
GCA_000469665.2	49893	Holospora obtusa F1	F1
GCA_001313805.1	49897	Mycobacterium hodleri JCM 12141	JCM 12141
GCA_000025845.1	50052	Mycoplasma crocodyli MP145	MP145
GCA_000427985.1	50338	Rhizobium sullae WSM1592	WSM1592
GCA_900108595.1	50340	Pseudomonas fuscovaginae	LMG 2158
GCA_000964365.1	50715	Acidisphaera rubrifaciens HS-AP3	HS-AP3
GCA_900107115.1	50717	Salimicrobium album	DSM 20748
GCA_000830505.1	50718	Vibrio mytili	CAIM 528
GCA_001048675.1	50719	Vibrio diabolicus	CNCM I-1629
GCA_000765905.1	50960	Helicobacter trogontum	ATCC 700114
GCA_000175195.1	51047	Actinobacillus minor NM305	NM305
GCA_000612125.1	51101	Brevibacillus agri 5-2	43587
GCA_000413055.1	51160	Treponema maltophilum ATCC 51939	ATCC 51939
GCA_000284835.1	51173	Ureibacillus thermosphaericus str. Thermo-BF	Thermo-BF
GCA_000190635.1	51197	Syntrophobotulus glycolicus DSM 8271	DSM 8271
GCA_000247565.1	51229	Wigglesworthia glossinidia endosymbiont of Glossina morsitans morsitans (Yale colony)	NA
GCA_000735365.1	51288	Kluyvera ascorbata ATCC 33433	ATCC 33433
GCA_000367765.1	51363	Mycoplasma auris 15026	15026
GCA_000875755.1	51365	Mycoplasma yeatsii GM274B	GM274B
GCA_000390145.1	51367	Salinivibrio costicola subsp. costicola ATCC 33508 = LMG 11651	ATCC 33508
GCA_001437255.1	51663	Pediococcus damnosus	DSM 20331
GCA_001436095.1	51664	Lactobacillus dextrinicus DSM 20335	DSM 20335
GCA_000425085.1	51665	Aerococcus urinaeequi DSM 20341 = CCUG 28094	DSM 20341
GCA_000283615.1	51669	Tetragenococcus halophilus NBRC 12172	NBRC 12172
GCA_900116175.1	51670	Hyphomicrobium facile	DSM 1565
GCA_000092125.1	52022	Meiothermus silvanus DSM 9946	DSM 9946
GCA_000430045.1	52023	Meiothermus chliarophilus DSM 9957	DSM 9957
GCA_000271425.1	52133	Acinetobacter venetianus RAG-1 = CIP 110063	RAG-1
GCA_000155955.1	52226	Mitsuokella multacida DSM 20544	DSM 20544
GCA_000242335.3	52227	Prevotella dentalis DSM 3688	DSM 3688
GCA_000518545.1	52229	Hallella seregens ATCC 51272	ATCC 51272
GCA_001434975.1	52242	Lactobacillus gallinarum DSM 10532 = JCM 2011	DSM 10532
GCA_900114305.1	52441	Nitrosomonas aestuarii	Nm69
GCA_900114795.1	52442	Nitrosomonas nitrosa	Nm146
GCA_900114115.1	52560	Desulfomicrobium apsheronum	DSM 5918
GCA_900114595.1	52561	Desulfomicrobium norvegicum	DSM 1741
GCA_000296575.1	52584	Brachyspira pilosicoli B2904	B2904
GCA_000169415.1	52603	Sagittula stellata E-37	E-37
GCA_001263355.1	52689	Acetobacterium bakii	DSM 8239
GCA_001766835.1	52694	Acetobacterium wieringae	DSM 1911
GCA_000280015.1	52764	Bartonella alsatica IBS 382	IBS 382
GCA_000166695.1	52765	Caldicellulosiruptor kristjanssonii I77R1B	I77R1B
GCA_000193435.3	52766	Caldicellulosiruptor lactoaceticus 6A	6A
GCA_000429245.1	52768	Actinomyces georgiae DSM 6843	DSM 6843
GCA_000429265.1	52769	Actinomyces gerencseriae DSM 6844	DSM 6844
GCA_900105015.1	52773	Actinomyces meyeri	DSM 20733
GCA_000428685.1	52774	Actinomyces slackii ATCC 49928	ATCC 49928
GCA_000686525.1	53245	Desulfonatronovibrio hydrogenovorans DSM 9292	DSM 9292
GCA_001420315.1	53254	Bosea thiooxidans	CGMCC 9174
GCA_000420085.1	53329	Desulfospira joergensenii DSM 10085	DSM 10085
GCA_000621145.1	53332	Desulfobulbus elongatus DSM 2908	DSM 2908
GCA_900115195.1	53341	Xenorhabdus japonica	DSM 16522
GCA_000308115.1	53344	Staphylococcus delphini 8086	8086
GCA_001544215.1	53345	Enterococcus durans NBRC 100479	NBRC 100479
GCA_000504125.1	53346	Enterococcus mundtii QU 25	QU25
GCA_000184685.1	53358	Intrasporangium calvum DSM 43043	DSM 43043
GCA_000178455.1	53363	Brevibacterium mcbrellneri ATCC 49030	ATCC 49030
GCA_001280145.1	53367	Asanoa ferruginea	NRRL B-16430
GCA_000428945.1	53368	Hamadaea tsunoensis DSM 44101	DSM 44101
GCA_000719275.1	53371	Pilimelia anulata	NRRL B-3741
GCA_900105505.1	53374	Corynebacterium coyleae	DSM 44184
GCA_000143145.1	53399	Hyphomicrobium denitrificans ATCC 51888	ATCC 51888
GCA_900105355.1	53406	Pseudomonas anguilliseptica	DSM 12111
GCA_900105475.1	53407	Pseudomonas asplenii	ATCC 23835
GCA_900112375.1	53408	Pseudomonas citronellolis	LMG 18378
GCA_001400815.1	53410	Pseudomonas ficuserectae	ICMP7848
GCA_000412695.1	53412	Pseudomonas resinovorans NBRC 106553	NBRC 106553
GCA_001304695.1	53413	Xanthomonas axonopodis	DSM 3585
GCA_000468055.1	53418	Treponema lecithinolyticum ATCC 700332	ATCC 700332
GCA_000468115.1	53419	Treponema socranskii subsp. socranskii VPI DR56BR1116 = ATCC 35536	ATCC 35536
GCA_000430995.1	53422	Thermobrachium celere DSM 8682	DSM 8682
GCA_000482825.1	53423	Thermodesulfovibrio islandicus DSM 12570	DSM 12570
GCA_000423845.1	53424	Thermodesulfobacterium hveragerdense DSM 12571	DSM 12571
GCA_000333015.1	53427	Gordonia hirsuta DSM 44140 = NBRC 16056	NBRC 16056
GCA_001613405.1	53428	Nocardia crassostreae	NBRC 100342
GCA_001613385.1	53429	Nocardia flavorosea NBRC 108225	NBRC 108225
GCA_001613085.1	53431	Nocardia salmonicida NBRC 13393	NBRC 13393
GCA_001613345.1	53432	Nocardia uniformis NBRC 13702	NBRC 13702
GCA_000217655.1	53435	Treponema paraluiscuniculi Cuniculi A	Cuniculi A
GCA_000341225.1	53437	Nocardiopsis alba DSM 43377	DSM 43377
GCA_001570765.1	53440	Nocardiopsis listeri NBRC 13360	NBRC 13360
GCA_000341125.1	53441	Nocardiopsis lucentensis DSM 44048	DSM 44048
GCA_900115415.1	53442	Eubacterium callanderi	NLAE-zl-G225
GCA_000157975.1	53443	Blautia hydrogenotrophica DSM 10507	DSM 10507
GCA_001438685.1	53444	Lactobacillus lindneri DSM 20690 = JCM 11027	DSM 20690
GCA_001570985.1	53458	Janibacter limosus NBRC 16128	NBRC 16128
GCA_000024365.1	53461	Nakamurella multipartita DSM 44233	DSM 44233
GCA_000612825.1	53462	Mycobacterium mageritense DSM 44476 = CIP 104973	CIP 104973
GCA_900111045.1	53501	Thalassobius gelatinovorus	DSM 5887
GCA_000237975.1	53633	Sulfobacillus acidophilus DSM 10332	DSM 10332
GCA_000023265.1	53635	Acidimicrobium ferrooxidans DSM 10331	DSM 10331
GCA_000155735.2	53946	Octadecabacter arcticus 238	238
GCA_001646675.1	53972	Rhodococcus corynebacterioides	DSM 20151
GCA_001546555.1	54005	Peptoniphilus harei	CMW7756A
GCA_000423625.1	54010	Pseudonocardia asaccharolytica DSM 44247 = NBRC 16224	DSM 44247
GCA_001640785.1	54062	Pediococcus parvulus	2.6
GCA_001556675.1	54067	Xylophilus ampelinus	CCH5-B3
GCA_900111505.1	54121	Halanaerobium congolense	WG6
GCA_000427565.1	54265	Carboxydothermus ferrireducens DSM 11255	DSM 11255
GCA_001866535.1	54291	Raoultella ornithinolytica	MG
GCA_000252995.1	54736	Salmonella bongori NCTC 12419	NCTC 12419
GCA_001420695.1	54911	Brevibacillus choshinensis	DSM 8552
GCA_001012775.1	54913	Brevibacillus formosus	DSM 9885
GCA_001619605.1	54914	Brevibacillus parabrevis	CN1
GCA_001187725.1	54915	Brevibacillus reuszeri	DSM 9887
GCA_000380145.1	55085	Streptococcus thoraltensis DSM 12221	DSM 12221
GCA_000190555.1	55148	Deinococcus proteolyticus MRP	MRP
GCA_000253275.1	55197	Flavobacterium branchiophilum FL-15	FL-15
GCA_000166335.1	55205	Caldicellulosiruptor owensensis OL	OL
GCA_000749845.1	55207	Pectobacterium betavasculorum	NCPPB 2795
GCA_001742185.1	55208	Pectobacterium wasabiae CFBP 3304	CFBP 3304
GCA_001571305.1	55211	Erwinia persicina NBRC 102418	NBRC 102418
GCA_000161775.1	55218	Silicibacter lacuscaerulensis ITI-1157	ITI-1157
GCA_000426825.1	55505	Thermonema rossianum DSM 10300	DSM 10300
GCA_000723165.1	55508	Janthinobacterium agaricidamnosum NBRC 102515 = DSM 9628	DSM 9628
GCA_000513295.1	55518	Magnetospirillum gryphiswaldense MSR-1 v2	MSR-1
GCA_000239695.1	55565	Actinomyces graevenitzii C83	C83
GCA_000512895.1	55583	Dehalobacter restrictus DSM 9455	PER-K23; DSM 9455
GCA_001660505.1	55601	Vibrio anguillarum	90-11-286
GCA_000702785.1	55604	Mycoplasma primatum ATCC 25948	ATCC 25948
GCA_001373375.1	55779	Moorella glycerini	NMP
GCA_000834055.1	55969	Leucobacter komagatae	VKM ST2845
GCA_000950265.1	56192	Photobacterium iliopiscarium	ATCC 51760
GCA_001005725.1	56193	Sphingobium chungbukense	DJ77
GCA_001053185.1	56425	Mycobacterium bohemicum DSM 44277	DSM 44277
GCA_000518185.1	56426	Bartonella clarridgeiae ATCC 51734	ATCC 51734
GCA_001013475.1	56448	Xanthomonas arboricola pv. juglandis	CFBP 2528
GCA_900092025.1	56449	Xanthomonas bromi	NA
GCA_000454545.1	56450	Xanthomonas cassavae CFBP 4642	CFBP 4642
GCA_000505565.1	56454	Xanthomonas hortorum pv. carotae str. M081	M081
GCA_001010435.1	56455	Xanthomonas hyacinthi DSM 19077	DSM 19077
GCA_001010415.1	56457	Xanthomonas pisi DSM 18956	DSM 18956
GCA_000815185.1	56458	Xanthomonas sacchari	R1
GCA_000772705.2	56459	Xanthomonas vasicola	NCPPB 2417
GCA_000192025.2	56460	Xanthomonas vesicatoria ATCC 35937	ATCC 35937
GCA_001557045.1	56689	Mycobacterium mucogenicum	CCH12-A2
GCA_000813345.1	56698	Sulfurospirillum arsenophilum NBRC 109478	NBRC 109478
GCA_000373025.1	56730	Rhizobium gallicum bv. gallicum R602sp	R602sp
GCA_000379605.1	56731	Rhizobium giardinii bv. giardinii H152	H152
GCA_000252165.2	56804	Glaciecola punicea ACAM 611	ACAM 611
GCA_000315035.1	56807	Glaciecola pallidula DSM 14239 = ACAM 615	ACAM 615
GCA_001411745.1	56810	Psychrobacter glacincola	BNF20
GCA_000014705.1	56812	Shewanella frigidimarina NCIMB 400	NCIMB 400
GCA_000263275.1	56877	Helicobacter bizzozeronii CCUG 35545	CCUG 35545
GCA_000314675.2	56946	Afipia broomeae ATCC 49717	ATCC 49717
GCA_001880325.1	56956	Thermus brockianus	GE-1
GCA_000309885.1	56957	Thermus oshimai JL-2	JL-2
GCA_000153485.2	57029	Psychroflexus torquis ATCC 700755	ATCC 700755
GCA_001433745.1	57037	Lactobacillus zeae DSM 20178 = KCTC 3804	DSM 20178
GCA_000179035.2	57372	Mycoplasma suis str. Illinois	Illinois
GCA_000620105.1	57480	Microvirgula aerodenitrificans DSM 15089	DSM 15089
GCA_001485435.1	57498	Deinococcus grandis	ATCC 43672
GCA_900101955.1	57664	Desulfuromonas thiophila	DSM 8987
GCA_000597725.1	57666	Sulfurospirillum arcachonense DSM 9755	DSM 9755
GCA_000419765.1	57676	Rhizobium mongolense USDA 1844	USDA 1844
GCA_900104775.1	57704	Tsukamurella tyrosinosolvens	DSM 44234
GCA_000786265.1	57706	Citrobacter braakii	GTA-CB01
GCA_000393955.1	57732	Enterococcus asini ATCC 700915	ATCC 700915
GCA_000012365.1	57975	Burkholderia thailandensis E264	E264; ATCC 700388
GCA_900101745.1	58114	Glycomyces harbinensis	CGMCC 4.3516
GCA_000715885.1	58116	Glycomyces tenuis	NRRL B-16895
GCA_000718475.1	58117	Microbispora rosea subsp. nonnitritogenes	NRRL B-2631
GCA_000718255.1	58123	Spirillospora albida	NRRL B-3350
GCA_000214705.1	58135	Desulfotomaculum kuznetsovii DSM 6115	DSM 6115
GCA_000024205.1	58138	Desulfotomaculum acetoxidans DSM 771	DSM 771
GCA_000482745.1	58180	Desulfovibrio alaskensis DSM 16109	DSM 16109
GCA_000413035.1	58231	Treponema medium ATCC 700293	ATCC 700293
GCA_000744785.1	58347	Kitasatospora azatica KCTC 9699	KCTC 9699
GCA_000744225.1	58352	Kitasatospora mediocidica KCTC 9733	KCTC 9733
GCA_000168295.1	59196	Rickettsiella grylli	NA
GCA_000283635.1	59310	Streptococcus macedonicus ACA-DC 198	ACA-DC 198
GCA_000724605.1	59505	Actinotignum schaalii	CCUG 27420
GCA_001469025.1	59561	Trueperella bernardiae	LCDC 89-0504
GCA_000186265.1	59600	Cellulophaga algicola DSM 14237	DSM 14237
GCA_000016165.1	59610	Desulfotomaculum reducens MI-1	MI-1
GCA_000687535.1	59617	Helicobacter rodentium ATCC 700285	ATCC 700285
GCA_001545135.1	59750	Mycobacterium wolinskyi	CDC_01
GCA_000009365.1	59754	Alcanivorax borkumensis SK2	SK2
GCA_000241465.1	59803	Sphingomonas echinoides ATCC 14820	ATCC 14820
GCA_001570485.1	59813	Mycobacterium novocastrense	JCM18114
GCA_001477165.1	59814	Pantoea dispersa	RSA31
GCA_000422905.1	59839	Paenibacillus alginolyticus DSM 5050 = NBRC 15375	DSM 5050
GCA_000179615.1	59840	Paenibacillus curdlanolyticus YK9	YK9
GCA_000799595.1	59842	Paenibacillus chondroitinus	OK414
GCA_001633025.1	59843	Paenibacillus glucanolyticus	SLM1
GCA_001272655.2	59893	Paenibacillus peoriae	HS311
GCA_000426865.1	60035	Geobacter bremensis R1	R1
GCA_000220255.1	60133	Prevotella pallens ATCC 700821	ATCC 700821
GCA_900106935.1	60137	Sulfitobacter pontiacus	DSM 10014
GCA_000091325.1	60217	Shewanella violacea DSS12	DSS12
GCA_000015245.1	60478	Shewanella amazonensis SB2B	SB2B
GCA_001313605.1	60489	Nocardioides nitrophenolicus JCM 10703	JCM 10703
GCA_001436415.1	60519	Lactobacillus graminis DSM 20719	DSM 20719
GCA_001435655.1	60520	Lactobacillus paraplantarum DSM 10667	DSM 10667
GCA_000698595.1	60547	Paraburkholderia glathei	DSM 50014
GCA_000172415.1	60548	Paraburkholderia graminis C4D1M	C4D1M
GCA_900100735.1	60549	Paraburkholderia phenazinium	LMG 2247
GCA_001028665.1	60550	Burkholderia pyrrocinia	DSM 10685
GCA_000959445.1	60552	Burkholderia vietnamiensis LMG 10929	LMG 10929
GCA_001552155.1	60706	Actinomadura formosensis NBRC 14204	NBRC 14204
GCA_000511385.1	60890	Phaeobacter gallaeciensis DSM 26640	DSM 26640
GCA_000195295.1	60893	Desulfobacca acetoxidans DSM 11109	DSM 11109
GCA_000194155.1	60894	Saccharopolyspora spinosa NRRL 18395	NRRL 18395
GCA_000024925.1	60920	Sanguibacter keddieii DSM 10542	DSM 10542
GCA_001552735.1	60921	Sanguibacter suarezii NBRC 16159	NBRC 16159
GCA_000019525.1	60961	Shewanella woodyi ATCC 51908	ATCC 51908
GCA_001006765.1	61015	Staphylococcus succinus subsp. succinus	DSM 14617
GCA_000157995.1	61171	Holdemania filiformis DSM 12042	DSM 12042
GCA_000340945.1	61305	Nocardiopsis synnemataformans DSM 44143	DSM 44143
GCA_000011905.1	61435	Dehalococcoides mccartyi 195	195
GCA_001557475.1	61592	Corynebacterium durum	CCH6-D9
GCA_900107145.1	61595	Allochromatium warmingii	DSM 173
GCA_000379525.1	61598	Lamprocystis purpurea DSM 4197	DSM 4197
GCA_000258535.2	61624	Paenibacillus mucilaginosus K02	K02
GCA_000967915.1	61635	Acholeplasma brassicae	O502
GCA_001521715.1	61645	Enterobacter asburiae	ATCC 35953
GCA_001598315.1	61648	Kluyvera intermedia NBRC 102594 = ATCC 33110	NBRC 102594
GCA_001590885.1	61651	Serratia ficaria NBRC 102596	NBRC 102596
GCA_001598675.1	61652	Serratia rubidaea NBRC 103169	NBRC 103169
GCA_000202835.1	62140	Acidiphilium multivorum AIU301	AIU301
GCA_000181535.1	62153	Vibrio shilonii AK1	AK1
GCA_000018765.1	62322	Shewanella baltica OS195	OS195
GCA_000973105.1	63186	Zobellia galactanivorans	DsiJT
GCA_000375485.1	63560	Desulfovibrio oxyclinae DSM 11498	DSM 11498
GCA_000010085.1	63612	Sodalis glossinidius str. 'morsitans'	morsitans
GCA_000483485.1	63656	Thiomicrospira chilensis DSM 12352	DSM 12352
GCA_000526715.1	63658	Thiomicrospira kuenenii DSM 12350	DSM 12350
GCA_000376825.1	63959	Demetria terragena DSM 11295	DSM 11295
GCA_000420645.1	64002	Nevskia ramosa DSM 11499	DSM 11499
GCA_000161455.1	64104	Bacillus pseudomycoides DSM 12442	DSM 12442
GCA_000191045.1	64160	Desulfurobacterium thermolithotrophum DSM 11699	DSM 11699
GCA_000526695.1	64323	Carnimonas nigrificans ATCC BAA-78	ATCC BAA-78
GCA_000747235.1	64642	Tetragenococcus muriaticus PMC-11-5	PMC-11-5
GCA_900111365.1	64702	Propionibacterium cyclohexanicum	DSM 16859
GCA_000620085.1	64970	Marinobacterium jannaschii DSM 6295	DSM 6295
GCA_900108915.1	64971	Pseudospirillum japonicum	DSM 7165
GCA_000422845.1	64972	Oceanobacter kriegii DSM 6294	DSM 6294
GCA_000688235.1	64973	Terasakiella pusilla DSM 6293	DSM 6293
GCA_000422325.1	64974	Marinospirillum minutulum DSM 6287	DSM 6287
GCA_000422425.1	64976	Oceanospirillum beijerinckii DSM 7166	DSM 7166
GCA_000422865.1	64977	Oceanospirillum maris DSM 6286	DSM 6286
GCA_000756655.1	64988	Alcanivorax jadensis T9	T9
GCA_001598255.1	65048	Mitsuaria chitosanitabida NBRC 102408	NBRC 102408
GCA_000215665.1	65058	Corynebacterium ulcerans BR-AD22	BR-AD22
GCA_000277795.1	65123	Mycoplasma wenyonii str. Massachusetts	Massachusetts
GCA_900103005.1	65403	Acidaminobacter hydrogenoformans DSM 2784	DSM 2784
GCA_000429185.1	65497	Actinoalloteichus cyanogriseus DSM 43889	DSM 43889
GCA_900111005.1	65499	Lentzea albida	DSM 44437
GCA_000620065.1	65552	Meiothermus cerbereus DSM 11376	DSM 11376
GCA_000024885.1	65553	Sulfurospirillum deleyianum DSM 6946	DSM 6946
GCA_000341395.1	65555	Desulfocapsa sulfexigens DSM 10523	DSM 10523
GCA_001571225.1	65655	Hydrogenophaga palleronii NBRC 102513	NBRC 102513
GCA_001592305.1	65656	Hydrogenophaga taeniospiralis NBRC 102512	NBRC 102512
GCA_001571145.1	65657	Hydrogenophaga flava NBRC 102514	NBRC 102514
GCA_000975275.1	65700	Erwinia tracheiphila	BuffGH
GCA_900108405.1	65735	Paracoccus alkenifer	DSM 11593
GCA_000689415.1	65741	Pseudomonas knackmussii B13	B13
GCA_000723405.1	65786	Hydrogenophaga intermedia	S1
GCA_000227565.1	65958	Komagataeibacter oboediens 174Bp2	174Bp2
GCA_000193245.2	65959	Acetobacter pomorum DM001	DM001
GCA_000411155.1	66228	Actinomyces europaeus ACS-120-V-Col10b	ACS-120-V-Col10b
GCA_000964425.1	66229	Komagataeibacter intermedius TF2	TF2
GCA_000248395.2	66269	Pantoea stewartii subsp. stewartii DC283	DC283
GCA_000568815.1	66821	Sulfurospirillum multivorans DSM 12446	DSM 12446
GCA_000519265.1	66849	Desulfonatronum lacustre DSM 10312	DSM 10312
GCA_001468085.1	66969	Legionella waltersii	ATCC 51914
GCA_000425345.1	67576	Rheinheimera baltica DSM 14885	DSM 14885
GCA_000264785.1	67780	Edwardsiella ictaluri ATCC 33202	ATCC 33202
GCA_000764735.1	67824	Citrobacter farmeri GTC 1319	GTC 1319
GCA_000027085.1	67825	Citrobacter rodentium ICC168	ICC168
GCA_000759835.1	67826	Citrobacter sedlakii NBRC 105722	NBRC 105722
GCA_000759755.1	67827	Citrobacter werkmanii NBRC 105721	NBRC 105721
GCA_000017245.1	67854	Actinobacillus succinogenes 130Z	130Z
GCA_001038205.1	67855	Muribacter muris	Ackerman80-443D
GCA_000974445.1	68170	Lechevalieria aerocolonigenes	NBRC 13195
[truncated: 3,682 more rows]

## Sheet: Table S5 MAG
Table S5. 3032 MAGs.
Assembly_accession
GCA_000208265.2
GCA_900007175.1
GCA_900007185.1
GCA_900010595.2
GCA_900010795.1
GCA_900078565.1
GCA_900078575.1
GCA_900078585.1
GCA_900078595.1
GCA_900078605.1
GCA_900078615.1
GCA_900078625.1
GCA_900078635.1
GCA_900078645.1
GCA_900078655.1
GCA_900091255.1
GCA_900092165.1
GCA_900092195.1
GCA_900092205.1
GCA_900092215.1
GCA_900092225.1
GCA_900118485.1
GCA_900120265.1
GCA_900149185.1
GCA_900149205.1
GCA_900149215.1
GCA_900149225.1
GCA_900149235.1
GCA_900149925.1
GCA_900149935.1
GCA_900149945.1
GCA_900149955.1
GCA_900149965.1
GCA_900149975.1
GCA_900149985.1
GCA_900149995.1
GCA_900150005.1
GCA_900150015.1
GCA_900150025.1
GCA_900150035.1
GCA_900150045.1
GCA_900150055.1
GCA_900150065.1
GCA_900150075.1
GCA_900150085.1
GCA_900150095.1
GCA_900150105.1
GCA_900150115.1
GCA_900150125.1
GCA_900150135.1
GCA_900150145.1
GCA_900150155.1
GCA_900150165.1
GCA_900150175.1
GCA_900150185.1
GCA_900150195.1
GCA_900150205.1
GCA_900150215.1
GCA_900150225.1
GCA_900150235.1
GCA_900150245.1
GCA_900150255.1
GCA_900150265.1
GCA_900150275.1
GCA_900150285.1
GCA_900150295.1
GCA_900150305.1
GCA_900150315.1
GCA_900150325.1
GCA_900150335.1
GCA_900150345.1
GCA_900150355.1
GCA_900150365.1
GCA_900150375.1
GCA_900150385.1
GCA_900150395.1
GCA_900150405.1
GCA_900150415.1
GCA_900150425.1
GCA_900150435.1
GCA_900150445.1
GCA_900150455.1
GCA_900150465.1
GCA_900150475.1
GCA_900150485.1
GCA_900150495.1
GCA_900150505.1
GCA_900150515.1
GCA_900150525.1
GCA_900150535.1
GCA_900150545.1
GCA_900150555.1
GCA_900150565.1
GCA_900150575.1
GCA_900150585.1
GCA_900150595.1
GCA_900150615.1
GCA_900150625.1
GCA_900150635.1
GCA_900150655.1
GCA_900150665.1
GCA_900150675.1
GCA_900150685.1
GCA_900150695.1
GCA_900150705.1
GCA_900150715.1
GCA_900150725.1
GCA_900150735.1
GCA_900150745.1
GCA_900150765.1
GCA_900150775.1
GCA_900150785.1
GCA_900150795.1
GCA_900150805.1
GCA_900150815.1
GCA_900150825.1
GCA_900150835.1
GCA_900150845.1
GCA_900150855.1
GCA_900150865.1
GCA_900150875.1
GCA_900150885.1
GCA_900150895.1
GCA_900150905.1
GCA_900150915.1
GCA_900150935.1
GCA_900150945.1
GCA_900150955.1
GCA_900150965.1
GCA_900150975.1
GCA_900150985.1
GCA_900150995.1
GCA_900151005.1
GCA_900151015.1
GCA_900151025.1
GCA_900151035.1
GCA_900151045.1
GCA_900151055.1
GCA_900151065.1
GCA_900151075.1
GCA_900151085.1
GCA_900151105.1
GCA_900151115.1
GCA_900151125.1
GCA_900151135.1
GCA_900151145.1
GCA_900151155.1
GCA_900151165.1
GCA_900151175.1
GCA_900151185.1
GCA_900151195.1
GCA_900151215.1
GCA_900151235.1
GCA_900151245.1
GCA_900151255.1
GCA_900151265.1
GCA_900151275.1
GCA_900151285.1
GCA_900151295.1
GCA_900151305.1
GCA_900151315.1
GCA_900151325.1
GCA_900151335.1
GCA_900151345.1
GCA_900151355.1
GCA_900151365.1
GCA_900151375.1
GCA_900151385.1
GCA_900151395.1
GCA_900151405.1
GCA_900151415.1
GCA_900151425.1
GCA_900151435.1
GCA_900151445.1
GCA_900151455.1
GCA_900151465.1
GCA_900151475.1
GCA_900151485.1
GCA_900151495.1
GCA_900151505.1
GCA_900151515.1
GCA_900151525.1
GCA_900151535.1
GCA_900151555.1
GCA_900151565.1
GCA_900151575.1
GCA_900151585.1
GCA_900151595.1
GCA_900151605.1
GCA_900151615.1
GCA_900151625.1
GCA_900151635.1
GCA_900151645.1
GCA_900151655.1
GCA_900151665.1
GCA_900151675.1
GCA_900151685.1
GCA_900151695.1
GCA_900151705.1
GCA_900151715.1
GCA_900151725.1
GCA_900151735.1
GCA_900151745.1
GCA_900151755.1
GCA_900151765.1
GCA_900151775.1
GCA_900151785.1
GCA_900151795.1
GCA_900151805.1
GCA_900151815.1
GCA_900151825.1
GCA_900151835.1
GCA_900151845.1
GCA_900151855.1
GCA_900151865.1
GCA_900151875.1
GCA_900151885.1
GCA_900151895.1
GCA_900151905.1
GCA_900151915.1
GCA_900151925.1
GCA_900151935.1
GCA_900151945.1
GCA_900151955.1
GCA_900151965.1
GCA_900151975.1
GCA_900151985.1
GCA_900151995.1
GCA_900152025.1
GCA_900152035.1
GCA_900152045.1
GCA_900152055.1
GCA_900152065.1
GCA_900152075.1
GCA_900152085.1
GCA_900152095.1
GCA_900152105.1
GCA_900152115.1
GCA_900152125.1
GCA_900152135.1
GCA_900152145.1
GCA_900152155.1
GCA_900152165.1
GCA_900152175.1
GCA_900152185.1
GCA_900152195.1
GCA_900152205.1
GCA_900152215.1
GCA_900152225.1
GCA_900152235.1
GCA_900152245.1
GCA_900152255.1
GCA_900152265.1
GCA_900152275.1
GCA_900152285.1
GCA_900152295.1
GCA_900152305.1
GCA_900152315.1
GCA_900152335.1
GCA_900152345.1
GCA_900152355.1
GCA_900152365.1
GCA_900152375.1
GCA_900152385.1
GCA_900152395.1
GCA_900152405.1
GCA_900152415.1
GCA_900152425.1
GCA_900152435.1
GCA_900152445.1
GCA_900152455.1
GCA_900152465.1
GCA_900152475.1
GCA_900152485.1
GCA_900152495.1
GCA_900152505.1
GCA_900152525.1
GCA_900152535.1
GCA_900152545.1
GCA_900152555.1
GCA_900152565.1
GCA_900152585.1
GCA_900152595.1
GCA_900152605.1
GCA_900152615.1
GCA_900152625.1
GCA_900152635.1
GCA_900152645.1
GCA_900152675.1
GCA_900152685.1
GCA_900152695.1
GCA_900152705.1
GCA_900152715.1
GCA_900152725.1
GCA_900152735.1
GCA_900152745.1
GCA_900152755.1
GCA_900152765.1
GCA_900152775.1
GCA_900152785.1
GCA_900152795.1
GCA_900152805.1
GCA_900152815.1
GCA_900152825.1
GCA_900152835.1
GCA_900152855.1
GCA_900152865.1
GCA_900152875.1
GCA_900152885.1
GCA_900152895.1
GCA_900152905.1
GCA_900152915.1
GCA_900152925.1
GCA_900152945.1
GCA_900152955.1
GCA_900152965.1
GCA_900152975.1
GCA_900152985.1
GCA_900153005.1
GCA_900153015.1
GCA_900153045.1
GCA_900153055.1
GCA_900153065.1
GCA_900153075.1
GCA_900153095.1
GCA_900153105.1
GCA_900153115.1
GCA_900153125.1
GCA_900153135.1
GCA_900153145.1
GCA_900153155.1
GCA_900153165.1
GCA_900153175.1
GCA_900153185.1
GCA_900153195.1
GCA_900153205.1
GCA_900153215.1
GCA_900153225.1
GCA_900153235.1
GCA_900153245.1
GCA_900153255.1
GCA_900153265.1
GCA_900153275.1
GCA_900153285.1
GCA_900153295.1
GCA_900153305.1
GCA_900153315.1
GCA_900153325.1
GCA_900153335.1
GCA_900153345.1
GCA_900153355.1
GCA_900153365.1
GCA_900153375.1
GCA_900153385.1
GCA_900153395.1
GCA_900153405.1
GCA_900153415.1
GCA_900153425.1
GCA_900153435.1
GCA_900153455.1
GCA_900153465.1
GCA_900153475.1
GCA_900153485.1
GCA_900153495.1
GCA_900153505.1
GCA_900153515.1
GCA_900153525.1
GCA_900153535.1
GCA_900153545.1
GCA_900153555.1
GCA_900153565.1
GCA_900153575.1
GCA_900153595.1
GCA_900153605.1
GCA_900153615.1
GCA_900153625.1
GCA_900153635.1
GCA_900153645.1
GCA_900153655.1
GCA_900153665.1
GCA_900153675.1
GCA_900153685.1
GCA_900153695.1
GCA_900153705.1
GCA_900153715.1
GCA_900153725.1
GCA_900153735.1
GCA_900153745.1
GCA_900153755.1
GCA_900153765.1
GCA_900153775.1
GCA_900153785.1
GCA_900153795.1
GCA_900153805.1
GCA_900153815.1
GCA_900153825.1
GCA_900153835.1
GCA_900153845.1
GCA_900153855.1
GCA_900153865.1
GCA_900153875.1
GCA_900153885.1
GCA_900153895.1
GCA_900153905.1
GCA_900153915.1
GCA_900153925.1
GCA_900153935.1
GCA_900153945.1
GCA_900153955.1
GCA_900153965.1
GCA_900153975.1
GCA_900153985.1
GCA_900153995.1
GCA_900154005.1
GCA_900154015.1
GCA_900154025.1
GCA_900154035.1
GCA_900154045.1
GCA_900154055.1
GCA_900154065.1
GCA_900154075.1
GCA_900154085.1
GCA_900154095.1
GCA_900154115.1
GCA_900154125.1
GCA_900154135.1
GCA_900154145.1
GCA_900154155.1
GCA_900154165.1
GCA_900154175.1
GCA_900154185.1
GCA_900154195.1
GCA_900154205.1
GCA_900154215.1
GCA_900154225.1
GCA_900154235.1
GCA_900154245.1
GCA_900154255.1
GCA_900154265.1
GCA_900154275.1
GCA_900154285.1
GCA_900154295.1
GCA_900154305.1
GCA_900154315.1
GCA_900154325.1
GCA_900154335.1
GCA_900154715.1
GCA_900154815.1
GCA_900154825.1
GCA_900154895.1
GCA_900154995.1
GCA_900155165.1
GCA_900155235.1
GCA_900155245.1
GCA_900155255.1
GCA_900155275.1
GCA_900198715.1
GCA_900198985.1
GCA_900199125.1
GCA_900199135.1
GCA_900199155.1
GCA_900199165.1
GCA_900199175.1
GCA_900215115.1
GCA_900215675.1
GCA_900215685.1
GCA_900216185.1
GCA_900221065.1
GCA_900236785.1
GCA_900236795.1
GCA_900236805.1
GCA_900236815.1
GCA_900236825.1
GCA_900236835.1
GCA_900236845.1
GCA_900236855.1
GCA_900236865.1
GCA_900236875.1
GCA_900236885.1
GCA_900236895.1
GCA_900236905.1
GCA_900236915.1
GCA_900236925.1
GCA_900236935.1
GCA_900236945.1
GCA_900236955.1
GCA_900236965.1
GCA_900236975.1
GCA_900236985.1
GCA_900236995.1
GCA_900237005.1
GCA_900237015.1
GCA_900237025.1
GCA_900237035.1
GCA_900237045.1
GCA_900237055.1
GCA_900237065.1
GCA_900237075.1
GCA_900237085.1
GCA_900237095.1
GCA_900237105.1
GCA_900237115.1
GCA_900237125.1
GCA_900237135.1
GCA_900237145.1
GCA_900237155.1
GCA_900237165.1
GCA_900237175.1
GCA_900237185.1
GCA_900237195.1
GCA_900237205.1
GCA_900237215.1
GCA_900237225.1
GCA_900237235.1
GCA_900237245.1
GCA_900237255.1
GCA_900237265.1
GCA_900237275.1
GCA_900237295.1
GCA_900237305.1
GCA_900237315.1
GCA_900237325.1
GCA_900237335.1
GCA_900237345.1
GCA_900237355.1
GCA_900237365.1
GCA_900237375.1
GCA_900237385.1
GCA_900237395.1
GCA_900237405.1
GCA_900237415.1
GCA_900237425.1
GCA_900237435.1
GCA_900237445.1
GCA_900237455.1
GCA_900237465.1
GCA_900237475.1
GCA_900240115.1
GCA_900241025.1
GCA_900243965.1
GCA_900243975.1
GCA_900243985.1
GCA_900244005.1
GCA_900244025.1
GCA_900244035.1
GCA_900244065.1
GCA_900244075.1
GCA_900244235.1
GCA_900244285.1
GCA_900244295.1
GCA_900244305.1
GCA_900244315.1
GCA_900244325.1
GCA_900244335.1
GCA_900244345.1
GCA_900244425.1
GCA_900244725.1
GCA_900244745.1
GCA_900253415.1
GCA_900253485.1
GCA_900254015.1
GCA_900254205.1
GCA_900254565.1
GCA_900255595.1
GCA_900279865.1
GCA_900280425.1
GCA_900280475.1
GCA_900280515.1
GCA_900280545.1
GCA_900280595.1
GCA_900280645.1
GCA_900280655.1
GCA_900280675.1
GCA_900280685.1
GCA_900280735.1
GCA_900280805.1
GCA_900281005.1
GCA_900281015.1
GCA_900281025.1
GCA_900281055.1
GCA_900491985.1
GCA_900491995.1
GCA_900492005.1
GCA_900492015.1
GCA_900492025.1
GCA_900492035.1
GCA_900492045.1
GCA_900492055.1
GCA_900492065.1
GCA_900492075.1
GCA_900492085.1
GCA_900492095.1
GCA_900498315.1
GCA_900609035.2
GCA_901457985.1
GCA_901458025.1
GCA_901458035.1
GCA_901458045.1
GCA_901458055.1
GCA_901458065.1
GCA_901458075.1
GCA_901458085.1
GCA_901458095.1
GCA_901458105.1
GCA_901458115.1
GCA_901458125.1
GCA_901458135.1
GCA_901458145.1
GCA_901458155.1
GCA_901458165.1
GCA_901458175.1
GCA_901458185.1
GCA_901458195.1
GCA_901458205.1
GCA_901458215.1
GCA_901458225.1
GCA_901458235.1
GCA_901458245.1
GCA_901458255.1
GCA_901458265.1
GCA_901458275.1
GCA_901458285.1
GCA_901458295.1
GCA_901458305.1
GCA_901458315.1
GCA_901458325.1
GCA_901458335.1
GCA_901458345.1
GCA_901458355.1
GCA_901458365.1
GCA_901458375.1
GCA_901458385.1
GCA_901458395.1
GCA_901458405.1
GCA_901458415.1
GCA_901458425.1
GCA_901458435.1
GCA_901458445.1
GCA_901458455.1
GCA_901458465.1
GCA_901458475.1
GCA_901458485.1
GCA_901458495.1
GCA_901458505.1
GCA_901458515.1
GCA_901458525.1
GCA_901458535.1
GCA_901458545.1
GCA_901458555.1
GCA_901458565.1
GCA_901458575.1
GCA_901458585.1
GCA_901458595.1
GCA_901458605.1
GCA_901458615.1
GCA_901458625.1
GCA_901458635.1
GCA_901458645.1
GCA_901458655.1
GCA_901458665.1
GCA_901458675.1
GCA_901458685.1
GCA_901458695.1
GCA_901458705.1
GCA_901458715.1
GCA_901458725.1
GCA_901458735.1
GCA_901458745.1
GCA_901458755.1
GCA_901458765.1
GCA_901458775.1
GCA_901458785.1
GCA_901458805.1
GCA_901458815.1
GCA_901458825.1
GCA_901458835.1
GCA_901458845.1
GCA_901458855.1
GCA_901458865.1
GCA_901458875.1
GCA_901458885.1
GCA_901458895.1
GCA_901458905.1
GCA_901458915.1
GCA_901458925.1
GCA_901458935.1
GCA_901458945.1
GCA_901458955.1
GCA_901458965.1
GCA_901458975.1
GCA_901458985.1
GCA_901458995.1
GCA_901459005.1
GCA_901459015.1
GCA_901459025.1
GCA_901459035.1
GCA_901459045.1
GCA_901459055.1
GCA_901459065.1
GCA_901459075.1
GCA_901459085.1
GCA_901459095.1
GCA_901459105.1
GCA_901459115.1
GCA_901459125.1
GCA_901459135.1
GCA_901459145.1
GCA_901459155.1
GCA_901459165.1
GCA_901459175.1
GCA_901459185.1
GCA_901459195.1
GCA_901459205.1
GCA_901459215.1
GCA_901459225.1
GCA_901459235.1
GCA_901459245.1
GCA_901459255.1
GCA_901459265.1
GCA_901459275.1
GCA_901459285.1
GCA_901459295.1
GCA_901459305.1
GCA_901459315.1
GCA_901459325.1
GCA_901459335.1
GCA_901459345.1
GCA_901459355.1
GCA_901459365.1
GCA_901459375.1
GCA_901459385.1
GCA_901459395.1
GCA_901459405.1
GCA_901459415.1
GCA_901459425.1
GCA_901459435.1
GCA_901459445.1
GCA_901459455.1
GCA_901459465.1
GCA_901459475.1
GCA_901459485.1
GCA_901459495.1
GCA_901459505.1
GCA_901459515.1
GCA_901459525.1
GCA_901459535.1
GCA_901459545.1
GCA_901459555.1
GCA_901459565.1
GCA_901459575.1
GCA_901459585.1
GCA_901459595.1
GCA_901459605.1
GCA_901459615.1
GCA_901459625.1
GCA_901459635.1
GCA_901459645.1
GCA_901459655.1
GCA_901459675.1
GCA_901459685.1
GCA_901459695.1
GCA_901459705.1
GCA_901459715.1
GCA_901459725.1
GCA_901459735.1
GCA_901459755.1
GCA_901459765.1
GCA_000508725.1
GCA_001458835.1
GCA_001458855.1
GCA_001458875.1
GCA_001458895.1
GCA_001458915.1
GCA_001458935.1
GCA_001458955.1
GCA_001458975.1
GCA_001458995.1
GCA_001459015.1
GCA_001459035.1
GCA_001459055.1
GCA_001459075.1
GCA_001459115.1
GCA_001459135.1
GCA_001459155.1
GCA_001459175.1
GCA_001459195.1
GCA_001459215.1
GCA_001459235.1
GCA_001459255.1
GCA_001459275.1
GCA_001459295.1
GCA_001459315.1
GCA_001459335.1
GCA_001459355.1
GCA_001459375.1
GCA_001459395.1
GCA_001459415.1
GCA_001459435.1
GCA_001459455.1
GCA_001459475.1
GCA_001459495.1
GCA_001459515.1
GCA_001459535.1
GCA_001459555.1
GCA_001459575.1
GCA_001459595.1
GCA_001459615.1
GCA_001459635.1
GCA_001459655.1
GCA_001459675.1
GCA_001459695.1
GCA_001459715.1
GCA_001459735.1
GCA_001459755.1
GCA_001459795.1
GCA_001459815.1
GCA_001459835.1
GCA_001459855.1
GCA_001459875.1
GCA_001459895.1
GCA_001459915.1
GCA_001459935.1
GCA_001459955.1
GCA_001459975.1
GCA_001459995.1
GCA_001460015.1
GCA_001460035.1
GCA_001460055.1
GCA_001460075.1
GCA_001460095.1
GCA_001460115.1
GCA_001460135.1
GCA_001460155.1
GCA_001460175.1
GCA_001460195.1
GCA_001460215.1
GCA_001460235.1
GCA_001460255.1
GCA_001460275.1
GCA_001460295.1
GCA_001460315.1
GCA_001460335.1
GCA_001460355.1
GCA_001460375.1
GCA_001460395.1
GCA_001460415.1
GCA_001460435.1
GCA_001460455.1
GCA_001460485.1
GCA_001460605.1
GCA_001460655.1
GCA_001460675.1
GCA_001460695.1
GCA_001460715.1
GCA_001460735.1
GCA_001460755.1
GCA_001460775.1
GCA_001460795.1
GCA_001460815.1
GCA_900004975.1
GCA_900004985.1
GCA_900004995.1
GCA_900005005.1
GCA_900005015.1
GCA_900005385.1
GCA_900005395.1
GCA_900005405.1
GCA_900005415.1
GCA_900005425.1
GCA_900005435.1
GCA_900005445.1
GCA_900005455.1
GCA_900005465.1
GCA_900005475.1
GCA_900005485.1
GCA_900005635.1
GCA_900005645.1
GCA_900005655.1
GCA_900005665.1
GCA_900005725.1
GCA_900005735.1
GCA_900005795.1
GCA_900005805.1
GCA_900005885.1
GCA_900005995.1
GCA_900006025.1
GCA_900006055.1
GCA_900006065.1
GCA_900006075.1
GCA_900006085.1
GCA_900006095.1
GCA_900006105.1
GCA_900006115.1
GCA_900006125.1
GCA_900006145.1
GCA_900006175.1
GCA_900006195.1
GCA_900006215.1
GCA_900006225.1
GCA_900006235.1
GCA_900006355.1
GCA_900006365.1
GCA_900006415.1
GCA_900006425.1
GCA_900006435.1
GCA_900006445.1
GCA_900006455.1
GCA_900006465.1
GCA_900006475.1
GCA_900006485.1
GCA_900006495.1
GCA_900006505.1
GCA_900006515.1
GCA_900006525.1
GCA_900006535.1
GCA_900006545.1
GCA_900006555.1
GCA_900006565.1
GCA_900006585.1
GCA_900006615.1
GCA_900006625.1
GCA_900006635.1
GCA_900006645.1
GCA_900006685.1
GCA_900006695.1
GCA_900006715.1
GCA_900006725.1
GCA_900006755.1
GCA_900006765.1
GCA_900006775.1
GCA_900006785.1
GCA_900006795.1
GCA_900006805.1
GCA_900006815.1
GCA_900006825.1
GCA_900006885.1
GCA_900006895.1
GCA_900006905.1
GCA_900006915.1
GCA_900006925.1
GCA_900006955.1
GCA_900006965.1
GCA_900006975.1
GCA_900006995.1
GCA_900007015.1
GCA_900007045.1
GCA_900007065.1
GCA_900007075.1
GCA_900007115.1
GCA_900007125.1
GCA_900007155.1
GCA_900007205.1
GCA_900007215.1
GCA_900007225.1
GCA_900007235.1
GCA_900007255.1
GCA_900007285.1
GCA_900007295.1
GCA_900007305.1
GCA_900007355.1
GCA_900007365.1
GCA_900007455.1
GCA_900007465.1
GCA_900009855.1
GCA_900019255.1
GCA_900210515.1
GCA_900211255.1
GCA_900211295.1
GCA_900211305.1
GCA_900211535.1
GCA_900211565.1
GCA_900211745.1
GCA_900212155.1
GCA_900213035.1
GCA_900213045.1
GCA_900213055.1
GCA_900213065.1
GCA_900213075.1
GCA_900213085.1
GCA_900213095.1
GCA_900213105.1
GCA_900213115.1
GCA_900213125.1
GCA_900213135.1
GCA_900213145.1
GCA_900213155.1
GCA_900213165.1
GCA_900213175.1
GCA_900213185.1
GCA_900213195.1
GCA_900213205.1
GCA_900213215.1
GCA_900213225.1
GCA_900213235.1
GCA_900213245.1
GCA_900213255.1
GCA_900213265.1
GCA_900213275.1
GCA_900213285.1
GCA_900213295.1
GCA_900213305.1
GCA_900213315.1
GCA_900213325.1
GCA_900213335.1
GCA_900213345.1
GCA_900213355.1
GCA_900213365.1
GCA_900213375.1
GCA_900213385.1
GCA_900213395.1
GCA_900213405.1
GCA_900213415.1
GCA_900213425.1
GCA_900213435.1
GCA_900213445.1
GCA_900213455.1
GCA_900213465.1
GCA_900213475.1
GCA_900213495.1
GCA_900213505.1
GCA_900213515.1
GCA_900213525.1
GCA_900213535.1
GCA_900213545.1
GCA_900213555.1
GCA_900213565.1
GCA_900213575.1
GCA_900213585.1
GCA_900213595.1
GCA_900213605.1
GCA_900213615.1
GCA_900213625.1
GCA_900213635.1
GCA_900213645.1
GCA_900213655.1
GCA_900213665.1
GCA_900213675.1
GCA_900213695.1
GCA_900213705.1
GCA_900213715.1
GCA_900213725.1
GCA_900213735.1
GCA_900213745.1
GCA_900213795.1
GCA_900214615.1
GCA_900214755.1
GCA_900214865.1
GCA_900216735.1
GCA_900217075.1
GCA_900217095.1
GCA_900222715.1
GCA_900222765.1
GCA_900222775.1
GCA_900222805.1
GCA_900222865.1
GCA_900222935.1
GCA_900224615.1
GCA_900224775.1
GCA_900224905.1
GCA_900225015.1
GCA_900225515.1
GCA_900226785.1
GCA_900226795.1
GCA_900226805.1
GCA_900226815.1
GCA_900226825.1
GCA_900226835.1
GCA_900226845.1
GCA_900226855.1
GCA_900226865.1
GCA_900226875.1
GCA_900226885.1
GCA_900226895.1
GCA_900226905.1
GCA_900226915.1
GCA_900226925.1
GCA_900226935.1
GCA_900226945.1
GCA_900226955.1
GCA_900226965.1
GCA_900226985.1
GCA_900226995.1
GCA_900227005.1
GCA_900227015.1
GCA_900227025.1
GCA_900227035.1
GCA_900227045.1
GCA_900227055.1
GCA_900227065.1
GCA_900227075.1
GCA_900227085.1
GCA_900227105.1
GCA_900227115.1
GCA_900227125.1
GCA_900227135.1
GCA_900227145.1
GCA_900227155.1
GCA_900227165.1
GCA_900227175.1
GCA_900227185.1
GCA_900227195.1
GCA_900227205.1
GCA_900227215.1
GCA_900227225.1
GCA_900227235.1
GCA_900227245.1
GCA_900227255.1
GCA_900227265.1
GCA_900227275.1
GCA_900227285.1
GCA_900227295.1
GCA_900227305.1
GCA_900227315.1
GCA_900227325.1
GCA_900227335.1
GCA_900227345.1
GCA_900227355.1
GCA_900227365.1
GCA_900227375.1
GCA_900227385.1
GCA_900227395.1
GCA_900227405.1
GCA_900227415.1
GCA_900227425.1
GCA_900227435.1
GCA_900227445.1
GCA_900227455.1
GCA_900227465.1
GCA_900227475.1
GCA_900227485.1
GCA_900227495.1
GCA_900227515.1
GCA_900227525.1
GCA_900227535.1
GCA_900227545.1
GCA_900227555.1
GCA_900227565.1
GCA_900227575.1
GCA_900227585.1
GCA_900227595.1
GCA_900227615.1
GCA_900227625.1
GCA_900227665.1
GCA_900227685.1
GCA_900227755.1
GCA_900229065.1
GCA_900229175.1
GCA_900229235.1
GCA_900229305.1
GCA_900229515.1
GCA_900229525.1
GCA_900229755.1
GCA_900229775.1
GCA_900229805.1
GCA_900252585.1
GCA_900257595.1
GCA_900257985.1
GCA_900260195.1
GCA_900260315.1
GCA_900260345.1
GCA_900260515.1
GCA_900260525.1
GCA_900260615.1
GCA_900260815.1
GCA_900260925.1
GCA_900260975.1
GCA_900261025.1
GCA_900261045.1
GCA_900261065.1
GCA_900261095.1
GCA_900261105.1
GCA_900261185.1
GCA_900261195.1
GCA_900261225.1
GCA_900261245.1
GCA_900261435.1
GCA_900261475.1
GCA_900261515.1
GCA_900261545.1
GCA_900261565.1
GCA_900261635.1
GCA_900261665.1
GCA_900261685.1
GCA_900261715.1
GCA_900261725.1
GCA_900261735.1
GCA_900261755.1
GCA_900261775.1
GCA_900261785.1
GCA_900261895.1
GCA_900261995.1
GCA_900262015.1
GCA_900262055.1
GCA_900262275.1
GCA_900262285.1
GCA_900262315.1
GCA_900262335.1
GCA_900262385.1
GCA_900262395.1
GCA_900262405.1
GCA_900262465.1
GCA_900262475.1
GCA_900262505.1
GCA_900262525.1
GCA_900262545.1
GCA_900262685.1
GCA_900262795.1
GCA_900262885.1
GCA_900262965.1
GCA_900263045.1
GCA_900263205.1
GCA_900263235.1
GCA_900263265.1
GCA_900263305.1
GCA_900263375.1
GCA_900263385.1
GCA_900263415.1
GCA_900263455.1
GCA_900263555.1
GCA_900263565.1
GCA_900263595.1
GCA_900263705.1
GCA_900263735.1
GCA_900263775.1
GCA_900263795.1
GCA_900263875.1
GCA_900263895.1
GCA_900263915.1
GCA_900263935.1
GCA_900263955.1
GCA_900264015.1
GCA_900264035.1
GCA_900264075.1
GCA_900264085.1
GCA_900264095.1
GCA_900264105.1
GCA_900264145.1
GCA_900264215.1
GCA_900264265.1
GCA_900264275.1
GCA_900264295.1
GCA_900264305.1
GCA_900264325.1
GCA_900264355.1
GCA_900264375.1
GCA_900264435.1
GCA_900264505.1
GCA_900264635.1
GCA_900264735.1
GCA_900264775.1
GCA_900264805.1
GCA_900264945.1
GCA_900265145.1
GCA_900265195.1
GCA_900265215.1
GCA_900265365.1
GCA_900265375.1
GCA_900265385.1
GCA_900265465.1
GCA_900265555.1
GCA_900265565.1
GCA_900265575.1
GCA_900265595.1
GCA_900265645.1
GCA_900265895.1
GCA_900265935.1
GCA_900265955.1
GCA_900266005.1
GCA_900266015.1
GCA_900266045.1
GCA_900266055.1
GCA_900266065.1
GCA_900266085.1
GCA_900266115.1
GCA_900266125.1
GCA_900266185.1
GCA_900266265.1
GCA_900266325.1
GCA_900266335.1
GCA_900266455.1
GCA_900266515.1
GCA_900266525.1
GCA_900266535.1
GCA_900266565.1
GCA_900266605.1
GCA_900266615.1
GCA_900266625.1
GCA_900266675.1
GCA_900266745.1
GCA_900266795.1
GCA_900266805.1
GCA_900266815.1
GCA_900266845.1
GCA_900266875.1
GCA_900266905.1
GCA_900266955.1
GCA_900267035.1
GCA_900267125.1
GCA_900267155.1
GCA_900267165.1
GCA_900267185.1
GCA_900267205.1
GCA_900267265.1
GCA_900267285.1
GCA_900267345.1
GCA_900267425.1
GCA_900267475.1
GCA_900267535.1
GCA_900267545.1
GCA_900267615.1
GCA_900267625.1
GCA_900267635.1
GCA_900267645.1
GCA_900267735.1
GCA_900267775.1
GCA_900267825.1
GCA_900267875.1
GCA_900267905.1
GCA_900267925.1
GCA_900267965.1
GCA_900268005.1
GCA_900268045.1
GCA_900268135.1
GCA_900268185.1
GCA_900268195.1
GCA_900268205.1
GCA_900268265.1
GCA_900268275.1
GCA_900268295.1
GCA_900268305.1
GCA_900268425.1
GCA_900268475.1
GCA_900268505.1
GCA_900268515.1
GCA_900268605.1
GCA_900268935.1
GCA_900269265.1
GCA_900269335.1
GCA_900269395.1
GCA_900269505.1
GCA_900269955.1
GCA_900270035.1
GCA_900270045.1
GCA_900270125.1
GCA_900270175.1
GCA_900270245.1
GCA_900270305.1
GCA_900270335.1
GCA_900270375.1
GCA_900270415.1
GCA_900270505.1
GCA_900270575.1
GCA_900270585.1
GCA_900270625.1
GCA_900270685.1
GCA_900270705.1
GCA_900270725.1
GCA_900270765.1
GCA_900270785.1
GCA_900270805.1
GCA_900270835.1
GCA_900270905.1
GCA_900271015.1
GCA_900271075.1
GCA_900271125.1
GCA_900271255.1
GCA_900271305.1
GCA_900271385.1
GCA_900271465.1
GCA_900271555.1
GCA_900271715.1
GCA_900271765.1
GCA_900271825.1
GCA_900271865.1
GCA_900271875.1
GCA_900271935.1
GCA_900272045.1
GCA_900272085.1
GCA_900272125.1
GCA_900272155.1
GCA_900272285.1
GCA_900272385.1
GCA_900272465.1
GCA_900272475.1
GCA_900272485.1
GCA_900272565.1
GCA_900272625.1
GCA_900272665.1
GCA_900272685.1
GCA_900272775.1
GCA_900272785.1
GCA_900272815.1
GCA_900272845.1
GCA_900272935.1
GCA_900272995.1
GCA_900273015.1
GCA_900273075.1
GCA_900273165.1
GCA_900273205.1
GCA_900273235.1
GCA_900273255.1
GCA_900273305.1
GCA_900273415.1
GCA_900273465.1
GCA_900273535.1
GCA_900273575.1
GCA_900273615.1
GCA_900273695.1
GCA_900273875.1
GCA_900274025.1
GCA_900274055.1
GCA_900274125.1
GCA_900274205.1
GCA_900274235.1
GCA_900274275.1
GCA_900274325.1
GCA_900274825.1
GCA_900274885.1
GCA_900274895.1
GCA_900274905.1
GCA_900275135.1
GCA_900275185.1
GCA_900275215.1
GCA_900275245.1
GCA_900275265.1
GCA_900275275.1
GCA_900275465.1
GCA_900275635.1
GCA_900275725.1
GCA_900275735.1
GCA_900275745.1
GCA_900275755.1
GCA_900275765.1
GCA_900275795.1
GCA_900275805.1
GCA_900275815.1
GCA_900275925.1
GCA_900275935.1
GCA_900275945.1
GCA_900275955.1
GCA_900276005.1
GCA_900276025.1
GCA_900276045.1
GCA_900276085.1
GCA_900276095.1
GCA_900276125.1
GCA_900276135.1
GCA_900276165.1
GCA_900276195.1
GCA_900276235.1
GCA_900276255.1
GCA_900276305.1
GCA_900276335.1
GCA_900276365.1
GCA_900276375.1
GCA_900276385.1
GCA_900276415.1
GCA_900276445.1
GCA_900276465.1
GCA_900276505.1
GCA_900276525.1
GCA_900276535.1
GCA_900276565.1
GCA_900276615.1
GCA_900276655.1
GCA_900276685.1
GCA_900276695.1
GCA_900276755.1
GCA_900276765.1
GCA_900276805.1
GCA_900276855.1
GCA_900276895.1
GCA_900276925.1
GCA_900276955.1
GCA_900276985.1
GCA_900277025.1
GCA_900277035.1
GCA_900277055.1
GCA_900277095.1
GCA_900277115.1
GCA_900282605.1
GCA_900282615.1
GCA_900282645.1
GCA_900282655.1
GCA_900282665.1
GCA_900282685.1
GCA_900282695.1
GCA_900282705.1
GCA_900282715.1
GCA_900282735.1
GCA_900282755.1
GCA_900282765.1
GCA_900282795.1
GCA_900282815.1
GCA_900282835.1
GCA_900282855.1
GCA_900282865.1
GCA_900282885.1
GCA_900282895.1
GCA_900282995.1
GCA_900283005.1
GCA_900283015.1
GCA_900283025.1
GCA_900283035.1
GCA_900283065.1
GCA_900283085.1
GCA_900283095.1
GCA_900283105.1
GCA_900283135.1
GCA_900283145.1
GCA_900283155.1
GCA_900283185.1
GCA_900283195.1
GCA_900283245.1
GCA_900283255.1
GCA_900283265.1
GCA_900283285.1
GCA_900283295.1
GCA_900283315.1
GCA_900283335.1
GCA_900283345.1
GCA_900283355.1
GCA_900283365.1
GCA_900283395.1
GCA_900283415.1
GCA_900283435.1
GCA_900283445.1
GCA_900283475.1
GCA_900283485.1
GCA_900283535.1
GCA_900283555.1
GCA_900283575.1
GCA_900283605.1
GCA_900283635.1
GCA_900283665.1
GCA_900283675.1
GCA_900283695.1
GCA_900283705.1
GCA_900283745.1
GCA_900283755.1
GCA_900283775.1
GCA_900283785.1
GCA_900283795.1
GCA_900283805.1
GCA_900283815.1
GCA_900283835.1
GCA_900283845.1
GCA_900283865.1
GCA_900283905.1
GCA_900284005.1
GCA_900284015.1
GCA_900284025.1
GCA_900284035.1
GCA_900284045.1
GCA_900284055.1
GCA_900284065.1
GCA_900284085.1
GCA_900284105.1
GCA_900284145.1
GCA_900284155.1
GCA_900284165.1
GCA_900284195.1
GCA_900284215.1
GCA_900284235.1
GCA_900284245.1
GCA_900284265.1
GCA_900284275.1
GCA_900284295.1
GCA_900284335.1
GCA_900284345.1
GCA_900284375.1
GCA_900284395.1
GCA_900284405.1
GCA_900284415.1
GCA_900284435.1
GCA_900284445.1
GCA_900284455.1
GCA_900284465.1
GCA_900284485.1
GCA_900284505.1
GCA_900284535.1
GCA_900284545.1
GCA_900284565.1
GCA_900284575.1
GCA_900284585.1
GCA_900284605.1
GCA_900284615.1
GCA_900284625.1
GCA_900284655.1
GCA_900284665.1
GCA_900284685.1
GCA_900284695.1
GCA_900284705.1
GCA_900284715.1
GCA_900284745.1
GCA_900284755.1
GCA_900284775.1
GCA_900284795.1
GCA_900284825.1
GCA_900284835.1
GCA_900284855.1
GCA_900284865.1
GCA_900284875.1
GCA_900284885.1
GCA_900284895.1
GCA_900284905.1
GCA_900284915.1
GCA_900284925.1
GCA_900284955.1
GCA_900284965.1
GCA_900284995.1
GCA_900285005.1
GCA_900285015.1
GCA_900285055.1
GCA_900285065.1
GCA_900285075.1
GCA_900285105.1
GCA_900285115.1
GCA_900285155.1
GCA_900285165.1
GCA_900285175.1
GCA_900285185.1
GCA_900285215.1
GCA_900285225.1
GCA_900285235.1
GCA_900285255.1
GCA_900285265.1
GCA_900285285.1
GCA_900285305.1
GCA_900285315.1
GCA_900285335.1
GCA_900285355.1
GCA_900285405.1
GCA_900285455.1
GCA_900285475.1
GCA_900285485.1
GCA_900285495.1
GCA_900285505.1
GCA_900285525.1
GCA_900285535.1
GCA_900285545.1
GCA_900285595.1
GCA_900285605.1
GCA_900285625.1
GCA_900285645.1
GCA_900285695.1
GCA_900285705.1
GCA_900285735.1
GCA_900285745.1
GCA_900285775.1
GCA_900285785.1
GCA_900285795.1
GCA_900285805.1
GCA_900285835.1
GCA_900285855.1
GCA_900285905.1
GCA_900285925.1
GCA_900285935.1
GCA_900285945.1
GCA_900285955.1
GCA_900286025.1
GCA_900286065.1
GCA_900286075.1
GCA_900286085.1
GCA_900286105.1
GCA_900286115.1
GCA_900286125.1
GCA_900286135.1
GCA_900286155.1
GCA_900286175.1
GCA_900286185.1
GCA_900286205.1
GCA_900286215.1
GCA_900286225.1
GCA_900286235.1
GCA_900286255.1
GCA_900286275.1
GCA_900286295.1
GCA_900286305.1
GCA_900286325.1
GCA_900286335.1
GCA_900286345.1
GCA_900286365.1
GCA_900286405.1
GCA_900286415.1
GCA_900286435.1
GCA_900286445.1
GCA_900286465.1
GCA_900286495.1
GCA_900286505.1
GCA_900286515.1
GCA_900286525.1
GCA_900286535.1
GCA_900286545.1
GCA_900286555.1
GCA_900286565.1
GCA_900286595.1
GCA_900286605.1
GCA_900286615.1
GCA_900286655.1
GCA_900286665.1
GCA_900286695.1
GCA_900286705.1
GCA_900286715.1
GCA_900286745.1
GCA_900286765.1
GCA_900286775.1
GCA_900286805.1
GCA_900286825.1
GCA_900286835.1
GCA_900286855.1
GCA_900286875.1
GCA_900286895.1
GCA_900286905.1
GCA_900286925.1
GCA_900286955.1
GCA_900286965.1
GCA_900286975.1
GCA_900286995.1
GCA_900287035.1
GCA_900287065.1
GCA_900287075.1
GCA_900287085.1
GCA_900287105.1
GCA_900287115.1
GCA_900287155.1
GCA_900287165.1
GCA_900287185.1
GCA_900287195.1
GCA_900287215.1
GCA_900287245.1
GCA_900287255.1
GCA_900287265.1
GCA_900287275.1
GCA_900287295.1
GCA_900287355.1
GCA_900287385.1
GCA_900287395.1
GCA_900287405.1
GCA_900287415.1
GCA_900287425.1
GCA_900287435.1
GCA_900287455.1
GCA_900287465.1
GCA_900287485.1
GCA_900287495.1
GCA_900287505.1
GCA_900287575.1
GCA_900287595.1
GCA_900287605.1
GCA_900287615.1
GCA_900287625.1
GCA_900287665.1
GCA_900287685.1
GCA_900287695.1
GCA_900287705.1
GCA_900287765.1
GCA_900287785.1
GCA_900287795.1
GCA_900287805.1
GCA_900287815.1
GCA_900287825.1
GCA_900287835.1
GCA_900287885.1
GCA_900287895.1
GCA_900287905.1
GCA_900287915.1
GCA_900287925.1
GCA_900287935.1
GCA_900287955.1
GCA_900287975.1
GCA_900288015.1
GCA_900288035.1
GCA_900288045.1
GCA_900288055.1
GCA_900288085.1
GCA_900288125.1
GCA_900288135.1
GCA_900288145.1
GCA_900288165.1
GCA_900288175.1
GCA_900288195.1
GCA_900288205.1
GCA_900288215.1
GCA_900288225.1
GCA_900288265.1
GCA_900288275.1
GCA_900288285.1
GCA_900288295.1
GCA_900288305.1
GCA_900288315.1
GCA_900288325.1
GCA_900288355.1
GCA_900288365.1
GCA_900288375.1
GCA_900288405.1
GCA_900288415.1
GCA_900288435.1
GCA_900288445.1
GCA_900288485.1
GCA_900288505.1
GCA_900288515.1
GCA_900288535.1
GCA_900288545.1
GCA_900288555.1
GCA_900288565.1
GCA_900288585.1
GCA_900288605.1
GCA_900288625.1
GCA_900288645.1
GCA_900288655.1
GCA_900288665.1
GCA_900288705.1
GCA_900288745.1
GCA_900288765.1
GCA_900288795.1
GCA_900288805.1
GCA_900288815.1
GCA_900288835.1
GCA_900288845.1
GCA_900288885.1
GCA_900288905.1
GCA_900290515.1
GCA_900290575.1
GCA_900290585.1
GCA_900290655.1
GCA_900290695.1
GCA_900290705.1
GCA_900290865.1
GCA_900290905.1
GCA_900290915.1
GCA_900290925.1
GCA_900290935.1
GCA_900290945.1
GCA_900293395.1
GCA_900293415.1
GCA_900293465.1
GCA_900293475.1
GCA_900293485.1
GCA_900294095.1
GCA_900294115.1
GCA_900294935.1
GCA_900294955.1
GCA_900294965.1
GCA_900294975.1
GCA_900294985.1
GCA_900294995.1
GCA_900295005.1
GCA_900295015.1
GCA_900295025.1
GCA_900295035.1
GCA_900295045.1
GCA_900295055.1
GCA_900295065.1
GCA_900295075.1
GCA_900295085.1
GCA_900295095.1
GCA_900295105.1
GCA_900295115.1
GCA_900295125.1
GCA_900295135.1
GCA_900295145.1
GCA_900295155.1
GCA_900295165.1
GCA_900295175.1
GCA_900295185.1
GCA_900295195.1
GCA_900295205.1
GCA_900295215.1
GCA_900295225.1
GCA_900295235.1
GCA_900295245.1
GCA_900295255.1
GCA_900295265.1
GCA_900295275.1
GCA_900295285.1
GCA_900295295.1
GCA_900295305.1
GCA_900295315.1
GCA_900295325.1
GCA_900295335.1
GCA_900295345.1
GCA_900295355.1
GCA_900295365.1
GCA_900295375.1
GCA_900295385.1
GCA_900295395.1
GCA_900295405.1
GCA_900295415.1
GCA_900295425.1
GCA_900295435.1
GCA_900295445.1
GCA_900295455.1
GCA_900295465.1
GCA_900295475.1
GCA_900295485.1
GCA_900295495.1
GCA_900295505.1
GCA_900295515.1
GCA_900295525.1
GCA_900295535.1
GCA_900295545.1
GCA_900295555.1
GCA_900295565.1
GCA_900295575.1
GCA_900295585.1
GCA_900295595.1
GCA_900295605.1
GCA_900295615.1
GCA_900295625.1
GCA_900295635.1
GCA_900295645.1
GCA_900295655.1
GCA_900295665.1
GCA_900295725.1
GCA_900296395.1
GCA_900296455.1
GCA_900296475.1
GCA_900296715.1
GCA_900296745.1
GCA_900296835.1
GCA_900296865.1
GCA_900296945.1
GCA_900296985.1
GCA_900297085.1
GCA_900297115.1
GCA_900297175.1
GCA_900297285.1
GCA_900297345.1
GCA_900297395.1
GCA_900297405.1
GCA_900297585.1
GCA_900297605.1
GCA_900297635.1
GCA_900297815.1
GCA_900297875.1
GCA_900297935.1
GCA_900298005.1
GCA_900298055.1
GCA_900298075.1
GCA_900298115.1
GCA_900298125.1
GCA_900298225.1
GCA_900298355.1
GCA_900298375.1
GCA_900298395.1
GCA_900298415.1
GCA_900298465.1
GCA_900298515.1
GCA_900332135.1
GCA_900332175.1
GCA_900332205.1
GCA_900415345.1
GCA_900415415.1
GCA_900415515.1
GCA_900415615.1
GCA_900521095.1
GCA_900528225.1
GCA_900528275.1
GCA_000205685.2
GCA_000205805.1
GCA_000206025.1
GCA_001757265.1
GCA_001875485.1
GCA_002237165.1
GCA_002406415.1
GCA_900207445.1
GCA_900214945.1
GCA_900214965.1
GCA_900214985.1
GCA_900214995.1
GCA_900215025.1
GCA_900220225.1
GCA_900229975.1
GCA_900229985.1
GCA_900246815.1
GCA_900246935.1
GCA_900246975.1
GCA_900247015.1
GCA_900247125.1
GCA_900247155.1
GCA_900247215.1
GCA_900247315.1
GCA_900247395.1
GCA_900247465.1
GCA_900248315.1
GCA_900248345.1
GCA_900659685.1
GCA_000206385.2
GCA_000972885.1
GCA_001517605.2
GCA_001544415.1
GCA_002240655.1
GCA_002240665.1
GCA_002240685.1
GCA_002240815.1
GCA_002240855.1
GCA_002240915.1
[truncated: 1,034 more rows]
