# Supplementary material for: A completeness-independent method for pre-selection of closely related genomes for species delineation in prokaryotes
Source: BMC Genomics. 2020 Feb 26;21:183. doi: 10.1186/s12864-020-6597-x (PMC7045542; doi:10.1186/s12864-020-6597-x)
Supplement: Supplementary file 3 — Additional file 3. Empirically-determined PCCD distributions and the corresponding length-specific cutoffs (LSCs) used in this study. [file 12864_2020_6597_MOESM3_ESM.xlsx]

## Sheet: Additional file 3
Additional file 3. Empirically-determined PCCD distributions and the corresponding length-specific cutoffs (LSCs) used in this study.
Pairs (kb)	IntraMean	IntraSD	InterMean	InterSD	Including 95% Intra	Excluding 95% Inter	LSC
10 vs 10	0.601001	0.135146	0.249715	0.165099	0.378706	0.521278	0.378706
10 vs 20	0.668309	0.130999	0.291475	0.172219	0.452835	0.57475	0.452835
10 vs 30	0.694582	0.12403	0.305074	0.175574	0.490571	0.593866	0.490571
10 vs 40	0.710041	0.120294	0.312782	0.17588	0.512175	0.602078	0.512175
10 vs 50	0.72153	0.117104	0.318098	0.178181	0.528911	0.611179	0.528911
10 vs 60	0.730391	0.114498	0.322153	0.178463	0.542059	0.615698	0.542059
10 vs 70	0.735569	0.113706	0.324991	0.179213	0.548539	0.619769	0.548539
10 vs 80	0.738368	0.112386	0.326901	0.178646	0.553509	0.620748	0.553509
10 vs 90	0.741618	0.111981	0.329731	0.179192	0.557426	0.624475	0.557426
10 vs 100	0.746155	0.110335	0.329913	0.180752	0.56467	0.627224	0.56467
10 vs 110	0.747565	0.110896	0.331488	0.180323	0.565157	0.628093	0.565157
10 vs 120	0.749614	0.109982	0.332659	0.180754	0.56871	0.629972	0.56871
10 vs 130	0.753065	0.109208	0.334732	0.180852	0.573434	0.632206	0.573434
10 vs 140	0.754174	0.109195	0.334356	0.181916	0.574564	0.633581	0.574564
10 vs 150	0.753874	0.109808	0.334714	0.181105	0.573256	0.632603	0.573256
10 vs 160	0.755903	0.108739	0.334785	0.181455	0.577043	0.633251	0.577043
10 vs 170	0.75632	0.108848	0.336523	0.181361	0.577281	0.634834	0.577281
10 vs 180	0.757508	0.108009	0.336511	0.181581	0.579849	0.635184	0.579849
10 vs 190	0.759098	0.107682	0.337003	0.182001	0.581977	0.636367	0.581977
10 vs 200	0.757998	0.10802	0.335619	0.182171	0.580321	0.635262	0.580321
20 vs 20	0.726579	0.117284	0.320124	0.181672	0.533664	0.618948	0.533664
20 vs 30	0.769909	0.10638	0.341112	0.18287	0.594929	0.641906	0.594929
20 vs 40	0.785667	0.101354	0.349799	0.183381	0.618955	0.651433	0.618955
20 vs 50	0.799805	0.096274	0.355625	0.185774	0.641448	0.661195	0.641448
20 vs 60	0.807697	0.093312	0.360338	0.186136	0.654212	0.666504	0.654212
20 vs 70	0.813786	0.093134	0.363437	0.186958	0.660594	0.670955	0.660594
20 vs 80	0.817982	0.090617	0.365561	0.186504	0.66893	0.672333	0.66893
20 vs 90	0.823165	0.08874	0.368844	0.187175	0.677201	0.676719	0.676719
20 vs 100	0.826886	0.087964	0.369075	0.188873	0.682198	0.679743	0.679743
20 vs 110	0.828218	0.087492	0.370963	0.188042	0.684306	0.680263	0.680263
20 vs 120	0.83095	0.086451	0.372434	0.188856	0.688751	0.683075	0.683075
20 vs 130	0.833647	0.085376	0.3747	0.188757	0.693216	0.685177	0.685177
20 vs 140	0.834476	0.085698	0.37395	0.189808	0.693515	0.686156	0.686156
20 vs 150	0.836486	0.084408	0.374689	0.189097	0.697647	0.685726	0.685726
20 vs 160	0.837779	0.084146	0.374703	0.189388	0.699371	0.686218	0.686218
20 vs 170	0.838639	0.084332	0.376779	0.189568	0.699925	0.68859	0.68859
20 vs 180	0.840158	0.083736	0.376827	0.189593	0.702425	0.688679	0.688679
20 vs 190	0.841003	0.083087	0.376913	0.190098	0.704337	0.689596	0.689596
20 vs 200	0.840667	0.083165	0.375511	0.190284	0.703873	0.688499	0.688499
30 vs 30	0.797668	0.096356	0.366077	0.178275	0.639176	0.659313	0.639176
30 vs 40	0.818384	0.091167	0.365546	0.187192	0.668428	0.673448	0.668428
30 vs 50	0.832532	0.086726	0.372021	0.189719	0.68988	0.684081	0.684081
30 vs 60	0.841563	0.083518	0.376738	0.19001	0.704188	0.689276	0.689276
30 vs 70	0.848034	0.080943	0.380074	0.191059	0.714895	0.694337	0.694337
30 vs 80	0.852516	0.079047	0.382349	0.190482	0.722495	0.695663	0.695663
30 vs 90	0.85654	0.078585	0.385769	0.191153	0.727279	0.700187	0.700187
30 vs 100	0.861337	0.076225	0.386074	0.192973	0.735958	0.703485	0.703485
30 vs 110	0.862995	0.075943	0.388042	0.192318	0.73808	0.704376	0.704376
30 vs 120	0.866119	0.075377	0.389445	0.193045	0.742135	0.706974	0.706974
30 vs 130	0.868633	0.072929	0.391892	0.193063	0.748675	0.709452	0.709452
30 vs 140	0.870375	0.072869	0.391148	0.193956	0.750516	0.710176	0.710176
30 vs 150	0.871638	0.072598	0.392017	0.193398	0.752225	0.710128	0.710128
30 vs 160	0.873641	0.071285	0.391928	0.193737	0.756388	0.710596	0.710596
30 vs 170	0.874217	0.071912	0.394019	0.193728	0.755932	0.712673	0.712673
30 vs 180	0.875957	0.070776	0.394204	0.19381	0.759541	0.712992	0.712992
30 vs 190	0.87715	0.071266	0.394647	0.194383	0.759928	0.714378	0.714378
30 vs 200	0.87679	0.07066	0.392976	0.194618	0.760565	0.713094	0.713094
40 vs 40	0.835471	0.083763	0.358142	0.17189	0.697693	0.640875	0.640875
40 vs 50	0.85077	0.079823	0.381165	0.190144	0.719473	0.693923	0.693923
40 vs 60	0.859337	0.077634	0.3859	0.190492	0.73164	0.699231	0.699231
40 vs 70	0.866065	0.075353	0.389383	0.191654	0.74212	0.704625	0.704625
40 vs 80	0.871235	0.071861	0.391636	0.191042	0.753034	0.705871	0.705871
40 vs 90	0.875641	0.071327	0.395258	0.191831	0.758319	0.710792	0.710792
40 vs 100	0.880501	0.069209	0.395731	0.193414	0.766662	0.713868	0.713868
40 vs 110	0.882389	0.068179	0.397545	0.192836	0.770245	0.714731	0.714731
40 vs 120	0.886147	0.066492	0.39933	0.19356	0.776777	0.717708	0.717708
40 vs 130	0.887986	0.065467	0.401583	0.193467	0.780302	0.719808	0.719808
40 vs 140	0.889217	0.066646	0.400915	0.194624	0.779594	0.721042	0.721042
40 vs 150	0.890777	0.064484	0.401696	0.193886	0.78471	0.72061	0.72061
40 vs 160	0.892639	0.063701	0.401699	0.194038	0.78786	0.720862	0.720862
40 vs 170	0.89381	0.063617	0.403682	0.194157	0.789169	0.723041	0.723041
40 vs 180	0.895735	0.062468	0.404096	0.194364	0.792984	0.723796	0.723796
40 vs 190	0.896301	0.063655	0.404362	0.194824	0.791598	0.724818	0.724818
40 vs 200	0.896974	0.061814	0.402882	0.195151	0.795299	0.723876	0.723876
50 vs 50	0.86071	0.074472	0.369945	0.184976	0.738214	0.674204	0.674204
50 vs 60	0.872837	0.072279	0.392319	0.193054	0.753949	0.709863	0.709863
50 vs 70	0.880629	0.068442	0.395735	0.193996	0.768052	0.71483	0.71483
50 vs 80	0.884569	0.067583	0.39835	0.193464	0.773405	0.716569	0.716569
50 vs 90	0.889907	0.065983	0.401865	0.194178	0.781375	0.721258	0.721258
50 vs 100	0.893982	0.063797	0.402326	0.19604	0.789045	0.724783	0.724783
50 vs 110	0.896193	0.06252	0.404237	0.19526	0.793357	0.72541	0.72541
50 vs 120	0.900006	0.061177	0.405883	0.196131	0.799379	0.72849	0.72849
50 vs 130	0.901869	0.059598	0.408191	0.195958	0.803839	0.730513	0.730513
50 vs 140	0.903745	0.059398	0.407543	0.197116	0.806044	0.731769	0.731769
50 vs 150	0.905132	0.058115	0.408222	0.196448	0.809541	0.731349	0.731349
50 vs 160	0.906865	0.058348	0.40848	0.196637	0.810891	0.731919	0.731919
50 vs 170	0.907962	0.057944	0.410686	0.196705	0.812653	0.734235	0.734235
50 vs 180	0.909571	0.056744	0.410704	0.196913	0.816235	0.734596	0.734596
50 vs 190	0.910977	0.057053	0.410851	0.197514	0.817133	0.735732	0.735732
50 vs 200	0.911575	0.055985	0.409574	0.197645	0.819488	0.73467	0.73467
60 vs 60	0.878773	0.067213	0.376175	0.182021	0.768217	0.675572	0.675572
60 vs 70	0.888505	0.06647	0.400576	0.19425	0.779172	0.720088	0.720088
60 vs 80	0.894102	0.06363	0.403051	0.193682	0.78944	0.721629	0.721629
60 vs 90	0.899159	0.061542	0.40683	0.194379	0.797931	0.726555	0.726555
60 vs 100	0.904174	0.059918	0.407508	0.196188	0.805618	0.730209	0.730209
60 vs 110	0.906384	0.058569	0.409323	0.195656	0.810047	0.731147	0.731147
60 vs 120	0.909805	0.057223	0.410887	0.196331	0.815682	0.733821	0.733821
60 vs 130	0.912067	0.054655	0.413246	0.196275	0.822168	0.736089	0.736089
60 vs 140	0.913723	0.055265	0.412539	0.197398	0.82282	0.737229	0.737229
60 vs 150	0.915042	0.053977	0.413367	0.196708	0.826258	0.736922	0.736922
60 vs 160	0.916872	0.053354	0.413439	0.196948	0.829112	0.737389	0.737389
60 vs 170	0.918075	0.053818	0.415759	0.196917	0.829552	0.739657	0.739657
60 vs 180	0.919537	0.052182	0.416121	0.197097	0.833705	0.740315	0.740315
60 vs 190	0.920703	0.053024	0.416136	0.197732	0.833486	0.741376	0.741376
60 vs 200	0.920961	0.051856	0.414617	0.198138	0.835665	0.740524	0.740524
70 vs 70	0.892564	0.061469	0.390542	0.184204	0.791456	0.69353	0.69353
70 vs 80	0.900624	0.06015	0.406224	0.194765	0.801686	0.726584	0.726584
70 vs 90	0.905624	0.059133	0.409994	0.19548	0.808359	0.73153	0.73153
70 vs 100	0.910449	0.057045	0.410387	0.197388	0.816618	0.735061	0.735061
70 vs 110	0.912997	0.055786	0.412373	0.19661	0.821237	0.735766	0.735766
70 vs 120	0.916501	0.053585	0.414202	0.197393	0.828362	0.738884	0.738884
70 vs 130	0.918254	0.051474	0.416601	0.197363	0.833587	0.741234	0.741234
70 vs 140	0.920023	0.052415	0.415983	0.198258	0.833808	0.742087	0.742087
70 vs 150	0.922015	0.050413	0.416759	0.197723	0.839093	0.741984	0.741984
70 vs 160	0.92367	0.051125	0.416999	0.197992	0.839577	0.742666	0.742666
70 vs 170	0.924539	0.050957	0.419083	0.197954	0.840722	0.744687	0.744687
70 vs 180	0.926875	0.048525	0.419286	0.198214	0.847058	0.745319	0.745319
70 vs 190	0.927855	0.049845	0.419565	0.19874	0.845867	0.746462	0.746462
70 vs 200	0.928375	0.048326	0.418184	0.199142	0.848886	0.745743	0.745743
80 vs 80	0.90328	0.056841	0.406453	0.193237	0.809785	0.724299	0.724299
80 vs 90	0.910176	0.056171	0.412086	0.194665	0.817783	0.732281	0.732281
80 vs 100	0.915247	0.052923	0.412522	0.196611	0.828196	0.735917	0.735917
80 vs 110	0.917591	0.053117	0.414892	0.195822	0.830221	0.73699	0.73699
80 vs 120	0.920755	0.051024	0.416624	0.196567	0.836828	0.739947	0.739947
80 vs 130	0.922962	0.049139	0.418906	0.1966	0.842136	0.742284	0.742284
80 vs 140	0.925449	0.049099	0.418307	0.197517	0.844688	0.743193	0.743193
80 vs 150	0.926959	0.047885	0.419192	0.196977	0.848195	0.743189	0.743189
80 vs 160	0.928707	0.047769	0.4193	0.197219	0.850134	0.743696	0.743696
80 vs 170	0.92982	0.047485	0.421702	0.197205	0.851714	0.746075	0.746075
80 vs 180	0.931418	0.046253	0.42171	0.197458	0.855339	0.746499	0.746499
80 vs 190	0.932482	0.046089	0.422123	0.197983	0.856672	0.747775	0.747775
80 vs 200	0.933048	0.045612	0.420563	0.198384	0.858023	0.746876	0.746876
90 vs 90	0.911938	0.053177	0.421056	0.197744	0.82447	0.746315	0.746315
90 vs 100	0.919582	0.052149	0.415889	0.197261	0.833805	0.740353	0.740353
90 vs 110	0.921866	0.051617	0.418237	0.196452	0.836964	0.741372	0.741372
90 vs 120	0.925382	0.049432	0.419898	0.197236	0.844074	0.744322	0.744322
90 vs 130	0.927799	0.046853	0.422473	0.197247	0.850733	0.746915	0.746915
90 vs 140	0.929597	0.047742	0.421822	0.198205	0.851068	0.747839	0.747839
90 vs 150	0.93132	0.046179	0.422517	0.197699	0.855362	0.747702	0.747702
90 vs 160	0.93307	0.046079	0.422751	0.197983	0.857277	0.748403	0.748403
90 vs 170	0.934224	0.046017	0.42492	0.198018	0.858533	0.750631	0.750631
90 vs 180	0.936297	0.044043	0.425236	0.198139	0.863853	0.751145	0.751145
90 vs 190	0.937276	0.044039	0.425585	0.198597	0.864838	0.752248	0.752248
90 vs 200	0.937701	0.044474	0.424212	0.198979	0.864548	0.751503	0.751503
100 vs 100	0.919203	0.049305	0.421909	0.196108	0.838103	0.744477	0.744477
100 vs 110	0.925611	0.049842	0.418295	0.19846	0.843628	0.744733	0.744733
100 vs 120	0.929486	0.04665	0.420103	0.199075	0.852754	0.747552	0.747552
100 vs 130	0.931901	0.045356	0.422584	0.199079	0.857297	0.750039	0.750039
100 vs 140	0.933801	0.04473	0.421968	0.200185	0.860227	0.751241	0.751241
100 vs 150	0.935417	0.04484	0.422909	0.199532	0.861662	0.75111	0.75111
100 vs 160	0.937301	0.04383	0.423094	0.199833	0.865207	0.751789	0.751789
100 vs 170	0.938689	0.043034	0.425374	0.19982	0.867904	0.754047	0.754047
100 vs 180	0.940273	0.041169	0.425493	0.1999	0.872556	0.754298	0.754298
100 vs 190	0.941492	0.041912	0.425794	0.200591	0.872553	0.755737	0.755737
100 vs 200	0.942141	0.041856	0.424388	0.200861	0.873294	0.754774	0.754774
110 vs 110	0.925162	0.046756	0.425688	0.194011	0.848255	0.744808	0.744808
110 vs 120	0.931348	0.046211	0.421823	0.198266	0.855338	0.74794	0.74794
110 vs 130	0.934092	0.043894	0.424662	0.198208	0.861893	0.750684	0.750684
110 vs 140	0.935432	0.044489	0.424108	0.199253	0.862254	0.751849	0.751849
110 vs 150	0.93762	0.043094	0.424896	0.198596	0.866737	0.751556	0.751556
110 vs 160	0.939363	0.042601	0.425091	0.198854	0.869291	0.752176	0.752176
110 vs 170	0.940634	0.042373	0.427177	0.198954	0.870937	0.754427	0.754427
110 vs 180	0.942763	0.040059	0.427553	0.199121	0.876872	0.755077	0.755077
110 vs 190	0.943439	0.041347	0.427906	0.199648	0.875429	0.756298	0.756298
110 vs 200	0.944489	0.040215	0.426466	0.200004	0.878341	0.755442	0.755442
120 vs 120	0.93025	0.044269	0.426676	0.196563	0.857434	0.749993	0.749993
120 vs 130	0.936573	0.042165	0.426114	0.198937	0.867218	0.753335	0.753335
120 vs 140	0.938304	0.043453	0.425628	0.19983	0.86683	0.754318	0.754318
120 vs 150	0.940465	0.041294	0.426159	0.199333	0.872542	0.754032	0.754032
120 vs 160	0.942179	0.041707	0.426611	0.199566	0.873577	0.754868	0.754868
120 vs 170	0.943528	0.041297	0.428656	0.199735	0.8756	0.757191	0.757191
120 vs 180	0.945359	0.039159	0.429069	0.199775	0.880948	0.757669	0.757669
120 vs 190	0.946628	0.039052	0.429336	0.200386	0.882393	0.758942	0.758942
120 vs 200	0.947752	0.037299	0.427681	0.200892	0.886401	0.758118	0.758118
130 vs 130	0.934636	0.04237	0.426832	0.195995	0.864944	0.749214	0.749214
130 vs 140	0.940406	0.040684	0.427716	0.199912	0.873487	0.756542	0.756542
130 vs 150	0.942429	0.039538	0.428559	0.199283	0.877395	0.75635	0.75635
130 vs 160	0.944375	0.038743	0.42868	0.199607	0.880648	0.757003	0.757003
130 vs 170	0.945867	0.038099	0.430994	0.199719	0.8832	0.759502	0.759502
130 vs 180	0.947534	0.036719	0.431489	0.199728	0.887137	0.760011	0.760011
130 vs 190	0.94891	0.036771	0.431541	0.200431	0.888427	0.76122	0.76122
130 vs 200	0.949525	0.035882	0.430275	0.200789	0.890504	0.760542	0.760542
140 vs 140	0.938668	0.040048	0.42389	0.197023	0.872795	0.747964	0.747964
140 vs 150	0.943446	0.040277	0.427627	0.200257	0.877196	0.75702	0.75702
140 vs 160	0.945869	0.038042	0.427966	0.200541	0.883295	0.757825	0.757825
140 vs 170	0.947102	0.038919	0.430165	0.200511	0.883086	0.759975	0.759975
140 vs 180	0.94902	0.03649	0.43045	0.200807	0.888999	0.760746	0.760746
140 vs 190	0.950298	0.037534	0.430795	0.201339	0.88856	0.761968	0.761968
140 vs 200	0.950842	0.037033	0.429346	0.201762	0.889928	0.761214	0.761214
150 vs 150	0.941944	0.038733	0.428699	0.196717	0.878234	0.752268	0.752268
150 vs 160	0.94668	0.037678	0.428655	0.199822	0.884705	0.757333	0.757333
150 vs 170	0.948357	0.0376	0.430783	0.200005	0.886511	0.759761	0.759761
150 vs 180	0.950216	0.03627	0.431013	0.200163	0.890557	0.760251	0.760251
150 vs 190	0.951176	0.036708	0.431428	0.200736	0.890797	0.761609	0.761609
150 vs 200	0.95258	0.034598	0.430307	0.201139	0.895671	0.76115	0.76115
160 vs 160	0.944926	0.037173	0.433271	0.198199	0.883782	0.759278	0.759278
160 vs 170	0.949353	0.037442	0.430707	0.200157	0.887766	0.759936	0.759936
160 vs 180	0.951713	0.035455	0.431194	0.200199	0.893395	0.760491	0.760491
160 vs 190	0.952923	0.035627	0.431466	0.200849	0.894322	0.761832	0.761832
160 vs 200	0.9537	0.035441	0.4299	0.201298	0.895405	0.761006	0.761006
170 vs 170	0.947593	0.03593	0.431886	0.196891	0.888493	0.755743	0.755743
170 vs 180	0.952098	0.035248	0.433038	0.200358	0.89412	0.762597	0.762597
170 vs 190	0.953658	0.035949	0.433801	0.20086	0.894527	0.764186	0.764186
170 vs 200	0.954569	0.03595	0.432132	0.20135	0.895437	0.763323	0.763323
180 vs 180	0.950019	0.034175	0.431396	0.197692	0.893806	0.756571	0.756571
180 vs 190	0.954696	0.033941	0.433566	0.201022	0.898868	0.764217	0.764217
180 vs 200	0.955846	0.033086	0.432042	0.201444	0.901424	0.763387	0.763387
190 vs 190	0.952279	0.032715	0.431052	0.197644	0.898468	0.756148	0.756148
190 vs 200	0.956358	0.033418	0.432319	0.201929	0.90139	0.764462	0.764462
200 vs 200	0.954237	0.032135	0.432386	0.198758	0.90138	0.759314	0.759314
Note: IntraMean, the average intraspecific PCCDs; IntraSD, the standard deviation for intraspecific PCCDs; InterMean, the average interspecific PCCDs; InterSD, the standard deviation for interspecific PCCDs; Including 95% Intra, the cutoff to include 95% of intraspecific PCCDs; Excluding 95% Inter, the cutoff to exclude 95% of interspecific PCCDs.
