# Supplementary material for: A completeness-independent method for pre-selection of closely related genomes for species delineation in prokaryotes
Source: BMC Genomics. 2020 Feb 26;21:183. doi: 10.1186/s12864-020-6597-x (PMC7045542; doi:10.1186/s12864-020-6597-x)
Supplement: Supplementary file 4 — Additional file 4. 1540 pairs with ANIs > 96% but AFs < ~ 25%. [file 12864_2020_6597_MOESM4_ESM.xls]

## Sheet: Supplementary_Table2
Additional file 4. 1,540 pairs with ANIs >96%but AFs <~25%.
Query	Query strain	Reference	Reference strain	ANI(%)	AF (%)
GCA_000021405.1	Borreliella burgdorferi ZS7	GCA_000091545.1	Thermus thermophilus HB8	98.51	0.01
GCA_000166635.2	Borreliella burgdorferi N40	GCA_000091545.1	Thermus thermophilus HB8	98.51	0.01
GCA_000166655.2	Borreliella burgdorferi JD1	GCA_000091545.1	Thermus thermophilus HB8	98.51	0.01
GCA_000444465.1	Borreliella burgdorferi CA382	GCA_000091545.1	Thermus thermophilus HB8	98.51	0.01
GCA_000956315.1	Borrelia hermsii CC1	GCA_000091545.1	Thermus thermophilus HB8	98.51	0.01
GCA_000008125.1	Thermus thermophilus HB27	GCA_000008685.2	Borreliella burgdorferi B31	98.51	0.01
GCA_000008125.1	Thermus thermophilus HB27	GCA_001660005.1	Borrelia hermsii HS1	98.51	0.01
GCA_000008125.1	Thermus thermophilus HB27	GCA_000239475.1	Borreliella garinii BgVir	98.51	0.01
GCA_000008125.1	Thermus thermophilus HB27	GCA_000445425.4	Borrelia miyamotoi LB-2001	98.51	0.01
GCA_000214845.1	Thermus thermophilus SG0.5JP17-16	GCA_000008685.2	Borreliella burgdorferi B31	98.51	0.01
GCA_000214845.1	Thermus thermophilus SG0.5JP17-16	GCA_001660005.1	Borrelia hermsii HS1	98.51	0.01
GCA_000214845.1	Thermus thermophilus SG0.5JP17-16	GCA_000239475.1	Borreliella garinii BgVir	98.51	0.01
GCA_000214845.1	Thermus thermophilus SG0.5JP17-16	GCA_000445425.4	Borrelia miyamotoi LB-2001	98.51	0.01
GCA_000258245.1	Thermus thermophilus JL-18	GCA_000008685.2	Borreliella burgdorferi B31	98.51	0.01
GCA_000258245.1	Thermus thermophilus JL-18	GCA_001660005.1	Borrelia hermsii HS1	98.51	0.01
GCA_000258245.1	Thermus thermophilus JL-18	GCA_000239475.1	Borreliella garinii BgVir	98.51	0.01
GCA_000258245.1	Thermus thermophilus JL-18	GCA_000445425.4	Borrelia miyamotoi LB-2001	98.51	0.01
GCA_000022645.2	Burkholderia glumae BGR1	GCA_000237865.1	Haloquadratum walsbyi NA	100	0.01
GCA_000800315.1	Neisseria meningitidis NM3682	GCA_000970025.1	Methanosarcina barkeri MS	100	0
GCA_000800355.1	Neisseria meningitidis NM3683	GCA_000970025.1	Methanosarcina barkeri MS	100	0
GCA_000193595.3	Bordetella pertussis B1917	GCA_000612485.1	Bordetella holmesii ATCC 51541	98.77	24.85
GCA_000195715.1	Bordetella pertussis Tohama I	GCA_000612485.1	Bordetella holmesii ATCC 51541	98.73	24.4
GCA_000212975.1	Bordetella pertussis CS	GCA_000612485.1	Bordetella holmesii ATCC 51541	98.74	24.27
GCA_000306945.1	Bordetella pertussis 18323	GCA_000612485.1	Bordetella holmesii ATCC 51541	98.76	24.58
GCA_000812165.1	Bordetella pertussis 137	GCA_000612485.1	Bordetella holmesii ATCC 51541	98.76	24.54
GCA_001013565.1	Bordetella pertussis D420	GCA_000612485.1	Bordetella holmesii ATCC 51541	98.78	24.93
GCA_001307525.1	Bordetella pertussis B3629	GCA_000612485.1	Bordetella holmesii ATCC 51541	98.77	24.85
GCA_001307565.1	Bordetella pertussis B3621	GCA_000612485.1	Bordetella holmesii ATCC 51541	98.78	24.84
GCA_001307585.1	Bordetella pertussis B1838	GCA_000612485.1	Bordetella holmesii ATCC 51541	98.79	24.94
GCA_001307605.1	Bordetella pertussis B1865	GCA_000612485.1	Bordetella holmesii ATCC 51541	98.78	24.91
GCA_001307625.1	Bordetella pertussis B3405	GCA_000612485.1	Bordetella holmesii ATCC 51541	98.8	25.04
GCA_001307645.1	Bordetella pertussis B3582	GCA_000612485.1	Bordetella holmesii ATCC 51541	98.78	24.89
GCA_001307665.1	Bordetella pertussis B3585	GCA_000612485.1	Bordetella holmesii ATCC 51541	98.78	24.93
GCA_001307685.1	Bordetella pertussis B3640	GCA_000612485.1	Bordetella holmesii ATCC 51541	98.8	25.02
GCA_001307705.1	Bordetella pertussis B3658	GCA_000612485.1	Bordetella holmesii ATCC 51541	98.77	24.87
GCA_001307725.1	Bordetella pertussis B3913	GCA_000612485.1	Bordetella holmesii ATCC 51541	98.79	24.99
GCA_001307745.1	Bordetella pertussis B3921	GCA_000612485.1	Bordetella holmesii ATCC 51541	98.8	25.03
GCA_001509895.1	Bordetella pertussis H321	GCA_000612485.1	Bordetella holmesii ATCC 51541	98.79	25.06
GCA_001509915.1	Bordetella pertussis I979	GCA_000612485.1	Bordetella holmesii ATCC 51541	98.79	25.12
GCA_001558395.1	Bordetella pertussis ATCC:BAA-1335D-5	GCA_000612485.1	Bordetella holmesii ATCC 51541	98.74	24.87
GCA_001605035.1	Bordetella pertussis H374	GCA_000612485.1	Bordetella holmesii ATCC 51541	98.79	24.95
GCA_001605055.1	Bordetella pertussis H378	GCA_000612485.1	Bordetella holmesii ATCC 51541	98.79	24.95
GCA_001605075.1	Bordetella pertussis H379	GCA_000612485.1	Bordetella holmesii ATCC 51541	98.79	24.91
GCA_001605095.1	Bordetella pertussis H380	GCA_000612485.1	Bordetella holmesii ATCC 51541	98.78	24.89
GCA_001605115.1	Bordetella pertussis H559	GCA_000612485.1	Bordetella holmesii ATCC 51541	98.79	24.94
GCA_001605135.1	Bordetella pertussis H375	GCA_000612485.1	Bordetella holmesii ATCC 51541	98.79	24.87
GCA_001605155.1	Bordetella pertussis H627	GCA_000612485.1	Bordetella holmesii ATCC 51541	98.79	24.95
GCA_001605175.1	Bordetella pertussis H489	GCA_000612485.1	Bordetella holmesii ATCC 51541	98.79	24.93
GCA_001605195.1	Bordetella pertussis H542	GCA_000612485.1	Bordetella holmesii ATCC 51541	98.78	24.88
GCA_001605215.1	Bordetella pertussis H561	GCA_000612485.1	Bordetella holmesii ATCC 51541	98.75	24.85
GCA_001605235.1	Bordetella pertussis H563	GCA_000612485.1	Bordetella holmesii ATCC 51541	98.79	24.93
GCA_001605255.1	Bordetella pertussis H622	GCA_000612485.1	Bordetella holmesii ATCC 51541	98.79	24.95
GCA_001605275.1	Bordetella pertussis C393	GCA_000612485.1	Bordetella holmesii ATCC 51541	98.77	24.44
GCA_001605295.1	Bordetella pertussis E476	GCA_000612485.1	Bordetella holmesii ATCC 51541	98.77	24.71
GCA_001605345.1	Bordetella pertussis H564	GCA_000612485.1	Bordetella holmesii ATCC 51541	98.79	24.99
GCA_001605365.1	Bordetella pertussis H788	GCA_000612485.1	Bordetella holmesii ATCC 51541	98.8	24.94
GCA_001605385.1	Bordetella pertussis I468	GCA_000612485.1	Bordetella holmesii ATCC 51541	98.78	24.93
GCA_001605405.1	Bordetella pertussis I469	GCA_000612485.1	Bordetella holmesii ATCC 51541	98.8	25.03
GCA_001605425.1	Bordetella pertussis I472	GCA_000612485.1	Bordetella holmesii ATCC 51541	98.8	25.03
GCA_001605445.1	Bordetella pertussis I476	GCA_000612485.1	Bordetella holmesii ATCC 51541	98.78	24.91
GCA_001605465.1	Bordetella pertussis I480	GCA_000612485.1	Bordetella holmesii ATCC 51541	98.78	24.93
GCA_001605485.1	Bordetella pertussis I483	GCA_000612485.1	Bordetella holmesii ATCC 51541	98.79	24.95
GCA_001605505.1	Bordetella pertussis I496	GCA_000612485.1	Bordetella holmesii ATCC 51541	98.78	24.99
GCA_001605525.1	Bordetella pertussis I498	GCA_000612485.1	Bordetella holmesii ATCC 51541	98.79	24.94
GCA_001605545.1	Bordetella pertussis I518	GCA_000612485.1	Bordetella holmesii ATCC 51541	98.78	24.91
GCA_001605565.1	Bordetella pertussis I521	GCA_000612485.1	Bordetella holmesii ATCC 51541	98.78	24.89
GCA_001605585.1	Bordetella pertussis I538	GCA_000612485.1	Bordetella holmesii ATCC 51541	98.78	24.95
GCA_001605605.1	Bordetella pertussis I539	GCA_000612485.1	Bordetella holmesii ATCC 51541	98.78	24.93
GCA_001605625.1	Bordetella pertussis I646	GCA_000612485.1	Bordetella holmesii ATCC 51541	98.78	24.91
GCA_001605645.1	Bordetella pertussis I656	GCA_000612485.1	Bordetella holmesii ATCC 51541	98.77	24.86
GCA_001605665.1	Bordetella pertussis I669	GCA_000612485.1	Bordetella holmesii ATCC 51541	98.78	24.9
GCA_001605685.1	Bordetella pertussis I707	GCA_000612485.1	Bordetella holmesii ATCC 51541	98.79	24.95
GCA_001628735.1	Bordetella pertussis I344	GCA_000612485.1	Bordetella holmesii ATCC 51541	98.79	24.87
GCA_001686365.1	Bordetella pertussis VA-190	GCA_000612485.1	Bordetella holmesii ATCC 51541	98.8	25.17
GCA_001686405.1	Bordetella pertussis VA-194	GCA_000612485.1	Bordetella holmesii ATCC 51541	98.78	25.09
GCA_001686425.1	Bordetella pertussis VA-175	GCA_000612485.1	Bordetella holmesii ATCC 51541	98.79	25.07
GCA_001686445.1	Bordetella pertussis VA-150	GCA_000612485.1	Bordetella holmesii ATCC 51541	98.76	24.94
GCA_001686465.1	Bordetella pertussis VA-52	GCA_000612485.1	Bordetella holmesii ATCC 51541	98.79	25.01
GCA_001686485.1	Bordetella pertussis VA-198	GCA_000612485.1	Bordetella holmesii ATCC 51541	98.81	25.05
GCA_001686505.1	Bordetella pertussis VA-09	GCA_000612485.1	Bordetella holmesii ATCC 51541	98.77	24.81
GCA_001686525.1	Bordetella pertussis VA-15	GCA_000612485.1	Bordetella holmesii ATCC 51541	98.78	24.98
GCA_001686545.1	Bordetella pertussis VA-18	GCA_000612485.1	Bordetella holmesii ATCC 51541	98.78	24.82
GCA_001686565.1	Bordetella pertussis VA-62	GCA_000612485.1	Bordetella holmesii ATCC 51541	98.78	25.05
GCA_001686585.1	Bordetella pertussis VA-145	GCA_000612485.1	Bordetella holmesii ATCC 51541	98.79	24.89
GCA_001686605.1	Bordetella pertussis VA-010	GCA_000612485.1	Bordetella holmesii ATCC 51541	98.78	24.92
GCA_001686625.1	Bordetella pertussis VA-UT25Sm1	GCA_000612485.1	Bordetella holmesii ATCC 51541	98.79	24.91
GCA_001687385.1	Bordetella pertussis B203	GCA_000612485.1	Bordetella holmesii ATCC 51541	98.76	24.57
GCA_001687405.1	Bordetella pertussis B202	GCA_000612485.1	Bordetella holmesii ATCC 51541	98.79	24.76
GCA_001831395.1	Bordetella pertussis J445	GCA_000612485.1	Bordetella holmesii ATCC 51541	98.79	24.76
GCA_001831415.1	Bordetella pertussis J446	GCA_000612485.1	Bordetella holmesii ATCC 51541	98.77	24.55
GCA_001831435.1	Bordetella pertussis J447	GCA_000612485.1	Bordetella holmesii ATCC 51541	98.8	24.52
GCA_000092525.1	Shigella sonnei Ss046	GCA_000982825.1	Cronobacter sakazakii ATCC 29544	97.18	19.39
GCA_001518855.1	Shigella sonnei FORC_011	GCA_000982825.1	Cronobacter sakazakii ATCC 29544	97.19	19.08
GCA_001558295.1	Shigella sonnei FDAARGOS_90	GCA_000982825.1	Cronobacter sakazakii ATCC 29544	97.17	19.57
GCA_001296165.1	Fusobacterium nucleatum KCOM 1322	GCA_000521565.1	Buchnera aphidicola G002	96.88	0.02
GCA_001296165.1	Fusobacterium nucleatum KCOM 1322	GCA_000354175.2	Vibrio alginolyticus ATCC 17749	96.84	0.02
GCA_001296165.1	Fusobacterium nucleatum KCOM 1322	GCA_001558495.1	Vibrio parahaemolyticus ATCC 17802	96.77	0.03
GCA_001296165.1	Fusobacterium nucleatum KCOM 1322	GCA_000017705.1	Vibrio campbellii ATCC BAA-1116	96.84	0.02
GCA_001296165.1	Fusobacterium nucleatum KCOM 1322	GCA_001680025.1	Vibrio natriegens ATCC 14048	96.84	0.02
GCA_001296165.1	Fusobacterium nucleatum KCOM 1322	GCA_000172635.2	Alteromonas macleodii ATCC 27126	97.8	0.02
GCA_001296165.1	Fusobacterium nucleatum KCOM 1322	GCA_001660505.1	Vibrio anguillarum 90-11-286	96.84	0.02
GCA_001296165.1	Fusobacterium nucleatum KCOM 1322	GCA_000401175.1	Idiomarina loihiensis GSL 199	97.8	0.02
GCA_001296165.1	Fusobacterium nucleatum KCOM 1322	GCA_001562115.1	Alteromonas stellipolaris LMG 21861	97.8	0.02
GCA_001296185.1	Fusobacterium nucleatum KCOM 1250	GCA_000521565.1	Buchnera aphidicola G002	96.88	0.02
GCA_001296185.1	Fusobacterium nucleatum KCOM 1250	GCA_000354175.2	Vibrio alginolyticus ATCC 17749	96.84	0.02
GCA_001296185.1	Fusobacterium nucleatum KCOM 1250	GCA_001558495.1	Vibrio parahaemolyticus ATCC 17802	96.77	0.03
GCA_001296185.1	Fusobacterium nucleatum KCOM 1250	GCA_000017705.1	Vibrio campbellii ATCC BAA-1116	96.84	0.02
GCA_001296185.1	Fusobacterium nucleatum KCOM 1250	GCA_001680025.1	Vibrio natriegens ATCC 14048	96.84	0.02
GCA_001296185.1	Fusobacterium nucleatum KCOM 1250	GCA_000172635.2	Alteromonas macleodii ATCC 27126	97.8	0.02
GCA_001296185.1	Fusobacterium nucleatum KCOM 1250	GCA_001660505.1	Vibrio anguillarum 90-11-286	96.84	0.02
GCA_001296185.1	Fusobacterium nucleatum KCOM 1250	GCA_000401175.1	Idiomarina loihiensis GSL 199	97.8	0.02
GCA_001296185.1	Fusobacterium nucleatum KCOM 1250	GCA_001562115.1	Alteromonas stellipolaris LMG 21861	97.8	0.02
GCA_000234825.3	Leuconostoc mesenteroides J18	GCA_000027325.1	Mycoplasma genitalium G-37	97.7	0.02
GCA_000512955.1	Leuconostoc mesenteroides KFRI-MG	GCA_000027325.1	Mycoplasma genitalium G-37	97.7	0.02
GCA_001047695.1	Leuconostoc mesenteroides DSM 20484	GCA_000027325.1	Mycoplasma genitalium G-37	97.7	0.02
GCA_001583825.1	Leuconostoc mesenteroides BD3749	GCA_000027325.1	Mycoplasma genitalium G-37	97.7	0.02
GCA_000009005.1	Staphylococcus aureus RF122	GCA_000027325.1	Mycoplasma genitalium G-37	100	0.01
GCA_000009005.1	Staphylococcus aureus RF122	GCA_000733995.1	Mycoplasma pneumoniae M29	100	0.01
GCA_000009005.1	Staphylococcus aureus RF122	GCA_000019345.1	Ureaplasma parvum ATCC 27815	100	0.02
GCA_000009585.1	Staphylococcus aureus type strain:ST398	GCA_000027325.1	Mycoplasma genitalium G-37	100	0.02
GCA_000009585.1	Staphylococcus aureus type strain:ST398	GCA_000733995.1	Mycoplasma pneumoniae M29	100	0.02
GCA_000009585.1	Staphylococcus aureus type strain:ST398	GCA_000019345.1	Ureaplasma parvum ATCC 27815	100	0.02
GCA_000009645.1	Staphylococcus aureus N315	GCA_000027325.1	Mycoplasma genitalium G-37	100	0.01
GCA_000009645.1	Staphylococcus aureus N315	GCA_000733995.1	Mycoplasma pneumoniae M29	100	0.01
GCA_000009645.1	Staphylococcus aureus N315	GCA_000019345.1	Ureaplasma parvum ATCC 27815	100	0.02
GCA_000009665.1	Staphylococcus aureus Mu50	GCA_000027325.1	Mycoplasma genitalium G-37	100	0.01
GCA_000009665.1	Staphylococcus aureus Mu50	GCA_000733995.1	Mycoplasma pneumoniae M29	100	0.01
GCA_000009665.1	Staphylococcus aureus Mu50	GCA_000019345.1	Ureaplasma parvum ATCC 27815	100	0.02
GCA_000010445.1	Staphylococcus aureus Mu3	GCA_000027325.1	Mycoplasma genitalium G-37	100	0.01
GCA_000010445.1	Staphylococcus aureus Mu3	GCA_000733995.1	Mycoplasma pneumoniae M29	100	0.01
GCA_000010445.1	Staphylococcus aureus Mu3	GCA_000019345.1	Ureaplasma parvum ATCC 27815	100	0.02
GCA_000010465.1	Staphylococcus aureus Newman	GCA_000027325.1	Mycoplasma genitalium G-37	100	0.01
GCA_000010465.1	Staphylococcus aureus Newman	GCA_000733995.1	Mycoplasma pneumoniae M29	100	0.01
GCA_000010465.1	Staphylococcus aureus Newman	GCA_000019345.1	Ureaplasma parvum ATCC 27815	100	0.02
GCA_000011265.1	Staphylococcus aureus MW2	GCA_000027325.1	Mycoplasma genitalium G-37	100	0.02
GCA_000011265.1	Staphylococcus aureus MW2	GCA_000733995.1	Mycoplasma pneumoniae M29	100	0.02
GCA_000011265.1	Staphylococcus aureus MW2	GCA_000019345.1	Ureaplasma parvum ATCC 27815	100	0.02
GCA_000011505.1	Staphylococcus aureus MRSA252	GCA_000027325.1	Mycoplasma genitalium G-37	100	0.01
GCA_000011505.1	Staphylococcus aureus MRSA252	GCA_000733995.1	Mycoplasma pneumoniae M29	100	0.01
GCA_000011505.1	Staphylococcus aureus MRSA252	GCA_000019345.1	Ureaplasma parvum ATCC 27815	100	0.02
GCA_000011525.1	Staphylococcus aureus MSSA476	GCA_000027325.1	Mycoplasma genitalium G-37	100	0.02
GCA_000011525.1	Staphylococcus aureus MSSA476	GCA_000733995.1	Mycoplasma pneumoniae M29	100	0.02
GCA_000011525.1	Staphylococcus aureus MSSA476	GCA_000019345.1	Ureaplasma parvum ATCC 27815	100	0.02
GCA_000012045.1	Staphylococcus aureus COL	GCA_000027325.1	Mycoplasma genitalium G-37	100	0.02
GCA_000012045.1	Staphylococcus aureus COL	GCA_000733995.1	Mycoplasma pneumoniae M29	100	0.02
GCA_000012045.1	Staphylococcus aureus COL	GCA_000019345.1	Ureaplasma parvum ATCC 27815	100	0.02
GCA_000013425.1	Staphylococcus aureus NCTC 8325	GCA_000027325.1	Mycoplasma genitalium G-37	100	0.01
GCA_000013425.1	Staphylococcus aureus NCTC 8325	GCA_000733995.1	Mycoplasma pneumoniae M29	100	0.01
GCA_000013425.1	Staphylococcus aureus NCTC 8325	GCA_000019345.1	Ureaplasma parvum ATCC 27815	100	0.02
GCA_000013465.1	Staphylococcus aureus USA300_FPR3757	GCA_000027325.1	Mycoplasma genitalium G-37	100	0.01
GCA_000013465.1	Staphylococcus aureus USA300_FPR3757	GCA_000733995.1	Mycoplasma pneumoniae M29	100	0.01
GCA_000013465.1	Staphylococcus aureus USA300_FPR3757	GCA_000019345.1	Ureaplasma parvum ATCC 27815	100	0.02
GCA_000016805.1	Staphylococcus aureus JH9	GCA_000027325.1	Mycoplasma genitalium G-37	100	0.02
GCA_000016805.1	Staphylococcus aureus JH9	GCA_000733995.1	Mycoplasma pneumoniae M29	100	0.02
GCA_000016805.1	Staphylococcus aureus JH9	GCA_000019345.1	Ureaplasma parvum ATCC 27815	100	0.02
GCA_000017085.1	Staphylococcus aureus TCH1516	GCA_000027325.1	Mycoplasma genitalium G-37	100	0.01
GCA_000017085.1	Staphylococcus aureus TCH1516	GCA_000733995.1	Mycoplasma pneumoniae M29	100	0.01
GCA_000017085.1	Staphylococcus aureus TCH1516	GCA_000019345.1	Ureaplasma parvum ATCC 27815	100	0.02
GCA_000017125.1	Staphylococcus aureus JH1	GCA_000027325.1	Mycoplasma genitalium G-37	100	0.02
GCA_000017125.1	Staphylococcus aureus JH1	GCA_000733995.1	Mycoplasma pneumoniae M29	100	0.02
GCA_000017125.1	Staphylococcus aureus JH1	GCA_000019345.1	Ureaplasma parvum ATCC 27815	100	0.02
GCA_000024585.1	Staphylococcus aureus ED98	GCA_000027325.1	Mycoplasma genitalium G-37	100	0.01
GCA_000024585.1	Staphylococcus aureus ED98	GCA_000733995.1	Mycoplasma pneumoniae M29	100	0.01
GCA_000024585.1	Staphylococcus aureus ED98	GCA_000019345.1	Ureaplasma parvum ATCC 27815	100	0.02
GCA_000025145.2	Staphylococcus aureus 04-02981	GCA_000027325.1	Mycoplasma genitalium G-37	100	0.01
GCA_000025145.2	Staphylococcus aureus 04-02981	GCA_000733995.1	Mycoplasma pneumoniae M29	100	0.01
GCA_000025145.2	Staphylococcus aureus 04-02981	GCA_000019345.1	Ureaplasma parvum ATCC 27815	100	0.02
GCA_000027045.1	Staphylococcus aureus TW20	GCA_000027325.1	Mycoplasma genitalium G-37	100	0.01
GCA_000027045.1	Staphylococcus aureus TW20	GCA_000733995.1	Mycoplasma pneumoniae M29	100	0.01
GCA_000027045.1	Staphylococcus aureus TW20	GCA_000019345.1	Ureaplasma parvum ATCC 27815	100	0.02
GCA_000144955.1	Staphylococcus aureus JKD6159	GCA_000027325.1	Mycoplasma genitalium G-37	100	0.01
GCA_000144955.1	Staphylococcus aureus JKD6159	GCA_000733995.1	Mycoplasma pneumoniae M29	100	0.01
GCA_000144955.1	Staphylococcus aureus JKD6159	GCA_000019345.1	Ureaplasma parvum ATCC 27815	100	0.02
GCA_000145595.1	Staphylococcus aureus JKD6008	GCA_000027325.1	Mycoplasma genitalium G-37	100	0.01
GCA_000145595.1	Staphylococcus aureus JKD6008	GCA_000733995.1	Mycoplasma pneumoniae M29	100	0.01
GCA_000145595.1	Staphylococcus aureus JKD6008	GCA_000019345.1	Ureaplasma parvum ATCC 27815	100	0.02
GCA_000159535.2	Staphylococcus aureus TCH60	GCA_000027325.1	Mycoplasma genitalium G-37	100	0.02
GCA_000159535.2	Staphylococcus aureus TCH60	GCA_000733995.1	Mycoplasma pneumoniae M29	100	0.02
GCA_000159535.2	Staphylococcus aureus TCH60	GCA_000019345.1	Ureaplasma parvum ATCC 27815	100	0.02
GCA_000160335.2	Staphylococcus aureus 55/2053	GCA_000027325.1	Mycoplasma genitalium G-37	100	0.01
GCA_000160335.2	Staphylococcus aureus 55/2053	GCA_000733995.1	Mycoplasma pneumoniae M29	100	0.01
GCA_000160335.2	Staphylococcus aureus 55/2053	GCA_000019345.1	Ureaplasma parvum ATCC 27815	100	0.02
GCA_000204665.1	Staphylococcus aureus T0131	GCA_000027325.1	Mycoplasma genitalium G-37	99.74	0.01
GCA_000204665.1	Staphylococcus aureus T0131	GCA_000733995.1	Mycoplasma pneumoniae M29	99.74	0.01
GCA_000204665.1	Staphylococcus aureus T0131	GCA_000019345.1	Ureaplasma parvum ATCC 27815	99.73	0.02
GCA_000210315.1	Staphylococcus aureus ED133	GCA_000027325.1	Mycoplasma genitalium G-37	100	0.01
GCA_000210315.1	Staphylococcus aureus ED133	GCA_000733995.1	Mycoplasma pneumoniae M29	100	0.01
GCA_000210315.1	Staphylococcus aureus ED133	GCA_000019345.1	Ureaplasma parvum ATCC 27815	100	0.02
GCA_000237125.1	Staphylococcus aureus M013	GCA_000027325.1	Mycoplasma genitalium G-37	100	0.01
GCA_000237125.1	Staphylococcus aureus M013	GCA_000733995.1	Mycoplasma pneumoniae M29	100	0.01
GCA_000237125.1	Staphylococcus aureus M013	GCA_000019345.1	Ureaplasma parvum ATCC 27815	100	0.02
GCA_000237265.1	Staphylococcus aureus LGA251	GCA_000027325.1	Mycoplasma genitalium G-37	100	0.02
GCA_000237265.1	Staphylococcus aureus LGA251	GCA_000733995.1	Mycoplasma pneumoniae M29	100	0.02
GCA_000237265.1	Staphylococcus aureus LGA251	GCA_000019345.1	Ureaplasma parvum ATCC 27815	100	0.02
GCA_000239235.1	Staphylococcus aureus 11819-97	GCA_000027325.1	Mycoplasma genitalium G-37	100	0.01
GCA_000239235.1	Staphylococcus aureus 11819-97	GCA_000733995.1	Mycoplasma pneumoniae M29	100	0.01
GCA_000239235.1	Staphylococcus aureus 11819-97	GCA_000019345.1	Ureaplasma parvum ATCC 27815	100	0.02
GCA_000245495.1	Staphylococcus aureus VC40	GCA_000027325.1	Mycoplasma genitalium G-37	100	0.01
GCA_000245495.1	Staphylococcus aureus VC40	GCA_000733995.1	Mycoplasma pneumoniae M29	100	0.01
GCA_000245495.1	Staphylococcus aureus VC40	GCA_000019345.1	Ureaplasma parvum ATCC 27815	100	0.02
GCA_000253135.1	Staphylococcus aureus NA	GCA_000027325.1	Mycoplasma genitalium G-37	100	0.01
GCA_000253135.1	Staphylococcus aureus NA	GCA_000733995.1	Mycoplasma pneumoniae M29	100	0.01
GCA_000253135.1	Staphylococcus aureus NA	GCA_000019345.1	Ureaplasma parvum ATCC 27815	100	0.02
GCA_000284535.1	Staphylococcus aureus HO 5096 0412	GCA_000027325.1	Mycoplasma genitalium G-37	100	0.02
GCA_000284535.1	Staphylococcus aureus HO 5096 0412	GCA_000733995.1	Mycoplasma pneumoniae M29	100	0.02
GCA_000284535.1	Staphylococcus aureus HO 5096 0412	GCA_000019345.1	Ureaplasma parvum ATCC 27815	100	0.02
GCA_000296595.1	Staphylococcus aureus 08BA02176	GCA_000027325.1	Mycoplasma genitalium G-37	100	0.02
GCA_000296595.1	Staphylococcus aureus 08BA02176	GCA_000733995.1	Mycoplasma pneumoniae M29	100	0.02
GCA_000296595.1	Staphylococcus aureus 08BA02176	GCA_000019345.1	Ureaplasma parvum ATCC 27815	100	0.02
GCA_000382965.1	Staphylococcus aureus ST228	GCA_000027325.1	Mycoplasma genitalium G-37	100	0.01
GCA_000382965.1	Staphylococcus aureus ST228	GCA_000733995.1	Mycoplasma pneumoniae M29	100	0.01
GCA_000382965.1	Staphylococcus aureus ST228	GCA_000019345.1	Ureaplasma parvum ATCC 27815	100	0.02
GCA_000382985.1	Staphylococcus aureus ST228	GCA_000027325.1	Mycoplasma genitalium G-37	100	0.01
GCA_000382985.1	Staphylococcus aureus ST228	GCA_000733995.1	Mycoplasma pneumoniae M29	100	0.01
GCA_000382985.1	Staphylococcus aureus ST228	GCA_000019345.1	Ureaplasma parvum ATCC 27815	100	0.02
GCA_000383005.1	Staphylococcus aureus ST228	GCA_000027325.1	Mycoplasma genitalium G-37	100	0.01
GCA_000383005.1	Staphylococcus aureus ST228	GCA_000733995.1	Mycoplasma pneumoniae M29	100	0.01
GCA_000383005.1	Staphylococcus aureus ST228	GCA_000019345.1	Ureaplasma parvum ATCC 27815	100	0.02
GCA_000412775.1	Staphylococcus aureus CA-347	GCA_000027325.1	Mycoplasma genitalium G-37	100	0.01
GCA_000412775.1	Staphylococcus aureus CA-347	GCA_000733995.1	Mycoplasma pneumoniae M29	100	0.01
GCA_000412775.1	Staphylococcus aureus CA-347	GCA_000019345.1	Ureaplasma parvum ATCC 27815	100	0.02
GCA_000418345.1	Staphylococcus aureus Bmb9393	GCA_000027325.1	Mycoplasma genitalium G-37	99.74	0.01
GCA_000418345.1	Staphylococcus aureus Bmb9393	GCA_000733995.1	Mycoplasma pneumoniae M29	99.74	0.01
GCA_000418345.1	Staphylococcus aureus Bmb9393	GCA_000019345.1	Ureaplasma parvum ATCC 27815	99.73	0.02
GCA_000452385.2	Staphylococcus aureus Tager 104	GCA_000027325.1	Mycoplasma genitalium G-37	100	0.02
GCA_000452385.2	Staphylococcus aureus Tager 104	GCA_000733995.1	Mycoplasma pneumoniae M29	100	0.02
GCA_000452385.2	Staphylococcus aureus Tager 104	GCA_000019345.1	Ureaplasma parvum ATCC 27815	100	0.02
GCA_000462955.1	Staphylococcus aureus 6850	GCA_000027325.1	Mycoplasma genitalium G-37	100	0.01
GCA_000462955.1	Staphylococcus aureus 6850	GCA_000733995.1	Mycoplasma pneumoniae M29	100	0.01
GCA_000462955.1	Staphylococcus aureus 6850	GCA_000019345.1	Ureaplasma parvum ATCC 27815	100	0.02
GCA_000463055.1	Staphylococcus aureus CN1	GCA_000027325.1	Mycoplasma genitalium G-37	100	0.01
GCA_000463055.1	Staphylococcus aureus CN1	GCA_000733995.1	Mycoplasma pneumoniae M29	100	0.01
GCA_000463055.1	Staphylococcus aureus CN1	GCA_000019345.1	Ureaplasma parvum ATCC 27815	100	0.02
GCA_000470845.1	Staphylococcus aureus SA957	GCA_000027325.1	Mycoplasma genitalium G-37	100	0.01
GCA_000470845.1	Staphylococcus aureus SA957	GCA_000733995.1	Mycoplasma pneumoniae M29	100	0.01
GCA_000470845.1	Staphylococcus aureus SA957	GCA_000019345.1	Ureaplasma parvum ATCC 27815	100	0.02
GCA_000470865.1	Staphylococcus aureus SA40	GCA_000027325.1	Mycoplasma genitalium G-37	100	0.01
GCA_000470865.1	Staphylococcus aureus SA40	GCA_000733995.1	Mycoplasma pneumoniae M29	100	0.01
GCA_000470865.1	Staphylococcus aureus SA40	GCA_000019345.1	Ureaplasma parvum ATCC 27815	100	0.02
GCA_000485885.1	Staphylococcus aureus Z172	GCA_000027325.1	Mycoplasma genitalium G-37	100	0.01
GCA_000485885.1	Staphylococcus aureus Z172	GCA_000733995.1	Mycoplasma pneumoniae M29	100	0.01
GCA_000485885.1	Staphylococcus aureus Z172	GCA_000019345.1	Ureaplasma parvum ATCC 27815	100	0.02
GCA_000568455.1	Staphylococcus aureus USA300-ISMMS1	GCA_000027325.1	Mycoplasma genitalium G-37	100	0.02
GCA_000568455.1	Staphylococcus aureus USA300-ISMMS1	GCA_000733995.1	Mycoplasma pneumoniae M29	100	0.02
GCA_000568455.1	Staphylococcus aureus USA300-ISMMS1	GCA_000019345.1	Ureaplasma parvum ATCC 27815	100	0.02
GCA_000597965.1	Staphylococcus aureus 502A	GCA_000027325.1	Mycoplasma genitalium G-37	100	0.02
GCA_000597965.1	Staphylococcus aureus 502A	GCA_000733995.1	Mycoplasma pneumoniae M29	100	0.02
GCA_000597965.1	Staphylococcus aureus 502A	GCA_000019345.1	Ureaplasma parvum ATCC 27815	100	0.02
GCA_000626615.1	Staphylococcus aureus NRS 100	GCA_000027325.1	Mycoplasma genitalium G-37	100	0.02
GCA_000626615.1	Staphylococcus aureus NRS 100	GCA_000733995.1	Mycoplasma pneumoniae M29	100	0.02
GCA_000626615.1	Staphylococcus aureus NRS 100	GCA_000019345.1	Ureaplasma parvum ATCC 27815	100	0.02
GCA_000695215.1	Staphylococcus aureus H-EMRSA-15	GCA_000027325.1	Mycoplasma genitalium G-37	100	0.02
GCA_000695215.1	Staphylococcus aureus H-EMRSA-15	GCA_000733995.1	Mycoplasma pneumoniae M29	100	0.02
GCA_000695215.1	Staphylococcus aureus H-EMRSA-15	GCA_000019345.1	Ureaplasma parvum ATCC 27815	100	0.02
GCA_000695875.1	Staphylococcus aureus UA-S391_USA300	GCA_000027325.1	Mycoplasma genitalium G-37	100	0.01
GCA_000695875.1	Staphylococcus aureus UA-S391_USA300	GCA_000733995.1	Mycoplasma pneumoniae M29	100	0.01
GCA_000695875.1	Staphylococcus aureus UA-S391_USA300	GCA_000019345.1	Ureaplasma parvum ATCC 27815	100	0.02
GCA_000709475.1	Staphylococcus aureus XN108	GCA_000027325.1	Mycoplasma genitalium G-37	100	0.01
GCA_000709475.1	Staphylococcus aureus XN108	GCA_000733995.1	Mycoplasma pneumoniae M29	100	0.01
GCA_000709475.1	Staphylococcus aureus XN108	GCA_000019345.1	Ureaplasma parvum ATCC 27815	100	0.02
GCA_000737615.1	Staphylococcus aureus SA268	GCA_000027325.1	Mycoplasma genitalium G-37	100	0.01
GCA_000737615.1	Staphylococcus aureus SA268	GCA_000733995.1	Mycoplasma pneumoniae M29	100	0.01
GCA_000737615.1	Staphylococcus aureus SA268	GCA_000019345.1	Ureaplasma parvum ATCC 27815	100	0.02
GCA_000746505.1	Staphylococcus aureus 2395 USA500	GCA_000027325.1	Mycoplasma genitalium G-37	100	0.02
GCA_000746505.1	Staphylococcus aureus 2395 USA500	GCA_000733995.1	Mycoplasma pneumoniae M29	100	0.02
GCA_000746505.1	Staphylococcus aureus 2395 USA500	GCA_000019345.1	Ureaplasma parvum ATCC 27815	100	0.02
GCA_000756205.1	Staphylococcus aureus ATCC 25923	GCA_000027325.1	Mycoplasma genitalium G-37	100	0.02
GCA_000756205.1	Staphylococcus aureus ATCC 25923	GCA_000733995.1	Mycoplasma pneumoniae M29	100	0.02
GCA_000756205.1	Staphylococcus aureus ATCC 25923	GCA_000019345.1	Ureaplasma parvum ATCC 27815	100	0.02
GCA_000769575.1	Staphylococcus aureus Gv69	GCA_000027325.1	Mycoplasma genitalium G-37	100	0.01
GCA_000769575.1	Staphylococcus aureus Gv69	GCA_000733995.1	Mycoplasma pneumoniae M29	100	0.01
GCA_000769575.1	Staphylococcus aureus Gv69	GCA_000019345.1	Ureaplasma parvum ATCC 27815	100	0.02
GCA_000772025.1	Staphylococcus aureus FORC_001	GCA_000027325.1	Mycoplasma genitalium G-37	100	0.02
GCA_000772025.1	Staphylococcus aureus FORC_001	GCA_000733995.1	Mycoplasma pneumoniae M29	100	0.02
GCA_000772025.1	Staphylococcus aureus FORC_001	GCA_000019345.1	Ureaplasma parvum ATCC 27815	100	0.02
GCA_000815045.1	Staphylococcus aureus 29b_MRSA	GCA_000027325.1	Mycoplasma genitalium G-37	100	0.01
GCA_000815045.1	Staphylococcus aureus 29b_MRSA	GCA_000733995.1	Mycoplasma pneumoniae M29	100	0.01
GCA_000815045.1	Staphylococcus aureus 29b_MRSA	GCA_000019345.1	Ureaplasma parvum ATCC 27815	100	0.02
GCA_000815085.1	Staphylococcus aureus 31b_MRSA	GCA_000027325.1	Mycoplasma genitalium G-37	100	0.01
GCA_000815085.1	Staphylococcus aureus 31b_MRSA	GCA_000733995.1	Mycoplasma pneumoniae M29	100	0.01
GCA_000815085.1	Staphylococcus aureus 31b_MRSA	GCA_000019345.1	Ureaplasma parvum ATCC 27815	100	0.02
GCA_000815125.1	Staphylococcus aureus 33b	GCA_000027325.1	Mycoplasma genitalium G-37	100	0.01
GCA_000815125.1	Staphylococcus aureus 33b	GCA_000733995.1	Mycoplasma pneumoniae M29	100	0.01
GCA_000815125.1	Staphylococcus aureus 33b	GCA_000019345.1	Ureaplasma parvum ATCC 27815	100	0.02
GCA_000815165.1	Staphylococcus aureus 26b_MRSA	GCA_000027325.1	Mycoplasma genitalium G-37	100	0.01
GCA_000815165.1	Staphylococcus aureus 26b_MRSA	GCA_000733995.1	Mycoplasma pneumoniae M29	100	0.01
GCA_000815165.1	Staphylococcus aureus 26b_MRSA	GCA_000019345.1	Ureaplasma parvum ATCC 27815	100	0.02
GCA_000815205.1	Staphylococcus aureus 25b_MRSA	GCA_000027325.1	Mycoplasma genitalium G-37	100	0.01
GCA_000815205.1	Staphylococcus aureus 25b_MRSA	GCA_000733995.1	Mycoplasma pneumoniae M29	100	0.01
GCA_000815205.1	Staphylococcus aureus 25b_MRSA	GCA_000019345.1	Ureaplasma parvum ATCC 27815	100	0.02
GCA_000815245.1	Staphylococcus aureus 27b_MRSA	GCA_000027325.1	Mycoplasma genitalium G-37	100	0.01
GCA_000815245.1	Staphylococcus aureus 27b_MRSA	GCA_000733995.1	Mycoplasma pneumoniae M29	100	0.01
GCA_000815245.1	Staphylococcus aureus 27b_MRSA	GCA_000019345.1	Ureaplasma parvum ATCC 27815	100	0.02
GCA_000828035.1	Staphylococcus aureus DAR4145	GCA_000027325.1	Mycoplasma genitalium G-37	100	0.02
GCA_000828035.1	Staphylococcus aureus DAR4145	GCA_000733995.1	Mycoplasma pneumoniae M29	100	0.02
GCA_000828035.1	Staphylococcus aureus DAR4145	GCA_000019345.1	Ureaplasma parvum ATCC 27815	100	0.02
GCA_000953255.1	Staphylococcus aureus ILRI_Eymole1/1	GCA_000027325.1	Mycoplasma genitalium G-37	100	0.01
GCA_000953255.1	Staphylococcus aureus ILRI_Eymole1/1	GCA_000733995.1	Mycoplasma pneumoniae M29	100	0.01
GCA_000953255.1	Staphylococcus aureus ILRI_Eymole1/1	GCA_000019345.1	Ureaplasma parvum ATCC 27815	100	0.02
GCA_000967325.1	Staphylococcus aureus ST228	GCA_000027325.1	Mycoplasma genitalium G-37	100	0.01
GCA_000967325.1	Staphylococcus aureus ST228	GCA_000733995.1	Mycoplasma pneumoniae M29	100	0.01
GCA_000967325.1	Staphylococcus aureus ST228	GCA_000019345.1	Ureaplasma parvum ATCC 27815	100	0.02
GCA_000967345.1	Staphylococcus aureus ST228	GCA_000027325.1	Mycoplasma genitalium G-37	100	0.01
GCA_000967345.1	Staphylococcus aureus ST228	GCA_000733995.1	Mycoplasma pneumoniae M29	100	0.01
GCA_000967345.1	Staphylococcus aureus ST228	GCA_000019345.1	Ureaplasma parvum ATCC 27815	100	0.02
GCA_000967365.1	Staphylococcus aureus ST228	GCA_000027325.1	Mycoplasma genitalium G-37	100	0.01
GCA_000967365.1	Staphylococcus aureus ST228	GCA_000733995.1	Mycoplasma pneumoniae M29	100	0.01
GCA_000967365.1	Staphylococcus aureus ST228	GCA_000019345.1	Ureaplasma parvum ATCC 27815	100	0.02
GCA_000967385.1	Staphylococcus aureus ST228	GCA_000027325.1	Mycoplasma genitalium G-37	100	0.01
GCA_000967385.1	Staphylococcus aureus ST228	GCA_000733995.1	Mycoplasma pneumoniae M29	100	0.01
GCA_000967385.1	Staphylococcus aureus ST228	GCA_000019345.1	Ureaplasma parvum ATCC 27815	100	0.02
GCA_000967405.1	Staphylococcus aureus ST228	GCA_000027325.1	Mycoplasma genitalium G-37	100	0.01
GCA_000967405.1	Staphylococcus aureus ST228	GCA_000733995.1	Mycoplasma pneumoniae M29	100	0.01
GCA_000967405.1	Staphylococcus aureus ST228	GCA_000019345.1	Ureaplasma parvum ATCC 27815	100	0.02
GCA_000969225.1	Staphylococcus aureus FCFHV36	GCA_000027325.1	Mycoplasma genitalium G-37	100	0.01
GCA_000969225.1	Staphylococcus aureus FCFHV36	GCA_000733995.1	Mycoplasma pneumoniae M29	100	0.01
GCA_000969225.1	Staphylococcus aureus FCFHV36	GCA_000019345.1	Ureaplasma parvum ATCC 27815	100	0.02
GCA_001021875.1	Staphylococcus aureus M121	GCA_000027325.1	Mycoplasma genitalium G-37	100	0.02
GCA_001021875.1	Staphylococcus aureus M121	GCA_000733995.1	Mycoplasma pneumoniae M29	100	0.02
GCA_001021875.1	Staphylococcus aureus M121	GCA_000019345.1	Ureaplasma parvum ATCC 27815	100	0.02
GCA_001021895.1	Staphylococcus aureus CA15	GCA_000027325.1	Mycoplasma genitalium G-37	100	0.02
GCA_001021895.1	Staphylococcus aureus CA15	GCA_000733995.1	Mycoplasma pneumoniae M29	100	0.02
GCA_001021895.1	Staphylococcus aureus CA15	GCA_000019345.1	Ureaplasma parvum ATCC 27815	100	0.02
GCA_001027045.1	Staphylococcus aureus RKI4	GCA_000027325.1	Mycoplasma genitalium G-37	100	0.02
GCA_001027045.1	Staphylococcus aureus RKI4	GCA_000733995.1	Mycoplasma pneumoniae M29	100	0.02
GCA_001027045.1	Staphylococcus aureus RKI4	GCA_000019345.1	Ureaplasma parvum ATCC 27815	100	0.02
GCA_001045795.2	Staphylococcus aureus CA12	GCA_000027325.1	Mycoplasma genitalium G-37	100	0.02
GCA_001045795.2	Staphylococcus aureus CA12	GCA_000733995.1	Mycoplasma pneumoniae M29	100	0.02
GCA_001045795.2	Staphylococcus aureus CA12	GCA_000019345.1	Ureaplasma parvum ATCC 27815	100	0.02
GCA_001045995.2	Staphylococcus aureus HUV05	GCA_000027325.1	Mycoplasma genitalium G-37	100	0.02
GCA_001045995.2	Staphylococcus aureus HUV05	GCA_000733995.1	Mycoplasma pneumoniae M29	100	0.02
GCA_001045995.2	Staphylococcus aureus HUV05	GCA_000019345.1	Ureaplasma parvum ATCC 27815	100	0.02
GCA_001046095.2	Staphylococcus aureus V2200	GCA_000027325.1	Mycoplasma genitalium G-37	100	0.02
GCA_001046095.2	Staphylococcus aureus V2200	GCA_000733995.1	Mycoplasma pneumoniae M29	100	0.02
GCA_001046095.2	Staphylococcus aureus V2200	GCA_000019345.1	Ureaplasma parvum ATCC 27815	100	0.02
GCA_001183705.1	Staphylococcus aureus USA300_2014.C01	GCA_000027325.1	Mycoplasma genitalium G-37	100	0.02
GCA_001183705.1	Staphylococcus aureus USA300_2014.C01	GCA_000733995.1	Mycoplasma pneumoniae M29	100	0.02
GCA_001183705.1	Staphylococcus aureus USA300_2014.C01	GCA_000019345.1	Ureaplasma parvum ATCC 27815	100	0.02
GCA_001183725.1	Staphylococcus aureus USA300_2014.C02	GCA_000027325.1	Mycoplasma genitalium G-37	100	0.02
GCA_001183725.1	Staphylococcus aureus USA300_2014.C02	GCA_000733995.1	Mycoplasma pneumoniae M29	100	0.02
GCA_001183725.1	Staphylococcus aureus USA300_2014.C02	GCA_000019345.1	Ureaplasma parvum ATCC 27815	100	0.02
GCA_001278745.1	Staphylococcus aureus HOU1444-VR	GCA_000027325.1	Mycoplasma genitalium G-37	100	0.02
GCA_001278745.1	Staphylococcus aureus HOU1444-VR	GCA_000733995.1	Mycoplasma pneumoniae M29	100	0.02
GCA_001278745.1	Staphylococcus aureus HOU1444-VR	GCA_000019345.1	Ureaplasma parvum ATCC 27815	100	0.02
GCA_001281145.1	Staphylococcus aureus SA564	GCA_000027325.1	Mycoplasma genitalium G-37	100	0.02
GCA_001281145.1	Staphylococcus aureus SA564	GCA_000733995.1	Mycoplasma pneumoniae M29	100	0.02
GCA_001281145.1	Staphylococcus aureus SA564	GCA_000019345.1	Ureaplasma parvum ATCC 27815	100	0.02
GCA_001296985.1	Staphylococcus aureus GR2	GCA_000027325.1	Mycoplasma genitalium G-37	100	0.01
GCA_001296985.1	Staphylococcus aureus GR2	GCA_000733995.1	Mycoplasma pneumoniae M29	100	0.01
GCA_001296985.1	Staphylococcus aureus GR2	GCA_000019345.1	Ureaplasma parvum ATCC 27815	100	0.02
GCA_001307235.1	Staphylococcus aureus JS395	GCA_000027325.1	Mycoplasma genitalium G-37	100	0.02
GCA_001307235.1	Staphylococcus aureus JS395	GCA_000733995.1	Mycoplasma pneumoniae M29	100	0.02
GCA_001307235.1	Staphylococcus aureus JS395	GCA_000019345.1	Ureaplasma parvum ATCC 27815	100	0.02
GCA_001444345.1	Staphylococcus aureus XQ	GCA_000027325.1	Mycoplasma genitalium G-37	100	0.01
GCA_001444345.1	Staphylococcus aureus XQ	GCA_000733995.1	Mycoplasma pneumoniae M29	100	0.01
GCA_001444345.1	Staphylococcus aureus XQ	GCA_000019345.1	Ureaplasma parvum ATCC 27815	100	0.02
GCA_001456215.1	Staphylococcus aureus MS4	GCA_000027325.1	Mycoplasma genitalium G-37	100	0.01
GCA_001456215.1	Staphylococcus aureus MS4	GCA_000733995.1	Mycoplasma pneumoniae M29	100	0.01
GCA_001456215.1	Staphylococcus aureus MS4	GCA_000019345.1	Ureaplasma parvum ATCC 27815	100	0.02
GCA_001457495.1	Staphylococcus aureus NCTC13435	GCA_000027325.1	Mycoplasma genitalium G-37	100	0.02
GCA_001457495.1	Staphylococcus aureus NCTC13435	GCA_000733995.1	Mycoplasma pneumoniae M29	100	0.02
GCA_001457495.1	Staphylococcus aureus NCTC13435	GCA_000019345.1	Ureaplasma parvum ATCC 27815	100	0.02
GCA_001465635.1	Staphylococcus aureus RIVM1295	GCA_000027325.1	Mycoplasma genitalium G-37	100	0.02
GCA_001465635.1	Staphylococcus aureus RIVM1295	GCA_000733995.1	Mycoplasma pneumoniae M29	100	0.02
GCA_001465635.1	Staphylococcus aureus RIVM1295	GCA_000019345.1	Ureaplasma parvum ATCC 27815	100	0.02
GCA_001465675.1	Staphylococcus aureus RIVM1607	GCA_000027325.1	Mycoplasma genitalium G-37	100	0.02
GCA_001465675.1	Staphylococcus aureus RIVM1607	GCA_000733995.1	Mycoplasma pneumoniae M29	100	0.02
GCA_001465675.1	Staphylococcus aureus RIVM1607	GCA_000019345.1	Ureaplasma parvum ATCC 27815	100	0.02
GCA_001465755.1	Staphylococcus aureus RIVM3897	GCA_000027325.1	Mycoplasma genitalium G-37	100	0.02
GCA_001465755.1	Staphylococcus aureus RIVM3897	GCA_000733995.1	Mycoplasma pneumoniae M29	100	0.02
GCA_001465755.1	Staphylococcus aureus RIVM3897	GCA_000019345.1	Ureaplasma parvum ATCC 27815	100	0.02
GCA_001515665.1	Staphylococcus aureus Gv51	GCA_000027325.1	Mycoplasma genitalium G-37	100	0.01
GCA_001515665.1	Staphylococcus aureus Gv51	GCA_000733995.1	Mycoplasma pneumoniae M29	100	0.01
GCA_001515665.1	Staphylococcus aureus Gv51	GCA_000019345.1	Ureaplasma parvum ATCC 27815	100	0.02
GCA_001515685.1	Staphylococcus aureus Be62	GCA_000027325.1	Mycoplasma genitalium G-37	100	0.01
GCA_001515685.1	Staphylococcus aureus Be62	GCA_000733995.1	Mycoplasma pneumoniae M29	100	0.01
GCA_001515685.1	Staphylococcus aureus Be62	GCA_000019345.1	Ureaplasma parvum ATCC 27815	100	0.02
GCA_001515705.1	Staphylococcus aureus Gv88	GCA_000027325.1	Mycoplasma genitalium G-37	100	0.01
GCA_001515705.1	Staphylococcus aureus Gv88	GCA_000733995.1	Mycoplasma pneumoniae M29	100	0.01
GCA_001515705.1	Staphylococcus aureus Gv88	GCA_000019345.1	Ureaplasma parvum ATCC 27815	100	0.02
GCA_001515745.1	Staphylococcus aureus HC1340	GCA_000027325.1	Mycoplasma genitalium G-37	100	0.01
GCA_001515745.1	Staphylococcus aureus HC1340	GCA_000733995.1	Mycoplasma pneumoniae M29	100	0.01
GCA_001515745.1	Staphylococcus aureus HC1340	GCA_000019345.1	Ureaplasma parvum ATCC 27815	100	0.02
GCA_001515765.1	Staphylococcus aureus HC1335	GCA_000027325.1	Mycoplasma genitalium G-37	100	0.01
GCA_001515765.1	Staphylococcus aureus HC1335	GCA_000733995.1	Mycoplasma pneumoniae M29	100	0.01
GCA_001515765.1	Staphylococcus aureus HC1335	GCA_000019345.1	Ureaplasma parvum ATCC 27815	100	0.02
GCA_001548295.1	Staphylococcus aureus FDA209P	GCA_000027325.1	Mycoplasma genitalium G-37	100	0.02
GCA_001548295.1	Staphylococcus aureus FDA209P	GCA_000733995.1	Mycoplasma pneumoniae M29	100	0.02
GCA_001548295.1	Staphylococcus aureus FDA209P	GCA_000019345.1	Ureaplasma parvum ATCC 27815	100	0.02
GCA_001548415.1	Staphylococcus aureus MI	GCA_000027325.1	Mycoplasma genitalium G-37	100	0.01
GCA_001548415.1	Staphylococcus aureus MI	GCA_000733995.1	Mycoplasma pneumoniae M29	100	0.01
GCA_001548415.1	Staphylococcus aureus MI	GCA_000019345.1	Ureaplasma parvum ATCC 27815	100	0.02
GCA_001549655.1	Staphylococcus aureus TMUS2126	GCA_000027325.1	Mycoplasma genitalium G-37	100	0.01
GCA_001549655.1	Staphylococcus aureus TMUS2126	GCA_000733995.1	Mycoplasma pneumoniae M29	100	0.01
GCA_001549655.1	Staphylococcus aureus TMUS2126	GCA_000019345.1	Ureaplasma parvum ATCC 27815	100	0.02
GCA_001549675.1	Staphylococcus aureus TMUS2134	GCA_000027325.1	Mycoplasma genitalium G-37	100	0.01
GCA_001549675.1	Staphylococcus aureus TMUS2134	GCA_000733995.1	Mycoplasma pneumoniae M29	100	0.01
GCA_001549675.1	Staphylococcus aureus TMUS2134	GCA_000019345.1	Ureaplasma parvum ATCC 27815	100	0.02
GCA_001558795.1	Staphylococcus aureus FDAARGOS_159	GCA_000027325.1	Mycoplasma genitalium G-37	100	0.01
GCA_001558795.1	Staphylococcus aureus FDAARGOS_159	GCA_000733995.1	Mycoplasma pneumoniae M29	100	0.01
GCA_001558795.1	Staphylococcus aureus FDAARGOS_159	GCA_000019345.1	Ureaplasma parvum ATCC 27815	100	0.02
GCA_001580495.1	Staphylococcus aureus FORC_012	GCA_000027325.1	Mycoplasma genitalium G-37	100	0.02
GCA_001580495.1	Staphylococcus aureus FORC_012	GCA_000733995.1	Mycoplasma pneumoniae M29	100	0.02
GCA_001580495.1	Staphylococcus aureus FORC_012	GCA_000019345.1	Ureaplasma parvum ATCC 27815	100	0.02
GCA_001580515.1	Staphylococcus aureus UTSW MRSA 55	GCA_000027325.1	Mycoplasma genitalium G-37	100	0.02
GCA_001580515.1	Staphylococcus aureus UTSW MRSA 55	GCA_000733995.1	Mycoplasma pneumoniae M29	100	0.02
GCA_001580515.1	Staphylococcus aureus UTSW MRSA 55	GCA_000019345.1	Ureaplasma parvum ATCC 27815	100	0.02
GCA_001594205.1	Staphylococcus aureus MCRF184	GCA_000027325.1	Mycoplasma genitalium G-37	100	0.01
GCA_001594205.1	Staphylococcus aureus MCRF184	GCA_000733995.1	Mycoplasma pneumoniae M29	100	0.01
GCA_001594205.1	Staphylococcus aureus MCRF184	GCA_000019345.1	Ureaplasma parvum ATCC 27815	100	0.02
GCA_001611325.1	Staphylococcus aureus ST20130940	GCA_000027325.1	Mycoplasma genitalium G-37	100	0.02
GCA_001611325.1	Staphylococcus aureus ST20130940	GCA_000733995.1	Mycoplasma pneumoniae M29	100	0.02
GCA_001611325.1	Staphylococcus aureus ST20130940	GCA_000019345.1	Ureaplasma parvum ATCC 27815	100	0.02
GCA_001611345.1	Staphylococcus aureus ST20130941	GCA_000027325.1	Mycoplasma genitalium G-37	100	0.02
GCA_001611345.1	Staphylococcus aureus ST20130941	GCA_000733995.1	Mycoplasma pneumoniae M29	100	0.02
GCA_001611345.1	Staphylococcus aureus ST20130941	GCA_000019345.1	Ureaplasma parvum ATCC 27815	100	0.02
GCA_001611365.1	Staphylococcus aureus ST20130942	GCA_000027325.1	Mycoplasma genitalium G-37	100	0.02
GCA_001611365.1	Staphylococcus aureus ST20130942	GCA_000733995.1	Mycoplasma pneumoniae M29	100	0.02
GCA_001611365.1	Staphylococcus aureus ST20130942	GCA_000019345.1	Ureaplasma parvum ATCC 27815	100	0.02
GCA_001611385.1	Staphylococcus aureus ST20130943	GCA_000027325.1	Mycoplasma genitalium G-37	100	0.02
GCA_001611385.1	Staphylococcus aureus ST20130943	GCA_000733995.1	Mycoplasma pneumoniae M29	100	0.02
GCA_001611385.1	Staphylococcus aureus ST20130943	GCA_000019345.1	Ureaplasma parvum ATCC 27815	100	0.02
GCA_001611405.1	Staphylococcus aureus ST20130938	GCA_000027325.1	Mycoplasma genitalium G-37	100	0.02
GCA_001611405.1	Staphylococcus aureus ST20130938	GCA_000733995.1	Mycoplasma pneumoniae M29	100	0.02
GCA_001611405.1	Staphylococcus aureus ST20130938	GCA_000019345.1	Ureaplasma parvum ATCC 27815	100	0.02
GCA_001611425.1	Staphylococcus aureus ST20130939	GCA_000027325.1	Mycoplasma genitalium G-37	100	0.02
GCA_001611425.1	Staphylococcus aureus ST20130939	GCA_000733995.1	Mycoplasma pneumoniae M29	100	0.02
GCA_001611425.1	Staphylococcus aureus ST20130939	GCA_000019345.1	Ureaplasma parvum ATCC 27815	100	0.02
GCA_001618305.1	Staphylococcus aureus RIVM6519	GCA_000027325.1	Mycoplasma genitalium G-37	100	0.01
GCA_001618305.1	Staphylococcus aureus RIVM6519	GCA_000733995.1	Mycoplasma pneumoniae M29	100	0.01
GCA_001618305.1	Staphylococcus aureus RIVM6519	GCA_000019345.1	Ureaplasma parvum ATCC 27815	100	0.02
GCA_001640885.1	Staphylococcus aureus ZJ5499	GCA_000027325.1	Mycoplasma genitalium G-37	100	0.01
GCA_001640885.1	Staphylococcus aureus ZJ5499	GCA_000733995.1	Mycoplasma pneumoniae M29	100	0.01
GCA_001640885.1	Staphylococcus aureus ZJ5499	GCA_000019345.1	Ureaplasma parvum ATCC 27815	100	0.02
GCA_001640905.1	Staphylococcus aureus NCCP14558	GCA_000027325.1	Mycoplasma genitalium G-37	100	0.01
GCA_001640905.1	Staphylococcus aureus NCCP14558	GCA_000733995.1	Mycoplasma pneumoniae M29	100	0.01
GCA_001640905.1	Staphylococcus aureus NCCP14558	GCA_000019345.1	Ureaplasma parvum ATCC 27815	100	0.02
GCA_001640925.1	Staphylococcus aureus NCCP14562	GCA_000027325.1	Mycoplasma genitalium G-37	100	0.01
GCA_001640925.1	Staphylococcus aureus NCCP14562	GCA_000733995.1	Mycoplasma pneumoniae M29	100	0.01
GCA_001640925.1	Staphylococcus aureus NCCP14562	GCA_000019345.1	Ureaplasma parvum ATCC 27815	100	0.02
GCA_001641025.1	Staphylococcus aureus V521	GCA_000027325.1	Mycoplasma genitalium G-37	100	0.01
GCA_001641025.1	Staphylococcus aureus V521	GCA_000733995.1	Mycoplasma pneumoniae M29	100	0.01
GCA_001641025.1	Staphylococcus aureus V521	GCA_000019345.1	Ureaplasma parvum ATCC 27815	100	0.02
GCA_001641045.1	Staphylococcus aureus V605	GCA_000027325.1	Mycoplasma genitalium G-37	100	0.01
GCA_001641045.1	Staphylococcus aureus V605	GCA_000733995.1	Mycoplasma pneumoniae M29	100	0.01
GCA_001641045.1	Staphylococcus aureus V605	GCA_000019345.1	Ureaplasma parvum ATCC 27815	100	0.02
GCA_001656045.1	Staphylococcus aureus 08-02119	GCA_000027325.1	Mycoplasma genitalium G-37	100	0.02
GCA_001656045.1	Staphylococcus aureus 08-02119	GCA_000733995.1	Mycoplasma pneumoniae M29	100	0.02
GCA_001656045.1	Staphylococcus aureus 08-02119	GCA_000019345.1	Ureaplasma parvum ATCC 27815	100	0.02
GCA_001656075.1	Staphylococcus aureus 08-02300	GCA_000027325.1	Mycoplasma genitalium G-37	100	0.02
GCA_001656075.1	Staphylococcus aureus 08-02300	GCA_000733995.1	Mycoplasma pneumoniae M29	100	0.02
GCA_001656075.1	Staphylococcus aureus 08-02300	GCA_000019345.1	Ureaplasma parvum ATCC 27815	100	0.02
GCA_001717665.1	Staphylococcus aureus 2148.N	GCA_000027325.1	Mycoplasma genitalium G-37	100	0.02
GCA_001717665.1	Staphylococcus aureus 2148.N	GCA_000733995.1	Mycoplasma pneumoniae M29	100	0.02
GCA_001717665.1	Staphylococcus aureus 2148.N	GCA_000019345.1	Ureaplasma parvum ATCC 27815	100	0.02
GCA_001717685.1	Staphylococcus aureus 1971.CO1	GCA_000027325.1	Mycoplasma genitalium G-37	100	0.01
GCA_001717685.1	Staphylococcus aureus 1971.CO1	GCA_000733995.1	Mycoplasma pneumoniae M29	100	0.01
GCA_001717685.1	Staphylococcus aureus 1971.CO1	GCA_000019345.1	Ureaplasma parvum ATCC 27815	100	0.02
GCA_001717705.1	Staphylococcus aureus 1969.N	GCA_000027325.1	Mycoplasma genitalium G-37	100	0.02
GCA_001717705.1	Staphylococcus aureus 1969.N	GCA_000733995.1	Mycoplasma pneumoniae M29	100	0.02
GCA_001717705.1	Staphylococcus aureus 1969.N	GCA_000019345.1	Ureaplasma parvum ATCC 27815	100	0.02
GCA_001717725.1	Staphylococcus aureus 1625.CO1	GCA_000027325.1	Mycoplasma genitalium G-37	100	0.02
GCA_001717725.1	Staphylococcus aureus 1625.CO1	GCA_000733995.1	Mycoplasma pneumoniae M29	100	0.02
GCA_001717725.1	Staphylococcus aureus 1625.CO1	GCA_000019345.1	Ureaplasma parvum ATCC 27815	100	0.02
GCA_001717975.1	Staphylococcus aureus 2148.CO1	GCA_000027325.1	Mycoplasma genitalium G-37	100	0.02
GCA_001717975.1	Staphylococcus aureus 2148.CO1	GCA_000733995.1	Mycoplasma pneumoniae M29	100	0.02
GCA_001717975.1	Staphylococcus aureus 2148.CO1	GCA_000019345.1	Ureaplasma parvum ATCC 27815	100	0.02
GCA_001725965.1	Staphylococcus aureus FORC_027	GCA_000027325.1	Mycoplasma genitalium G-37	100	0.01
GCA_001725965.1	Staphylococcus aureus FORC_027	GCA_000733995.1	Mycoplasma pneumoniae M29	100	0.01
GCA_001725965.1	Staphylococcus aureus FORC_027	GCA_000019345.1	Ureaplasma parvum ATCC 27815	100	0.02
GCA_001879545.1	Staphylococcus aureus FORC_026	GCA_000027325.1	Mycoplasma genitalium G-37	100	0.02
GCA_001879545.1	Staphylococcus aureus FORC_026	GCA_000733995.1	Mycoplasma pneumoniae M29	100	0.02
GCA_001879545.1	Staphylococcus aureus FORC_026	GCA_000019345.1	Ureaplasma parvum ATCC 27815	100	0.02
GCA_001880265.1	Staphylococcus aureus SA40TW	GCA_000027325.1	Mycoplasma genitalium G-37	100	0.02
GCA_001880265.1	Staphylococcus aureus SA40TW	GCA_000733995.1	Mycoplasma pneumoniae M29	100	0.02
GCA_001880265.1	Staphylococcus aureus SA40TW	GCA_000019345.1	Ureaplasma parvum ATCC 27815	100	0.02
GCA_900004855.1	Staphylococcus aureus BB155	GCA_000027325.1	Mycoplasma genitalium G-37	100	0.01
GCA_900004855.1	Staphylococcus aureus BB155	GCA_000733995.1	Mycoplasma pneumoniae M29	100	0.01
GCA_900004855.1	Staphylococcus aureus BB155	GCA_000019345.1	Ureaplasma parvum ATCC 27815	100	0.02
GCA_900017775.1	Staphylococcus aureus NZAK3	GCA_000027325.1	Mycoplasma genitalium G-37	100	0.01
GCA_900017775.1	Staphylococcus aureus NZAK3	GCA_000733995.1	Mycoplasma pneumoniae M29	100	0.01
GCA_900017775.1	Staphylococcus aureus NZAK3	GCA_000019345.1	Ureaplasma parvum ATCC 27815	100	0.02
GCA_900092595.1	Staphylococcus aureus NA	GCA_000027325.1	Mycoplasma genitalium G-37	100	0.01
GCA_900092595.1	Staphylococcus aureus NA	GCA_000733995.1	Mycoplasma pneumoniae M29	100	0.01
GCA_900092595.1	Staphylococcus aureus NA	GCA_000019345.1	Ureaplasma parvum ATCC 27815	100	0.02
GCA_900096745.1	Staphylococcus aureus AUS0325	GCA_000027325.1	Mycoplasma genitalium G-37	100	0.02
GCA_900096745.1	Staphylococcus aureus AUS0325	GCA_000733995.1	Mycoplasma pneumoniae M29	100	0.02
GCA_900096745.1	Staphylococcus aureus AUS0325	GCA_000019345.1	Ureaplasma parvum ATCC 27815	100	0.02
GCA_000009405.1	Staphylococcus carnosus TM300	GCA_000027325.1	Mycoplasma genitalium G-37	100	0.02
GCA_000009405.1	Staphylococcus carnosus TM300	GCA_000733995.1	Mycoplasma pneumoniae M29	100	0.02
GCA_000009405.1	Staphylococcus carnosus TM300	GCA_000019345.1	Ureaplasma parvum ATCC 27815	100	0.02
GCA_000972725.1	Staphylococcus haemolyticus Sh29/312/L2	GCA_000027325.1	Mycoplasma genitalium G-37	100	0.02
GCA_000972725.1	Staphylococcus haemolyticus Sh29/312/L2	GCA_000733995.1	Mycoplasma pneumoniae M29	100	0.02
GCA_000972725.1	Staphylococcus haemolyticus Sh29/312/L2	GCA_000019345.1	Ureaplasma parvum ATCC 27815	100	0.02
GCA_001611955.1	Staphylococcus haemolyticus S167	GCA_000027325.1	Mycoplasma genitalium G-37	100	0.02
GCA_001611955.1	Staphylococcus haemolyticus S167	GCA_000733995.1	Mycoplasma pneumoniae M29	100	0.02
GCA_001611955.1	Staphylococcus haemolyticus S167	GCA_000019345.1	Ureaplasma parvum ATCC 27815	100	0.02
GCA_000709415.1	Staphylococcus xylosus SMQ-121	GCA_000027325.1	Mycoplasma genitalium G-37	100	0.02
GCA_000709415.1	Staphylococcus xylosus SMQ-121	GCA_000733995.1	Mycoplasma pneumoniae M29	100	0.02
GCA_000709415.1	Staphylococcus xylosus SMQ-121	GCA_000019345.1	Ureaplasma parvum ATCC 27815	100	0.02
GCA_000953575.1	Staphylococcus xylosus C2a	GCA_000027325.1	Mycoplasma genitalium G-37	99.36	0.02
GCA_000953575.1	Staphylococcus xylosus C2a	GCA_000733995.1	Mycoplasma pneumoniae M29	99.36	0.02
GCA_000953575.1	Staphylococcus xylosus C2a	GCA_000019345.1	Ureaplasma parvum ATCC 27815	99.32	0.02
GCA_001188855.1	Staphylococcus schleiferi 1360-13	GCA_000027325.1	Mycoplasma genitalium G-37	100	0.02
GCA_001188855.1	Staphylococcus schleiferi 1360-13	GCA_000733995.1	Mycoplasma pneumoniae M29	100	0.02
GCA_001188855.1	Staphylococcus schleiferi 1360-13	GCA_000019345.1	Ureaplasma parvum ATCC 27815	100	0.02
GCA_001188875.1	Staphylococcus schleiferi 5909-02	GCA_000027325.1	Mycoplasma genitalium G-37	100	0.02
GCA_001188875.1	Staphylococcus schleiferi 5909-02	GCA_000733995.1	Mycoplasma pneumoniae M29	100	0.02
GCA_001188875.1	Staphylococcus schleiferi 5909-02	GCA_000019345.1	Ureaplasma parvum ATCC 27815	100	0.02
GCA_001188895.1	Staphylococcus schleiferi 2142-05	GCA_000027325.1	Mycoplasma genitalium G-37	100	0.02
GCA_001188895.1	Staphylococcus schleiferi 2142-05	GCA_000733995.1	Mycoplasma pneumoniae M29	100	0.02
GCA_001188895.1	Staphylococcus schleiferi 2142-05	GCA_000019345.1	Ureaplasma parvum ATCC 27815	100	0.02
GCA_001548255.1	Staphylococcus schleiferi TSCC54	GCA_000027325.1	Mycoplasma genitalium G-37	100	0.02
GCA_001548255.1	Staphylococcus schleiferi TSCC54	GCA_000733995.1	Mycoplasma pneumoniae M29	100	0.02
GCA_001548255.1	Staphylococcus schleiferi TSCC54	GCA_000019345.1	Ureaplasma parvum ATCC 27815	100	0.02
GCA_000253315.1	Streptococcus salivarius JIM8777	GCA_000019345.1	Ureaplasma parvum ATCC 27815	97.65	0.02
GCA_000305335.1	Streptococcus salivarius 57.I	GCA_000019345.1	Ureaplasma parvum ATCC 27815	97.65	0.02
GCA_000448685.2	Streptococcus salivarius HSISS4	GCA_000019345.1	Ureaplasma parvum ATCC 27815	97.65	0.02
GCA_001543085.1	Streptococcus salivarius JF	GCA_000019345.1	Ureaplasma parvum ATCC 27815	97.65	0.03
GCA_000014305.1	Streptococcus suis 05ZYH33	GCA_000019345.1	Ureaplasma parvum ATCC 27815	97.65	0.02
GCA_000014325.1	Streptococcus suis 98HAH33	GCA_000019345.1	Ureaplasma parvum ATCC 27815	97.65	0.02
GCA_000018185.1	Streptococcus suis GZ1	GCA_000019345.1	Ureaplasma parvum ATCC 27815	97.65	0.02
GCA_000026725.1	Streptococcus suis SC84	GCA_000019345.1	Ureaplasma parvum ATCC 27815	97.65	0.02
GCA_000026745.1	Streptococcus suis BM407	GCA_000019345.1	Ureaplasma parvum ATCC 27815	97.65	0.02
GCA_000091905.1	Streptococcus suis P1/7	GCA_000019345.1	Ureaplasma parvum ATCC 27815	97.65	0.02
GCA_000168355.3	Streptococcus suis 05HAS68	GCA_000019345.1	Ureaplasma parvum ATCC 27815	97.65	0.02
GCA_000186405.1	Streptococcus suis JS14	GCA_000019345.1	Ureaplasma parvum ATCC 27815	97.65	0.02
GCA_000204625.1	Streptococcus suis ST3	GCA_000019345.1	Ureaplasma parvum ATCC 27815	97.65	0.02
GCA_000231865.1	Streptococcus suis SS12	GCA_000019345.1	Ureaplasma parvum ATCC 27815	97.65	0.02
GCA_000231885.1	Streptococcus suis D9	GCA_000019345.1	Ureaplasma parvum ATCC 27815	97.65	0.02
GCA_000231905.1	Streptococcus suis D12	GCA_000019345.1	Ureaplasma parvum ATCC 27815	97.65	0.02
GCA_000231925.1	Streptococcus suis ST1	GCA_000019345.1	Ureaplasma parvum ATCC 27815	97.65	0.02
GCA_000233575.1	Streptococcus suis A7	GCA_000019345.1	Ureaplasma parvum ATCC 27815	97.65	0.02
GCA_000294495.1	Streptococcus suis S735	GCA_000019345.1	Ureaplasma parvum ATCC 27815	97.65	0.02
GCA_000344765.1	Streptococcus suis SC070731	GCA_000019345.1	Ureaplasma parvum ATCC 27815	97.65	0.02
GCA_000390245.1	Streptococcus suis TL13	GCA_000019345.1	Ureaplasma parvum ATCC 27815	97.65	0.02
GCA_000471985.1	Streptococcus suis YB51	GCA_000019345.1	Ureaplasma parvum ATCC 27815	97.65	0.02
GCA_000494895.1	Streptococcus suis T15	GCA_000019345.1	Ureaplasma parvum ATCC 27815	97.65	0.02
GCA_000993745.1	Streptococcus suis ZY05719	GCA_000019345.1	Ureaplasma parvum ATCC 27815	97.65	0.02
GCA_001272635.1	Streptococcus suis NSUI002	GCA_000019345.1	Ureaplasma parvum ATCC 27815	97.65	0.02
GCA_001572685.1	Streptococcus suis NSUI060	GCA_000019345.1	Ureaplasma parvum ATCC 27815	97.65	0.02
GCA_001610935.1	Streptococcus suis 90-1330	GCA_000019345.1	Ureaplasma parvum ATCC 27815	97.65	0.02
GCA_001640765.1	Streptococcus suis DN13	GCA_000019345.1	Ureaplasma parvum ATCC 27815	97.65	0.02
GCA_001721625.1	Streptococcus suis GZ0565	GCA_000019345.1	Ureaplasma parvum ATCC 27815	97.65	0.02
GCA_000011825.1	Streptococcus thermophilus LMG 18311	GCA_000019345.1	Ureaplasma parvum ATCC 27815	97.65	0.03
GCA_000011845.1	Streptococcus thermophilus CNRZ1066	GCA_000019345.1	Ureaplasma parvum ATCC 27815	97.65	0.03
GCA_000014485.1	Streptococcus thermophilus LMD-9	GCA_000019345.1	Ureaplasma parvum ATCC 27815	97.65	0.03
GCA_000182875.1	Streptococcus thermophilus ND03	GCA_000019345.1	Ureaplasma parvum ATCC 27815	97.65	0.02
GCA_000262675.1	Streptococcus thermophilus MN-ZLW-002	GCA_000019345.1	Ureaplasma parvum ATCC 27815	97.65	0.02
GCA_000698885.1	Streptococcus thermophilus ASCC 1275	GCA_000019345.1	Ureaplasma parvum ATCC 27815	97.65	0.02
GCA_000971665.1	Streptococcus thermophilus SMQ-301	GCA_000019345.1	Ureaplasma parvum ATCC 27815	97.65	0.03
GCA_001008015.1	Streptococcus thermophilus MN-BM-A02	GCA_000019345.1	Ureaplasma parvum ATCC 27815	97.65	0.02
GCA_001280285.1	Streptococcus thermophilus MN-BM-A01	GCA_000019345.1	Ureaplasma parvum ATCC 27815	97.65	0.03
GCA_001514435.1	Streptococcus thermophilus S9	GCA_000019345.1	Ureaplasma parvum ATCC 27815	97.65	0.03
GCA_001663795.1	Streptococcus thermophilus KLDS SM	GCA_000019345.1	Ureaplasma parvum ATCC 27815	97.65	0.03
GCA_001685375.1	Streptococcus thermophilus CS8	GCA_000019345.1	Ureaplasma parvum ATCC 27815	97.65	0.02
GCA_001705585.1	Streptococcus thermophilus KLDS 3.1003	GCA_000019345.1	Ureaplasma parvum ATCC 27815	97.65	0.03
GCA_001855705.1	Streptococcus thermophilus ND07	GCA_000019345.1	Ureaplasma parvum ATCC 27815	97.65	0.02
GCA_000262145.1	Streptococcus parasanguinis FW213	GCA_000019345.1	Ureaplasma parvum ATCC 27815	97.65	0.02
GCA_000010705.1	Streptococcus dysgalactiae GGS_124	GCA_000019345.1	Ureaplasma parvum ATCC 27815	97.65	0.02
GCA_000188715.1	Streptococcus dysgalactiae ATCC 12394	GCA_000019345.1	Ureaplasma parvum ATCC 27815	97.65	0.02
GCA_000307185.1	Streptococcus dysgalactiae RE378	GCA_000019345.1	Ureaplasma parvum ATCC 27815	97.65	0.02
GCA_000493775.1	Streptococcus dysgalactiae 167	GCA_000019345.1	Ureaplasma parvum ATCC 27815	97.65	0.02
GCA_000648525.1	Streptococcus iniae ISET0901	GCA_000019345.1	Ureaplasma parvum ATCC 27815	97.62	0.02
GCA_000648555.1	Streptococcus iniae ISNO	GCA_000019345.1	Ureaplasma parvum ATCC 27815	97.62	0.02
GCA_000831485.1	Streptococcus iniae YSFST01-82	GCA_000019345.1	Ureaplasma parvum ATCC 27815	97.62	0.02
GCA_001641305.1	Enterococcus hirae R17	GCA_000019345.1	Ureaplasma parvum ATCC 27815	96.47	0.02
GCA_000195515.1	Bacillus amyloliquefaciens TA208	GCA_000019345.1	Ureaplasma parvum ATCC 27815	100	0.02
GCA_000204275.1	Bacillus amyloliquefaciens LL3	GCA_000019345.1	Ureaplasma parvum ATCC 27815	100	0.02
GCA_000221645.1	Bacillus amyloliquefaciens XH7	GCA_000019345.1	Ureaplasma parvum ATCC 27815	100	0.02
GCA_001705195.1	Bacillus amyloliquefaciens RD7-7	GCA_000019345.1	Ureaplasma parvum ATCC 27815	100	0.02
GCA_000007845.1	Bacillus anthracis Ames	GCA_000019345.1	Ureaplasma parvum ATCC 27815	100	0.02
GCA_000008165.1	Bacillus anthracis Sterne	GCA_000019345.1	Ureaplasma parvum ATCC 27815	100	0.02
GCA_000008445.1	Bacillus anthracis Ames Ancestor	GCA_000019345.1	Ureaplasma parvum ATCC 27815	100	0.02
GCA_000021445.1	Bacillus anthracis CDC 684	GCA_000019345.1	Ureaplasma parvum ATCC 27815	100	0.02
GCA_000022865.1	Bacillus anthracis A0248	GCA_000019345.1	Ureaplasma parvum ATCC 27815	100	0.02
GCA_000258885.1	Bacillus anthracis H9401	GCA_000019345.1	Ureaplasma parvum ATCC 27815	100	0.02
GCA_000512775.1	Bacillus anthracis A16R	GCA_000019345.1	Ureaplasma parvum ATCC 27815	100	0.02
GCA_000512835.2	Bacillus anthracis A16	GCA_000019345.1	Ureaplasma parvum ATCC 27815	100	0.02
GCA_000583105.1	Bacillus anthracis SVA11	GCA_000019345.1	Ureaplasma parvum ATCC 27815	100	0.02
GCA_000725325.1	Bacillus anthracis HYU01	GCA_000019345.1	Ureaplasma parvum ATCC 27815	99.86	0.02
GCA_000742655.1	Bacillus anthracis 2000031021	GCA_000019345.1	Ureaplasma parvum ATCC 27815	100	0.02
GCA_000742895.1	Bacillus anthracis Vollum	GCA_000019345.1	Ureaplasma parvum ATCC 27815	100	0.02
GCA_000747335.1	Bacillus anthracis Cvac02	GCA_000019345.1	Ureaplasma parvum ATCC 27815	100	0.02
GCA_000747375.1	Bacillus anthracis Han	GCA_000019345.1	Ureaplasma parvum ATCC 27815	100	0.02
GCA_000830095.1	Bacillus anthracis Ames A0462	GCA_000019345.1	Ureaplasma parvum ATCC 27815	100	0.02
GCA_000832425.1	Bacillus anthracis PAK-1	GCA_000019345.1	Ureaplasma parvum ATCC 27815	100	0.02
GCA_000832445.1	Bacillus anthracis Vollum 1B	GCA_000019345.1	Ureaplasma parvum ATCC 27815	100	0.02
GCA_000832465.1	Bacillus anthracis K3	GCA_000019345.1	Ureaplasma parvum ATCC 27815	100	0.02
GCA_000832505.1	Bacillus anthracis Ohio ACB	GCA_000019345.1	Ureaplasma parvum ATCC 27815	100	0.02
GCA_000832565.1	Bacillus anthracis SK-102	GCA_000019345.1	Ureaplasma parvum ATCC 27815	100	0.02
GCA_000832585.1	Bacillus anthracis Pasteur	GCA_000019345.1	Ureaplasma parvum ATCC 27815	100	0.02
GCA_000832635.1	Bacillus anthracis Sterne	GCA_000019345.1	Ureaplasma parvum ATCC 27815	100	0.02
GCA_000832665.1	Bacillus anthracis BA1015	GCA_000019345.1	Ureaplasma parvum ATCC 27815	99.73	0.02
GCA_000832725.1	Bacillus anthracis BA1035	GCA_000019345.1	Ureaplasma parvum ATCC 27815	100	0.02
GCA_000832745.1	Bacillus anthracis RA3	GCA_000019345.1	Ureaplasma parvum ATCC 27815	100	0.02
GCA_000832785.1	Bacillus anthracis V770-NP-1R	GCA_000019345.1	Ureaplasma parvum ATCC 27815	99.88	0.02
GCA_000833065.1	Bacillus anthracis Ames_BA1004	GCA_000019345.1	Ureaplasma parvum ATCC 27815	99.88	0.02
GCA_000833125.1	Bacillus anthracis Canadian_bison	GCA_000019345.1	Ureaplasma parvum ATCC 27815	99.88	0.02
GCA_000833275.1	Bacillus anthracis Turkey32	GCA_000019345.1	Ureaplasma parvum ATCC 27815	100	0.02
GCA_000875715.1	Bacillus anthracis A1144	GCA_000019345.1	Ureaplasma parvum ATCC 27815	100	0.02
GCA_001543225.1	Bacillus anthracis Stendal	GCA_000019345.1	Ureaplasma parvum ATCC 27815	100	0.02
GCA_001654475.1	Bacillus anthracis Tangail-1	GCA_000019345.1	Ureaplasma parvum ATCC 27815	100	0.02
GCA_001683065.1	Bacillus anthracis Parent2	GCA_000019345.1	Ureaplasma parvum ATCC 27815	100	0.02
GCA_001683095.1	Bacillus anthracis Parent1	GCA_000019345.1	Ureaplasma parvum ATCC 27815	100	0.02
GCA_001683135.1	Bacillus anthracis PR01	GCA_000019345.1	Ureaplasma parvum ATCC 27815	100	0.02
GCA_001683155.1	Bacillus anthracis PR02	GCA_000019345.1	Ureaplasma parvum ATCC 27815	100	0.02
GCA_001683175.1	Bacillus anthracis PR05	GCA_000019345.1	Ureaplasma parvum ATCC 27815	100	0.02
GCA_001683195.1	Bacillus anthracis PR06	GCA_000019345.1	Ureaplasma parvum ATCC 27815	100	0.02
GCA_001683215.1	Bacillus anthracis PR07	GCA_000019345.1	Ureaplasma parvum ATCC 27815	100	0.02
GCA_001683235.1	Bacillus anthracis PR08	GCA_000019345.1	Ureaplasma parvum ATCC 27815	100	0.02
GCA_001683255.1	Bacillus anthracis PR09-1	GCA_000019345.1	Ureaplasma parvum ATCC 27815	100	0.02
GCA_001683275.1	Bacillus anthracis PR09-4	GCA_000019345.1	Ureaplasma parvum ATCC 27815	100	0.02
GCA_001683295.1	Bacillus anthracis PR10-4	GCA_000019345.1	Ureaplasma parvum ATCC 27815	100	0.02
GCA_000021205.1	Bacillus cereus B4264	GCA_000019345.1	Ureaplasma parvum ATCC 27815	100	0.02
GCA_000635895.2	Bacillus cereus A1	GCA_000019345.1	Ureaplasma parvum ATCC 27815	100	0.02
GCA_000978375.1	Bacillus cereus FORC_005	GCA_000019345.1	Ureaplasma parvum ATCC 27815	100	0.02
GCA_001518875.1	Bacillus cereus FORC_013	GCA_000019345.1	Ureaplasma parvum ATCC 27815	100	0.02
GCA_001635995.1	Bacillus cereus HN001	GCA_000019345.1	Ureaplasma parvum ATCC 27815	100	0.02
GCA_001721145.1	Bacillus cereus FORC_024	GCA_000019345.1	Ureaplasma parvum ATCC 27815	100	0.02
GCA_000217835.1	Bacillus coagulans 2-6	GCA_000019345.1	Ureaplasma parvum ATCC 27815	100	0.02
GCA_000011645.1	Bacillus licheniformis ATCC 14580	GCA_000019345.1	Ureaplasma parvum ATCC 27815	100	0.02
GCA_001596055.1	Bacillus licheniformis HRBL-15TDI7	GCA_000019345.1	Ureaplasma parvum ATCC 27815	100	0.02
GCA_001726125.1	Bacillus licheniformis BL1202	GCA_000019345.1	Ureaplasma parvum ATCC 27815	100	0.02
GCA_000025805.1	Bacillus megaterium DSM 319	GCA_000019345.1	Ureaplasma parvum ATCC 27815	100	0.02
GCA_000025825.1	Bacillus megaterium QM B1551	GCA_000019345.1	Ureaplasma parvum ATCC 27815	100	0.02
GCA_000225265.1	Bacillus megaterium WSH-002	GCA_000019345.1	Ureaplasma parvum ATCC 27815	100	0.02
GCA_000017965.1	Lysinibacillus sphaericus C3-41	GCA_000019345.1	Ureaplasma parvum ATCC 27815	100	0.02
GCA_001581875.1	Lysinibacillus sphaericus OT4b.25	GCA_000019345.1	Ureaplasma parvum ATCC 27815	100	0.02
GCA_001598075.1	Lysinibacillus sphaericus III(3)7	GCA_000019345.1	Ureaplasma parvum ATCC 27815	100	0.02
GCA_000013105.1	Moorella thermoacetica ATCC 39073	GCA_000027325.1	Mycoplasma genitalium G-37	96.43	0.01
GCA_000013105.1	Moorella thermoacetica ATCC 39073	GCA_000733995.1	Mycoplasma pneumoniae M29	96.43	0.01
GCA_000013105.1	Moorella thermoacetica ATCC 39073	GCA_000019345.1	Ureaplasma parvum ATCC 27815	96.43	0.02
GCA_001267435.1	Moorella thermoacetica DSM 2955	GCA_000027325.1	Mycoplasma genitalium G-37	96.43	0.01
GCA_001267435.1	Moorella thermoacetica DSM 2955	GCA_000733995.1	Mycoplasma pneumoniae M29	96.43	0.01
GCA_001267435.1	Moorella thermoacetica DSM 2955	GCA_000019345.1	Ureaplasma parvum ATCC 27815	96.43	0.02
GCA_001729945.1	Moorella thermoacetica DSM 103132	GCA_000027325.1	Mycoplasma genitalium G-37	96.43	0.01
GCA_001729945.1	Moorella thermoacetica DSM 103132	GCA_000733995.1	Mycoplasma pneumoniae M29	96.43	0.01
GCA_001874605.1	Moorella thermoacetica DSM 103284	GCA_000027325.1	Mycoplasma genitalium G-37	96.43	0.01
GCA_001874605.1	Moorella thermoacetica DSM 103284	GCA_000733995.1	Mycoplasma pneumoniae M29	96.43	0.01
GCA_001874605.1	Moorella thermoacetica DSM 103284	GCA_000019345.1	Ureaplasma parvum ATCC 27815	96.43	0.02
GCA_000014525.1	Lactobacillus paracasei ATCC 334	GCA_000027325.1	Mycoplasma genitalium G-37	100	0.01
GCA_000155515.2	Lactobacillus paracasei 8700:2	GCA_000027325.1	Mycoplasma genitalium G-37	100	0.01
GCA_000582665.1	Lactobacillus paracasei N1115	GCA_000027325.1	Mycoplasma genitalium G-37	100	0.01
GCA_001191565.1	Lactobacillus paracasei CAUH35	GCA_000027325.1	Mycoplasma genitalium G-37	100	0.01
GCA_001244395.1	Lactobacillus paracasei L9	GCA_000027325.1	Mycoplasma genitalium G-37	100	0.01
GCA_001514415.1	Lactobacillus paracasei KL1	GCA_000027325.1	Mycoplasma genitalium G-37	100	0.01
GCA_000763475.1	Listeria ivanovii WSLC 30167	GCA_000027325.1	Mycoplasma genitalium G-37	100	0.02
GCA_000763475.1	Listeria ivanovii WSLC 30167	GCA_000733995.1	Mycoplasma pneumoniae M29	100	0.02
GCA_000008285.1	Listeria monocytogenes 4b F2365	GCA_000733995.1	Mycoplasma pneumoniae M29	100	0.02
GCA_000008285.1	Listeria monocytogenes 4b F2365	GCA_000019345.1	Ureaplasma parvum ATCC 27815	100	0.02
GCA_000026705.1	Listeria monocytogenes Clip80459	GCA_000733995.1	Mycoplasma pneumoniae M29	100	0.02
GCA_000026705.1	Listeria monocytogenes Clip80459	GCA_000019345.1	Ureaplasma parvum ATCC 27815	100	0.02
GCA_000195395.4	Listeria monocytogenes J1-220	GCA_000733995.1	Mycoplasma pneumoniae M29	100	0.02
GCA_000195395.4	Listeria monocytogenes J1-220	GCA_000019345.1	Ureaplasma parvum ATCC 27815	100	0.02
GCA_000195435.4	Listeria monocytogenes J1816	GCA_000733995.1	Mycoplasma pneumoniae M29	100	0.01
GCA_000195435.4	Listeria monocytogenes J1816	GCA_000019345.1	Ureaplasma parvum ATCC 27815	100	0.02
GCA_000197755.2	Listeria monocytogenes SLCC2755	GCA_000733995.1	Mycoplasma pneumoniae M29	100	0.02
GCA_000197755.2	Listeria monocytogenes SLCC2755	GCA_000019345.1	Ureaplasma parvum ATCC 27815	100	0.02
GCA_000258905.1	Listeria monocytogenes 07PF0776	GCA_000733995.1	Mycoplasma pneumoniae M29	100	0.02
GCA_000258905.1	Listeria monocytogenes 07PF0776	GCA_000019345.1	Ureaplasma parvum ATCC 27815	100	0.02
GCA_000306905.1	Listeria monocytogenes SLCC2540	GCA_000733995.1	Mycoplasma pneumoniae M29	100	0.02
GCA_000306905.1	Listeria monocytogenes SLCC2540	GCA_000019345.1	Ureaplasma parvum ATCC 27815	100	0.02
GCA_000307025.1	Listeria monocytogenes ATCC 19117	GCA_000733995.1	Mycoplasma pneumoniae M29	100	0.02
GCA_000307025.1	Listeria monocytogenes ATCC 19117	GCA_000019345.1	Ureaplasma parvum ATCC 27815	100	0.02
GCA_000307085.1	Listeria monocytogenes L312	GCA_000733995.1	Mycoplasma pneumoniae M29	100	0.02
GCA_000307085.1	Listeria monocytogenes L312	GCA_000019345.1	Ureaplasma parvum ATCC 27815	100	0.02
GCA_000307615.1	Listeria monocytogenes SLCC2378	GCA_000733995.1	Mycoplasma pneumoniae M29	100	0.02
GCA_000307615.1	Listeria monocytogenes SLCC2378	GCA_000019345.1	Ureaplasma parvum ATCC 27815	100	0.02
GCA_000318055.1	Listeria monocytogenes LL195	GCA_000733995.1	Mycoplasma pneumoniae M29	100	0.02
GCA_000318055.1	Listeria monocytogenes LL195	GCA_000019345.1	Ureaplasma parvum ATCC 27815	100	0.02
GCA_000438585.1	Listeria monocytogenes R2-502	GCA_000733995.1	Mycoplasma pneumoniae M29	100	0.01
GCA_000438585.1	Listeria monocytogenes R2-502	GCA_000019345.1	Ureaplasma parvum ATCC 27815	100	0.02
GCA_000438625.1	Listeria monocytogenes J2-064	GCA_000733995.1	Mycoplasma pneumoniae M29	100	0.01
GCA_000438625.1	Listeria monocytogenes J2-064	GCA_000019345.1	Ureaplasma parvum ATCC 27815	100	0.02
GCA_000438665.1	Listeria monocytogenes J1-108	GCA_000733995.1	Mycoplasma pneumoniae M29	100	0.02
GCA_000438665.1	Listeria monocytogenes J1-108	GCA_000019345.1	Ureaplasma parvum ATCC 27815	100	0.02
GCA_000438705.2	Listeria monocytogenes J1776	GCA_000733995.1	Mycoplasma pneumoniae M29	100	0.02
GCA_000438705.2	Listeria monocytogenes J1776	GCA_000019345.1	Ureaplasma parvum ATCC 27815	100	0.02
GCA_000438725.2	Listeria monocytogenes J1817	GCA_000733995.1	Mycoplasma pneumoniae M29	100	0.02
GCA_000438725.2	Listeria monocytogenes J1817	GCA_000019345.1	Ureaplasma parvum ATCC 27815	100	0.02
GCA_000438745.2	Listeria monocytogenes J1926	GCA_000733995.1	Mycoplasma pneumoniae M29	100	0.02
GCA_000438745.2	Listeria monocytogenes J1926	GCA_000019345.1	Ureaplasma parvum ATCC 27815	100	0.02
GCA_000513615.1	Listeria monocytogenes 81-0861	GCA_000733995.1	Mycoplasma pneumoniae M29	100	0.01
GCA_000513615.1	Listeria monocytogenes 81-0861	GCA_000019345.1	Ureaplasma parvum ATCC 27815	100	0.02
GCA_000568935.1	Listeria monocytogenes WSLC1042	GCA_000733995.1	Mycoplasma pneumoniae M29	100	0.02
GCA_000568935.1	Listeria monocytogenes WSLC1042	GCA_000019345.1	Ureaplasma parvum ATCC 27815	100	0.02
GCA_000600015.1	Listeria monocytogenes NE dc2014	GCA_000733995.1	Mycoplasma pneumoniae M29	100	0.02
GCA_000600015.1	Listeria monocytogenes NE dc2014	GCA_000019345.1	Ureaplasma parvum ATCC 27815	100	0.02
GCA_000681515.1	Listeria monocytogenes CFSAN006122	GCA_000733995.1	Mycoplasma pneumoniae M29	100	0.02
GCA_000681515.1	Listeria monocytogenes CFSAN006122	GCA_000019345.1	Ureaplasma parvum ATCC 27815	100	0.02
GCA_000800335.1	Listeria monocytogenes NTSN	GCA_000733995.1	Mycoplasma pneumoniae M29	100	0.02
GCA_000800335.1	Listeria monocytogenes NTSN	GCA_000019345.1	Ureaplasma parvum ATCC 27815	100	0.02
GCA_000808055.1	Listeria monocytogenes IZSAM_Lm_hs2008	GCA_000733995.1	Mycoplasma pneumoniae M29	100	0.02
GCA_000808055.1	Listeria monocytogenes IZSAM_Lm_hs2008	GCA_000019345.1	Ureaplasma parvum ATCC 27815	100	0.02
GCA_000950775.1	Listeria monocytogenes N2306	GCA_000733995.1	Mycoplasma pneumoniae M29	100	0.02
GCA_000950775.1	Listeria monocytogenes N2306	GCA_000019345.1	Ureaplasma parvum ATCC 27815	100	0.02
GCA_001005925.1	Listeria monocytogenes CFSAN008100	GCA_000733995.1	Mycoplasma pneumoniae M29	100	0.01
GCA_001005925.1	Listeria monocytogenes CFSAN008100	GCA_000019345.1	Ureaplasma parvum ATCC 27815	100	0.02
GCA_001027165.1	Listeria monocytogenes L2624	GCA_000733995.1	Mycoplasma pneumoniae M29	100	0.02
GCA_001027165.1	Listeria monocytogenes L2624	GCA_000019345.1	Ureaplasma parvum ATCC 27815	100	0.02
GCA_001047715.1	Listeria monocytogenes CFSAN023463	GCA_000733995.1	Mycoplasma pneumoniae M29	100	0.02
GCA_001047715.1	Listeria monocytogenes CFSAN023463	GCA_000019345.1	Ureaplasma parvum ATCC 27815	100	0.02
GCA_001454845.1	Listeria monocytogenes WSLC 1018	GCA_000733995.1	Mycoplasma pneumoniae M29	100	0.02
GCA_001454845.1	Listeria monocytogenes WSLC 1018	GCA_000019345.1	Ureaplasma parvum ATCC 27815	100	0.02
GCA_001454905.1	Listeria monocytogenes WSLC 1033	GCA_000733995.1	Mycoplasma pneumoniae M29	100	0.02
GCA_001454905.1	Listeria monocytogenes WSLC 1033	GCA_000019345.1	Ureaplasma parvum ATCC 27815	100	0.02
GCA_001454925.1	Listeria monocytogenes WSLC 1047	GCA_000733995.1	Mycoplasma pneumoniae M29	100	0.02
GCA_001454925.1	Listeria monocytogenes WSLC 1047	GCA_000019345.1	Ureaplasma parvum ATCC 27815	100	0.02
GCA_001548585.1	Listeria monocytogenes CFSAN023459	GCA_000733995.1	Mycoplasma pneumoniae M29	100	0.01
GCA_001548585.1	Listeria monocytogenes CFSAN023459	GCA_000019345.1	Ureaplasma parvum ATCC 27815	100	0.02
GCA_001548635.1	Listeria monocytogenes CFSAN010068	GCA_000733995.1	Mycoplasma pneumoniae M29	100	0.02
GCA_001548635.1	Listeria monocytogenes CFSAN010068	GCA_000019345.1	Ureaplasma parvum ATCC 27815	100	0.02
GCA_000816065.1	Trueperella pyogenes TP8	GCA_000027325.1	Mycoplasma genitalium G-37	100	0.01
GCA_000816065.1	Trueperella pyogenes TP8	GCA_000733995.1	Mycoplasma pneumoniae M29	100	0.01
GCA_000816065.1	Trueperella pyogenes TP8	GCA_000019345.1	Ureaplasma parvum ATCC 27815	100	0.02
GCA_001281085.1	Trueperella pyogenes 2012CQ-ZSH	GCA_000027325.1	Mycoplasma genitalium G-37	100	0.01
GCA_001281085.1	Trueperella pyogenes 2012CQ-ZSH	GCA_000733995.1	Mycoplasma pneumoniae M29	100	0.01
GCA_001281085.1	Trueperella pyogenes 2012CQ-ZSH	GCA_000019345.1	Ureaplasma parvum ATCC 27815	100	0.02
GCA_000195815.1	Corynebacterium diphtheriae NCTC 13129	GCA_000027325.1	Mycoplasma genitalium G-37	100	0.01
GCA_000195815.1	Corynebacterium diphtheriae NCTC 13129	GCA_000733995.1	Mycoplasma pneumoniae M29	100	0.01
GCA_000195815.1	Corynebacterium diphtheriae NCTC 13129	GCA_000019345.1	Ureaplasma parvum ATCC 27815	100	0.02
GCA_000241895.1	Corynebacterium diphtheriae 241	GCA_000027325.1	Mycoplasma genitalium G-37	100	0.02
GCA_000241895.1	Corynebacterium diphtheriae 241	GCA_000733995.1	Mycoplasma pneumoniae M29	100	0.02
GCA_000241895.1	Corynebacterium diphtheriae 241	GCA_000019345.1	Ureaplasma parvum ATCC 27815	100	0.02
GCA_000241915.1	Corynebacterium diphtheriae INCA 402	GCA_000027325.1	Mycoplasma genitalium G-37	100	0.02
GCA_000241915.1	Corynebacterium diphtheriae INCA 402	GCA_000733995.1	Mycoplasma pneumoniae M29	100	0.02
GCA_000241915.1	Corynebacterium diphtheriae INCA 402	GCA_000019345.1	Ureaplasma parvum ATCC 27815	100	0.02
GCA_000241935.1	Corynebacterium diphtheriae BH8	GCA_000027325.1	Mycoplasma genitalium G-37	100	0.01
GCA_000241935.1	Corynebacterium diphtheriae BH8	GCA_000733995.1	Mycoplasma pneumoniae M29	100	0.01
GCA_000241935.1	Corynebacterium diphtheriae BH8	GCA_000019345.1	Ureaplasma parvum ATCC 27815	100	0.02
GCA_000242775.1	Corynebacterium diphtheriae HC03	GCA_000027325.1	Mycoplasma genitalium G-37	100	0.01
GCA_000242775.1	Corynebacterium diphtheriae HC03	GCA_000733995.1	Mycoplasma pneumoniae M29	100	0.01
GCA_000242775.1	Corynebacterium diphtheriae HC03	GCA_000019345.1	Ureaplasma parvum ATCC 27815	100	0.02
GCA_000255155.1	Corynebacterium diphtheriae HC02	GCA_000027325.1	Mycoplasma genitalium G-37	100	0.01
GCA_000255155.1	Corynebacterium diphtheriae HC02	GCA_000733995.1	Mycoplasma pneumoniae M29	100	0.01
GCA_000255155.1	Corynebacterium diphtheriae HC02	GCA_000019345.1	Ureaplasma parvum ATCC 27815	100	0.02
GCA_000255175.1	Corynebacterium diphtheriae C7 (beta)	GCA_000027325.1	Mycoplasma genitalium G-37	100	0.01
GCA_000255175.1	Corynebacterium diphtheriae C7 (beta)	GCA_000733995.1	Mycoplasma pneumoniae M29	100	0.01
GCA_000255175.1	Corynebacterium diphtheriae C7 (beta)	GCA_000019345.1	Ureaplasma parvum ATCC 27815	100	0.02
GCA_000255195.1	Corynebacterium diphtheriae HC04	GCA_000027325.1	Mycoplasma genitalium G-37	100	0.01
GCA_000255195.1	Corynebacterium diphtheriae HC04	GCA_000733995.1	Mycoplasma pneumoniae M29	100	0.01
GCA_000255195.1	Corynebacterium diphtheriae HC04	GCA_000019345.1	Ureaplasma parvum ATCC 27815	100	0.02
GCA_000255215.1	Corynebacterium diphtheriae CDCE 8392	GCA_000027325.1	Mycoplasma genitalium G-37	100	0.02
GCA_000255215.1	Corynebacterium diphtheriae CDCE 8392	GCA_000733995.1	Mycoplasma pneumoniae M29	100	0.02
GCA_000255215.1	Corynebacterium diphtheriae CDCE 8392	GCA_000019345.1	Ureaplasma parvum ATCC 27815	100	0.02
GCA_000255235.1	Corynebacterium diphtheriae HC01	GCA_000027325.1	Mycoplasma genitalium G-37	100	0.02
GCA_000255235.1	Corynebacterium diphtheriae HC01	GCA_000733995.1	Mycoplasma pneumoniae M29	100	0.02
GCA_000255235.1	Corynebacterium diphtheriae HC01	GCA_000019345.1	Ureaplasma parvum ATCC 27815	100	0.02
GCA_000255255.1	Corynebacterium diphtheriae VA01	GCA_000027325.1	Mycoplasma genitalium G-37	100	0.02
GCA_000255255.1	Corynebacterium diphtheriae VA01	GCA_000733995.1	Mycoplasma pneumoniae M29	100	0.02
GCA_000255255.1	Corynebacterium diphtheriae VA01	GCA_000019345.1	Ureaplasma parvum ATCC 27815	100	0.02
GCA_000255275.1	Corynebacterium diphtheriae PW8	GCA_000027325.1	Mycoplasma genitalium G-37	100	0.01
GCA_000255275.1	Corynebacterium diphtheriae PW8	GCA_000733995.1	Mycoplasma pneumoniae M29	100	0.01
GCA_000255275.1	Corynebacterium diphtheriae PW8	GCA_000019345.1	Ureaplasma parvum ATCC 27815	100	0.02
GCA_001457455.1	Corynebacterium diphtheriae NCTC11397	GCA_000027325.1	Mycoplasma genitalium G-37	100	0.01
GCA_001457455.1	Corynebacterium diphtheriae NCTC11397	GCA_000733995.1	Mycoplasma pneumoniae M29	100	0.01
GCA_001457455.1	Corynebacterium diphtheriae NCTC11397	GCA_000019345.1	Ureaplasma parvum ATCC 27815	100	0.02
GCA_000010225.1	Corynebacterium glutamicum R	GCA_000733995.1	Mycoplasma pneumoniae M29	100	0.01
GCA_000010225.1	Corynebacterium glutamicum R	GCA_000019345.1	Ureaplasma parvum ATCC 27815	100	0.02
GCA_000196335.1	Corynebacterium glutamicum DSM 20300	GCA_000733995.1	Mycoplasma pneumoniae M29	100	0.01
GCA_000196335.1	Corynebacterium glutamicum DSM 20300	GCA_000019345.1	Ureaplasma parvum ATCC 27815	100	0.02
GCA_000382905.1	Corynebacterium glutamicum ATCC 13032 substr. K051	GCA_000733995.1	Mycoplasma pneumoniae M29	100	0.01
GCA_000382905.1	Corynebacterium glutamicum ATCC 13032 substr. K051	GCA_000019345.1	Ureaplasma parvum ATCC 27815	100	0.02
GCA_000404145.1	Corynebacterium glutamicum SCgG1	GCA_000733995.1	Mycoplasma pneumoniae M29	100	0.01
GCA_000404145.1	Corynebacterium glutamicum SCgG1	GCA_000019345.1	Ureaplasma parvum ATCC 27815	100	0.02
GCA_000404185.1	Corynebacterium glutamicum SCgG2	GCA_000733995.1	Mycoplasma pneumoniae M29	100	0.01
GCA_000404185.1	Corynebacterium glutamicum SCgG2	GCA_000019345.1	Ureaplasma parvum ATCC 27815	100	0.02
GCA_000445015.1	Corynebacterium glutamicum MB001	GCA_000733995.1	Mycoplasma pneumoniae M29	100	0.01
GCA_000445015.1	Corynebacterium glutamicum MB001	GCA_000019345.1	Ureaplasma parvum ATCC 27815	100	0.02
GCA_000742715.1	Corynebacterium glutamicum ATCC 21831	GCA_000733995.1	Mycoplasma pneumoniae M29	100	0.01
GCA_000742715.1	Corynebacterium glutamicum ATCC 21831	GCA_000019345.1	Ureaplasma parvum ATCC 27815	100	0.02
GCA_000742735.1	Corynebacterium glutamicum AR1	GCA_000733995.1	Mycoplasma pneumoniae M29	100	0.01
GCA_000742735.1	Corynebacterium glutamicum AR1	GCA_000019345.1	Ureaplasma parvum ATCC 27815	100	0.02
GCA_000828015.1	Corynebacterium glutamicum B253	GCA_000733995.1	Mycoplasma pneumoniae M29	100	0.01
GCA_000828015.1	Corynebacterium glutamicum B253	GCA_000019345.1	Ureaplasma parvum ATCC 27815	100	0.02
GCA_001447865.1	Corynebacterium glutamicum CP	GCA_000733995.1	Mycoplasma pneumoniae M29	100	0.01
GCA_001447865.1	Corynebacterium glutamicum CP	GCA_000019345.1	Ureaplasma parvum ATCC 27815	100	0.02
GCA_001518935.2	Corynebacterium glutamicum USDA-ARS-USMARC-56828	GCA_000733995.1	Mycoplasma pneumoniae M29	100	0.01
GCA_001518935.2	Corynebacterium glutamicum USDA-ARS-USMARC-56828	GCA_000019345.1	Ureaplasma parvum ATCC 27815	100	0.02
GCA_001643035.1	Corynebacterium glutamicum YI	GCA_000733995.1	Mycoplasma pneumoniae M29	100	0.01
GCA_001643035.1	Corynebacterium glutamicum YI	GCA_000019345.1	Ureaplasma parvum ATCC 27815	100	0.02
GCA_001683115.1	Corynebacterium glutamicum ZL-6	GCA_000733995.1	Mycoplasma pneumoniae M29	100	0.01
GCA_001683115.1	Corynebacterium glutamicum ZL-6	GCA_000019345.1	Ureaplasma parvum ATCC 27815	100	0.02
GCA_001687645.1	Corynebacterium glutamicum ATCC 13869	GCA_000733995.1	Mycoplasma pneumoniae M29	100	0.01
GCA_001687645.1	Corynebacterium glutamicum ATCC 13869	GCA_000019345.1	Ureaplasma parvum ATCC 27815	100	0.02
GCA_000143705.1	Corynebacterium pseudotuberculosis FRC41	GCA_000027325.1	Mycoplasma genitalium G-37	100	0.01
GCA_000143705.1	Corynebacterium pseudotuberculosis FRC41	GCA_000733995.1	Mycoplasma pneumoniae M29	100	0.01
GCA_000143705.1	Corynebacterium pseudotuberculosis FRC41	GCA_000019345.1	Ureaplasma parvum ATCC 27815	100	0.02
GCA_000144675.1	Corynebacterium pseudotuberculosis C231	GCA_000027325.1	Mycoplasma genitalium G-37	100	0.01
GCA_000144675.1	Corynebacterium pseudotuberculosis C231	GCA_000733995.1	Mycoplasma pneumoniae M29	100	0.01
GCA_000144675.1	Corynebacterium pseudotuberculosis C231	GCA_000019345.1	Ureaplasma parvum ATCC 27815	100	0.02
GCA_000144935.2	Corynebacterium pseudotuberculosis 1002	GCA_000027325.1	Mycoplasma genitalium G-37	100	0.01
GCA_000144935.2	Corynebacterium pseudotuberculosis 1002	GCA_000733995.1	Mycoplasma pneumoniae M29	100	0.01
GCA_000144935.2	Corynebacterium pseudotuberculosis 1002	GCA_000019345.1	Ureaplasma parvum ATCC 27815	100	0.02
GCA_000152065.1	Corynebacterium pseudotuberculosis I19	GCA_000027325.1	Mycoplasma genitalium G-37	100	0.01
GCA_000152065.1	Corynebacterium pseudotuberculosis I19	GCA_000733995.1	Mycoplasma pneumoniae M29	100	0.01
GCA_000152065.1	Corynebacterium pseudotuberculosis I19	GCA_000019345.1	Ureaplasma parvum ATCC 27815	100	0.02
GCA_000221625.1	Corynebacterium pseudotuberculosis PAT10	GCA_000027325.1	Mycoplasma genitalium G-37	100	0.01
GCA_000221625.1	Corynebacterium pseudotuberculosis PAT10	GCA_000733995.1	Mycoplasma pneumoniae M29	100	0.01
GCA_000221625.1	Corynebacterium pseudotuberculosis PAT10	GCA_000019345.1	Ureaplasma parvum ATCC 27815	100	0.02
GCA_000227175.1	Corynebacterium pseudotuberculosis 42/02-A	GCA_000027325.1	Mycoplasma genitalium G-37	100	0.01
GCA_000227175.1	Corynebacterium pseudotuberculosis 42/02-A	GCA_000733995.1	Mycoplasma pneumoniae M29	100	0.01
GCA_000227175.1	Corynebacterium pseudotuberculosis 42/02-A	GCA_000019345.1	Ureaplasma parvum ATCC 27815	100	0.02
GCA_000227605.1	Corynebacterium pseudotuberculosis CIP 52.97	GCA_000027325.1	Mycoplasma genitalium G-37	100	0.01
GCA_000227605.1	Corynebacterium pseudotuberculosis CIP 52.97	GCA_000733995.1	Mycoplasma pneumoniae M29	100	0.01
GCA_000227605.1	Corynebacterium pseudotuberculosis CIP 52.97	GCA_000019345.1	Ureaplasma parvum ATCC 27815	100	0.02
GCA_000233735.1	Corynebacterium pseudotuberculosis 1/06-A	GCA_000027325.1	Mycoplasma genitalium G-37	100	0.01
GCA_000233735.1	Corynebacterium pseudotuberculosis 1/06-A	GCA_000733995.1	Mycoplasma pneumoniae M29	100	0.01
GCA_000233735.1	Corynebacterium pseudotuberculosis 1/06-A	GCA_000019345.1	Ureaplasma parvum ATCC 27815	100	0.02
GCA_000241855.1	Corynebacterium pseudotuberculosis 3/99-5	GCA_000027325.1	Mycoplasma genitalium G-37	100	0.01
GCA_000241855.1	Corynebacterium pseudotuberculosis 3/99-5	GCA_000733995.1	Mycoplasma pneumoniae M29	100	0.01
GCA_000241855.1	Corynebacterium pseudotuberculosis 3/99-5	GCA_000019345.1	Ureaplasma parvum ATCC 27815	100	0.02
GCA_000248375.1	Corynebacterium pseudotuberculosis 316	GCA_000027325.1	Mycoplasma genitalium G-37	100	0.01
GCA_000248375.1	Corynebacterium pseudotuberculosis 316	GCA_000733995.1	Mycoplasma pneumoniae M29	100	0.01
GCA_000248375.1	Corynebacterium pseudotuberculosis 316	GCA_000019345.1	Ureaplasma parvum ATCC 27815	100	0.02
GCA_000255935.1	Corynebacterium pseudotuberculosis P54B96	GCA_000027325.1	Mycoplasma genitalium G-37	100	0.01
GCA_000255935.1	Corynebacterium pseudotuberculosis P54B96	GCA_000733995.1	Mycoplasma pneumoniae M29	100	0.01
GCA_000255935.1	Corynebacterium pseudotuberculosis P54B96	GCA_000019345.1	Ureaplasma parvum ATCC 27815	100	0.02
GCA_000258385.1	Corynebacterium pseudotuberculosis 267	GCA_000027325.1	Mycoplasma genitalium G-37	100	0.01
GCA_000258385.1	Corynebacterium pseudotuberculosis 267	GCA_000733995.1	Mycoplasma pneumoniae M29	100	0.01
GCA_000258385.1	Corynebacterium pseudotuberculosis 267	GCA_000019345.1	Ureaplasma parvum ATCC 27815	100	0.02
GCA_000259155.3	Corynebacterium pseudotuberculosis 31	GCA_000027325.1	Mycoplasma genitalium G-37	100	0.01
GCA_000259155.3	Corynebacterium pseudotuberculosis 31	GCA_000733995.1	Mycoplasma pneumoniae M29	100	0.01
GCA_000259155.3	Corynebacterium pseudotuberculosis 31	GCA_000019345.1	Ureaplasma parvum ATCC 27815	100	0.02
GCA_000263755.2	Corynebacterium pseudotuberculosis 258	GCA_000027325.1	Mycoplasma genitalium G-37	100	0.01
GCA_000263755.2	Corynebacterium pseudotuberculosis 258	GCA_000733995.1	Mycoplasma pneumoniae M29	100	0.01
GCA_000263755.2	Corynebacterium pseudotuberculosis 258	GCA_000019345.1	Ureaplasma parvum ATCC 27815	100	0.02
GCA_000265545.1	Corynebacterium pseudotuberculosis Cp162	GCA_000027325.1	Mycoplasma genitalium G-37	100	0.01
GCA_000265545.1	Corynebacterium pseudotuberculosis Cp162	GCA_000733995.1	Mycoplasma pneumoniae M29	100	0.01
GCA_000265545.1	Corynebacterium pseudotuberculosis Cp162	GCA_000019345.1	Ureaplasma parvum ATCC 27815	100	0.02
GCA_000730365.1	Corynebacterium pseudotuberculosis 48252	GCA_000027325.1	Mycoplasma genitalium G-37	100	0.01
GCA_000730365.1	Corynebacterium pseudotuberculosis 48252	GCA_000733995.1	Mycoplasma pneumoniae M29	100	0.01
GCA_000730365.1	Corynebacterium pseudotuberculosis 48252	GCA_000019345.1	Ureaplasma parvum ATCC 27815	100	0.02
GCA_000730405.1	Corynebacterium pseudotuberculosis CS_10	GCA_000027325.1	Mycoplasma genitalium G-37	100	0.01
GCA_000730405.1	Corynebacterium pseudotuberculosis CS_10	GCA_000733995.1	Mycoplasma pneumoniae M29	100	0.01
GCA_000730405.1	Corynebacterium pseudotuberculosis CS_10	GCA_000019345.1	Ureaplasma parvum ATCC 27815	100	0.02
GCA_000730445.1	Corynebacterium pseudotuberculosis Ft_2193/67	GCA_000027325.1	Mycoplasma genitalium G-37	100	0.01
GCA_000730445.1	Corynebacterium pseudotuberculosis Ft_2193/67	GCA_000733995.1	Mycoplasma pneumoniae M29	100	0.01
GCA_000730445.1	Corynebacterium pseudotuberculosis Ft_2193/67	GCA_000019345.1	Ureaplasma parvum ATCC 27815	100	0.02
GCA_000764045.2	Corynebacterium pseudotuberculosis MB20	GCA_000027325.1	Mycoplasma genitalium G-37	100	0.01
GCA_000764045.2	Corynebacterium pseudotuberculosis MB20	GCA_000733995.1	Mycoplasma pneumoniae M29	100	0.01
GCA_000764045.2	Corynebacterium pseudotuberculosis MB20	GCA_000019345.1	Ureaplasma parvum ATCC 27815	100	0.02
GCA_000814865.1	Corynebacterium pseudotuberculosis VD57	GCA_000027325.1	Mycoplasma genitalium G-37	100	0.01
GCA_000814865.1	Corynebacterium pseudotuberculosis VD57	GCA_000733995.1	Mycoplasma pneumoniae M29	100	0.01
GCA_000814865.1	Corynebacterium pseudotuberculosis VD57	GCA_000019345.1	Ureaplasma parvum ATCC 27815	100	0.02
GCA_000972805.1	Corynebacterium pseudotuberculosis 226	GCA_000027325.1	Mycoplasma genitalium G-37	100	0.01
GCA_000972805.1	Corynebacterium pseudotuberculosis 226	GCA_000733995.1	Mycoplasma pneumoniae M29	100	0.01
GCA_000972805.1	Corynebacterium pseudotuberculosis 226	GCA_000019345.1	Ureaplasma parvum ATCC 27815	100	0.02
GCA_001017615.1	Corynebacterium pseudotuberculosis 12C	GCA_000027325.1	Mycoplasma genitalium G-37	100	0.01
GCA_001017615.1	Corynebacterium pseudotuberculosis 12C	GCA_000733995.1	Mycoplasma pneumoniae M29	100	0.01
GCA_001017615.1	Corynebacterium pseudotuberculosis 12C	GCA_000019345.1	Ureaplasma parvum ATCC 27815	100	0.02
GCA_001026945.1	Corynebacterium pseudotuberculosis 29156	GCA_000027325.1	Mycoplasma genitalium G-37	100	0.01
GCA_001026945.1	Corynebacterium pseudotuberculosis 29156	GCA_000733995.1	Mycoplasma pneumoniae M29	100	0.01
GCA_001026945.1	Corynebacterium pseudotuberculosis 29156	GCA_000019345.1	Ureaplasma parvum ATCC 27815	100	0.02
GCA_001047215.1	Corynebacterium pseudotuberculosis 262	GCA_000027325.1	Mycoplasma genitalium G-37	100	0.01
GCA_001047215.1	Corynebacterium pseudotuberculosis 262	GCA_000733995.1	Mycoplasma pneumoniae M29	100	0.01
GCA_001047215.1	Corynebacterium pseudotuberculosis 262	GCA_000019345.1	Ureaplasma parvum ATCC 27815	100	0.02
GCA_001186445.1	Corynebacterium pseudotuberculosis E19	GCA_000027325.1	Mycoplasma genitalium G-37	100	0.01
GCA_001186445.1	Corynebacterium pseudotuberculosis E19	GCA_000733995.1	Mycoplasma pneumoniae M29	100	0.01
GCA_001186445.1	Corynebacterium pseudotuberculosis E19	GCA_000019345.1	Ureaplasma parvum ATCC 27815	100	0.02
GCA_001298505.1	Corynebacterium pseudotuberculosis PO269-5	GCA_000027325.1	Mycoplasma genitalium G-37	100	0.01
GCA_001298505.1	Corynebacterium pseudotuberculosis PO269-5	GCA_000733995.1	Mycoplasma pneumoniae M29	100	0.01
GCA_001298505.1	Corynebacterium pseudotuberculosis PO269-5	GCA_000019345.1	Ureaplasma parvum ATCC 27815	100	0.02
GCA_001433475.1	Corynebacterium pseudotuberculosis 1002B	GCA_000027325.1	Mycoplasma genitalium G-37	100	0.01
GCA_001433475.1	Corynebacterium pseudotuberculosis 1002B	GCA_000733995.1	Mycoplasma pneumoniae M29	100	0.01
GCA_001433475.1	Corynebacterium pseudotuberculosis 1002B	GCA_000019345.1	Ureaplasma parvum ATCC 27815	100	0.02
GCA_001447295.1	Corynebacterium pseudotuberculosis N1	GCA_000027325.1	Mycoplasma genitalium G-37	100	0.01
GCA_001447295.1	Corynebacterium pseudotuberculosis N1	GCA_000733995.1	Mycoplasma pneumoniae M29	100	0.01
GCA_001447295.1	Corynebacterium pseudotuberculosis N1	GCA_000019345.1	Ureaplasma parvum ATCC 27815	100	0.02
GCA_001456175.1	Corynebacterium pseudotuberculosis PA01	GCA_000027325.1	Mycoplasma genitalium G-37	100	0.01
GCA_001456175.1	Corynebacterium pseudotuberculosis PA01	GCA_000733995.1	Mycoplasma pneumoniae M29	100	0.01
GCA_001456175.1	Corynebacterium pseudotuberculosis PA01	GCA_000019345.1	Ureaplasma parvum ATCC 27815	100	0.02
GCA_001481675.1	Corynebacterium pseudotuberculosis MEX25	GCA_000027325.1	Mycoplasma genitalium G-37	100	0.01
GCA_001481675.1	Corynebacterium pseudotuberculosis MEX25	GCA_000733995.1	Mycoplasma pneumoniae M29	100	0.01
GCA_001481675.1	Corynebacterium pseudotuberculosis MEX25	GCA_000019345.1	Ureaplasma parvum ATCC 27815	100	0.02
GCA_001481715.1	Corynebacterium pseudotuberculosis PO222/4-1	GCA_000027325.1	Mycoplasma genitalium G-37	100	0.01
GCA_001481715.1	Corynebacterium pseudotuberculosis PO222/4-1	GCA_000733995.1	Mycoplasma pneumoniae M29	100	0.01
GCA_001481715.1	Corynebacterium pseudotuberculosis PO222/4-1	GCA_000019345.1	Ureaplasma parvum ATCC 27815	100	0.02
GCA_001481755.1	Corynebacterium pseudotuberculosis E56	GCA_000027325.1	Mycoplasma genitalium G-37	100	0.01
GCA_001481755.1	Corynebacterium pseudotuberculosis E56	GCA_000733995.1	Mycoplasma pneumoniae M29	100	0.01
GCA_001481755.1	Corynebacterium pseudotuberculosis E56	GCA_000019345.1	Ureaplasma parvum ATCC 27815	100	0.02
GCA_001579825.1	Corynebacterium pseudotuberculosis MB11	GCA_000027325.1	Mycoplasma genitalium G-37	100	0.01
GCA_001579825.1	Corynebacterium pseudotuberculosis MB11	GCA_000733995.1	Mycoplasma pneumoniae M29	100	0.01
GCA_001579825.1	Corynebacterium pseudotuberculosis MB11	GCA_000019345.1	Ureaplasma parvum ATCC 27815	100	0.02
GCA_001579865.1	Corynebacterium pseudotuberculosis MB14	GCA_000027325.1	Mycoplasma genitalium G-37	100	0.01
GCA_001579865.1	Corynebacterium pseudotuberculosis MB14	GCA_000733995.1	Mycoplasma pneumoniae M29	100	0.01
GCA_001579865.1	Corynebacterium pseudotuberculosis MB14	GCA_000019345.1	Ureaplasma parvum ATCC 27815	100	0.02
GCA_001579885.1	Corynebacterium pseudotuberculosis MB30	GCA_000027325.1	Mycoplasma genitalium G-37	100	0.01
GCA_001579885.1	Corynebacterium pseudotuberculosis MB30	GCA_000733995.1	Mycoplasma pneumoniae M29	100	0.01
GCA_001579885.1	Corynebacterium pseudotuberculosis MB30	GCA_000019345.1	Ureaplasma parvum ATCC 27815	100	0.02
GCA_001579925.1	Corynebacterium pseudotuberculosis MB66	GCA_000027325.1	Mycoplasma genitalium G-37	100	0.01
GCA_001579925.1	Corynebacterium pseudotuberculosis MB66	GCA_000733995.1	Mycoplasma pneumoniae M29	100	0.01
GCA_001579925.1	Corynebacterium pseudotuberculosis MB66	GCA_000019345.1	Ureaplasma parvum ATCC 27815	100	0.02
GCA_001653295.1	Corynebacterium pseudotuberculosis E55	GCA_000027325.1	Mycoplasma genitalium G-37	100	0.01
GCA_001653295.1	Corynebacterium pseudotuberculosis E55	GCA_000733995.1	Mycoplasma pneumoniae M29	100	0.01
GCA_001653295.1	Corynebacterium pseudotuberculosis E55	GCA_000019345.1	Ureaplasma parvum ATCC 27815	100	0.02
GCA_001653315.1	Corynebacterium pseudotuberculosis MEX9	GCA_000027325.1	Mycoplasma genitalium G-37	100	0.01
GCA_001653315.1	Corynebacterium pseudotuberculosis MEX9	GCA_000733995.1	Mycoplasma pneumoniae M29	100	0.01
GCA_001653315.1	Corynebacterium pseudotuberculosis MEX9	GCA_000019345.1	Ureaplasma parvum ATCC 27815	100	0.02
GCA_001663495.1	Corynebacterium pseudotuberculosis PA02	GCA_000027325.1	Mycoplasma genitalium G-37	100	0.01
GCA_001663495.1	Corynebacterium pseudotuberculosis PA02	GCA_000733995.1	Mycoplasma pneumoniae M29	100	0.01
GCA_001663495.1	Corynebacterium pseudotuberculosis PA02	GCA_000019345.1	Ureaplasma parvum ATCC 27815	100	0.02
GCA_001682255.1	Corynebacterium pseudotuberculosis T1	GCA_000027325.1	Mycoplasma genitalium G-37	100	0.01
GCA_001682255.1	Corynebacterium pseudotuberculosis T1	GCA_000733995.1	Mycoplasma pneumoniae M29	100	0.01
GCA_001682255.1	Corynebacterium pseudotuberculosis T1	GCA_000019345.1	Ureaplasma parvum ATCC 27815	100	0.02
GCA_001682275.1	Corynebacterium pseudotuberculosis Cp13	GCA_000027325.1	Mycoplasma genitalium G-37	100	0.01
GCA_001682275.1	Corynebacterium pseudotuberculosis Cp13	GCA_000733995.1	Mycoplasma pneumoniae M29	100	0.01
GCA_001682275.1	Corynebacterium pseudotuberculosis Cp13	GCA_000019345.1	Ureaplasma parvum ATCC 27815	100	0.02
GCA_001865765.1	Corynebacterium pseudotuberculosis MEX29	GCA_000027325.1	Mycoplasma genitalium G-37	100	0.01
GCA_001865765.1	Corynebacterium pseudotuberculosis MEX29	GCA_000733995.1	Mycoplasma pneumoniae M29	100	0.01
GCA_001865765.1	Corynebacterium pseudotuberculosis MEX29	GCA_000019345.1	Ureaplasma parvum ATCC 27815	100	0.02
GCA_001866985.1	Corynebacterium pseudotuberculosis 34	GCA_000027325.1	Mycoplasma genitalium G-37	100	0.01
GCA_001866985.1	Corynebacterium pseudotuberculosis 34	GCA_000733995.1	Mycoplasma pneumoniae M29	100	0.01
GCA_001866985.1	Corynebacterium pseudotuberculosis 34	GCA_000019345.1	Ureaplasma parvum ATCC 27815	100	0.02
GCA_001867005.1	Corynebacterium pseudotuberculosis 32	GCA_000027325.1	Mycoplasma genitalium G-37	100	0.01
GCA_001867005.1	Corynebacterium pseudotuberculosis 32	GCA_000733995.1	Mycoplasma pneumoniae M29	100	0.01
GCA_001867005.1	Corynebacterium pseudotuberculosis 32	GCA_000019345.1	Ureaplasma parvum ATCC 27815	100	0.02
GCA_001867025.1	Corynebacterium pseudotuberculosis 33	GCA_000027325.1	Mycoplasma genitalium G-37	100	0.01
GCA_001867025.1	Corynebacterium pseudotuberculosis 33	GCA_000733995.1	Mycoplasma pneumoniae M29	100	0.01
GCA_001867025.1	Corynebacterium pseudotuberculosis 33	GCA_000019345.1	Ureaplasma parvum ATCC 27815	100	0.02
GCA_001867045.1	Corynebacterium pseudotuberculosis 35	GCA_000027325.1	Mycoplasma genitalium G-37	100	0.01
GCA_001867045.1	Corynebacterium pseudotuberculosis 35	GCA_000733995.1	Mycoplasma pneumoniae M29	100	0.01
GCA_001867045.1	Corynebacterium pseudotuberculosis 35	GCA_000019345.1	Ureaplasma parvum ATCC 27815	100	0.02
GCA_001867065.1	Corynebacterium pseudotuberculosis 36	GCA_000027325.1	Mycoplasma genitalium G-37	100	0.01
GCA_001867065.1	Corynebacterium pseudotuberculosis 36	GCA_000733995.1	Mycoplasma pneumoniae M29	100	0.01
GCA_001867065.1	Corynebacterium pseudotuberculosis 36	GCA_000019345.1	Ureaplasma parvum ATCC 27815	100	0.02
GCA_001867085.1	Corynebacterium pseudotuberculosis 38	GCA_000027325.1	Mycoplasma genitalium G-37	100	0.01
GCA_001867085.1	Corynebacterium pseudotuberculosis 38	GCA_000733995.1	Mycoplasma pneumoniae M29	100	0.01
GCA_001867085.1	Corynebacterium pseudotuberculosis 38	GCA_000019345.1	Ureaplasma parvum ATCC 27815	100	0.02
GCA_001867125.1	Corynebacterium pseudotuberculosis 43	GCA_000027325.1	Mycoplasma genitalium G-37	100	0.01
GCA_001867125.1	Corynebacterium pseudotuberculosis 43	GCA_000733995.1	Mycoplasma pneumoniae M29	100	0.01
GCA_001867125.1	Corynebacterium pseudotuberculosis 43	GCA_000019345.1	Ureaplasma parvum ATCC 27815	100	0.02
GCA_001867145.1	Corynebacterium pseudotuberculosis 46	GCA_000027325.1	Mycoplasma genitalium G-37	100	0.01
GCA_001867145.1	Corynebacterium pseudotuberculosis 46	GCA_000733995.1	Mycoplasma pneumoniae M29	100	0.01
GCA_001867145.1	Corynebacterium pseudotuberculosis 46	GCA_000019345.1	Ureaplasma parvum ATCC 27815	100	0.02
GCA_001867165.1	Corynebacterium pseudotuberculosis 48	GCA_000027325.1	Mycoplasma genitalium G-37	100	0.01
GCA_001867165.1	Corynebacterium pseudotuberculosis 48	GCA_000733995.1	Mycoplasma pneumoniae M29	100	0.01
GCA_001867165.1	Corynebacterium pseudotuberculosis 48	GCA_000019345.1	Ureaplasma parvum ATCC 27815	100	0.02
GCA_000292405.1	Mycoplasma genitalium M2321	GCA_000014445.1	Leuconostoc mesenteroides ATCC 8293	97.7	0.02
GCA_000292405.1	Mycoplasma genitalium M2321	GCA_001027105.1	Staphylococcus aureus DSM 20231	100	0.02
GCA_000292405.1	Mycoplasma genitalium M2321	GCA_001701005.1	Staphylococcus carnosus LTH 3730	100	0.02
GCA_000292405.1	Mycoplasma genitalium M2321	GCA_000009865.1	Staphylococcus haemolyticus JCSC1435	100	0.01
GCA_000292405.1	Mycoplasma genitalium M2321	GCA_000706685.1	Staphylococcus xylosus HKUOPL8	100	0.01
GCA_000292405.1	Mycoplasma genitalium M2321	GCA_001188915.1	Staphylococcus schleiferi 2317-03	100	0.02
GCA_000292405.1	Mycoplasma genitalium M2321	GCA_001267405.1	Moorella thermoacetica DSM 521	96.43	0.01
GCA_000292405.1	Mycoplasma genitalium M2321	GCA_000829035.1	Lactobacillus paracasei JCM 8130	100	0.01
GCA_000292405.1	Mycoplasma genitalium M2321	GCA_000763495.1	Listeria ivanovii WSLC 30151	100	0.02
GCA_000292405.1	Mycoplasma genitalium M2321	GCA_000612055.1	Trueperella pyogenes TP6375	100	0.01
GCA_000292405.1	Mycoplasma genitalium M2321	GCA_000241875.1	Corynebacterium diphtheriae 31A	100	0.01
GCA_000292405.1	Mycoplasma genitalium M2321	GCA_001867105.1	Corynebacterium pseudotuberculosis 39	100	0.01
GCA_000292405.1	Mycoplasma genitalium M2321	GCA_000025085.1	Staphylococcus lugdunensis HKU09-01	100	0.02
GCA_000292405.1	Mycoplasma genitalium M2321	GCA_000010125.1	Staphylococcus saprophyticus ATCC 15305	100	0.02
GCA_000292405.1	Mycoplasma genitalium M2321	GCA_000021925.1	Desulfitobacterium hafniense DCB-2	96.43	0.01
GCA_000292405.1	Mycoplasma genitalium M2321	GCA_000258535.2	Paenibacillus mucilaginosus K02	96.51	0.01
GCA_000292405.1	Mycoplasma genitalium M2321	GCA_000215665.1	Corynebacterium ulcerans BR-AD22	100	0.01
GCA_000292405.1	Mycoplasma genitalium M2321	GCA_000237995.2	Pediococcus claussenii ATCC BAA-344	100	0.02
GCA_000292405.1	Mycoplasma genitalium M2321	GCA_001432245.1	Staphylococcus equorum KS1039	100	0.02
GCA_000292405.1	Mycoplasma genitalium M2321	GCA_001663675.1	Lactobacillus backii TMW 1.1989	100	0.01
GCA_000292445.1	Mycoplasma genitalium M6282	GCA_000014445.1	Leuconostoc mesenteroides ATCC 8293	97.7	0.02
GCA_000292445.1	Mycoplasma genitalium M6282	GCA_001027105.1	Staphylococcus aureus DSM 20231	100	0.02
GCA_000292445.1	Mycoplasma genitalium M6282	GCA_001701005.1	Staphylococcus carnosus LTH 3730	100	0.02
GCA_000292445.1	Mycoplasma genitalium M6282	GCA_000009865.1	Staphylococcus haemolyticus JCSC1435	100	0.01
GCA_000292445.1	Mycoplasma genitalium M6282	GCA_000706685.1	Staphylococcus xylosus HKUOPL8	100	0.01
GCA_000292445.1	Mycoplasma genitalium M6282	GCA_001188915.1	Staphylococcus schleiferi 2317-03	100	0.02
GCA_000292445.1	Mycoplasma genitalium M6282	GCA_001267405.1	Moorella thermoacetica DSM 521	96.43	0.01
GCA_000292445.1	Mycoplasma genitalium M6282	GCA_000829035.1	Lactobacillus paracasei JCM 8130	100	0.01
GCA_000292445.1	Mycoplasma genitalium M6282	GCA_000763495.1	Listeria ivanovii WSLC 30151	100	0.02
GCA_000292445.1	Mycoplasma genitalium M6282	GCA_000612055.1	Trueperella pyogenes TP6375	100	0.01
GCA_000292445.1	Mycoplasma genitalium M6282	GCA_000241875.1	Corynebacterium diphtheriae 31A	100	0.01
GCA_000292445.1	Mycoplasma genitalium M6282	GCA_001867105.1	Corynebacterium pseudotuberculosis 39	100	0.01
GCA_000292445.1	Mycoplasma genitalium M6282	GCA_000025085.1	Staphylococcus lugdunensis HKU09-01	100	0.02
GCA_000292445.1	Mycoplasma genitalium M6282	GCA_000010125.1	Staphylococcus saprophyticus ATCC 15305	100	0.02
GCA_000292445.1	Mycoplasma genitalium M6282	GCA_000021925.1	Desulfitobacterium hafniense DCB-2	96.43	0.01
GCA_000292445.1	Mycoplasma genitalium M6282	GCA_000258535.2	Paenibacillus mucilaginosus K02	96.51	0.01
GCA_000292445.1	Mycoplasma genitalium M6282	GCA_000215665.1	Corynebacterium ulcerans BR-AD22	100	0.01
GCA_000292445.1	Mycoplasma genitalium M6282	GCA_000237995.2	Pediococcus claussenii ATCC BAA-344	100	0.02
GCA_000292445.1	Mycoplasma genitalium M6282	GCA_001432245.1	Staphylococcus equorum KS1039	100	0.02
GCA_000292445.1	Mycoplasma genitalium M6282	GCA_001663675.1	Lactobacillus backii TMW 1.1989	100	0.01
GCA_000292485.1	Mycoplasma genitalium M6320	GCA_000014445.1	Leuconostoc mesenteroides ATCC 8293	97.7	0.02
GCA_000292485.1	Mycoplasma genitalium M6320	GCA_001027105.1	Staphylococcus aureus DSM 20231	100	0.02
GCA_000292485.1	Mycoplasma genitalium M6320	GCA_001701005.1	Staphylococcus carnosus LTH 3730	100	0.02
GCA_000292485.1	Mycoplasma genitalium M6320	GCA_000009865.1	Staphylococcus haemolyticus JCSC1435	100	0.01
GCA_000292485.1	Mycoplasma genitalium M6320	GCA_000706685.1	Staphylococcus xylosus HKUOPL8	100	0.01
GCA_000292485.1	Mycoplasma genitalium M6320	GCA_001188915.1	Staphylococcus schleiferi 2317-03	100	0.02
GCA_000292485.1	Mycoplasma genitalium M6320	GCA_001267405.1	Moorella thermoacetica DSM 521	96.43	0.01
GCA_000292485.1	Mycoplasma genitalium M6320	GCA_000829035.1	Lactobacillus paracasei JCM 8130	100	0.01
GCA_000292485.1	Mycoplasma genitalium M6320	GCA_000763495.1	Listeria ivanovii WSLC 30151	100	0.02
GCA_000292485.1	Mycoplasma genitalium M6320	GCA_000612055.1	Trueperella pyogenes TP6375	100	0.01
GCA_000292485.1	Mycoplasma genitalium M6320	GCA_000241875.1	Corynebacterium diphtheriae 31A	100	0.01
GCA_000292485.1	Mycoplasma genitalium M6320	GCA_001867105.1	Corynebacterium pseudotuberculosis 39	100	0.01
GCA_000292485.1	Mycoplasma genitalium M6320	GCA_000025085.1	Staphylococcus lugdunensis HKU09-01	100	0.02
GCA_000292485.1	Mycoplasma genitalium M6320	GCA_000010125.1	Staphylococcus saprophyticus ATCC 15305	100	0.02
GCA_000292485.1	Mycoplasma genitalium M6320	GCA_000021925.1	Desulfitobacterium hafniense DCB-2	96.43	0.01
GCA_000292485.1	Mycoplasma genitalium M6320	GCA_000258535.2	Paenibacillus mucilaginosus K02	96.51	0.01
GCA_000292485.1	Mycoplasma genitalium M6320	GCA_000215665.1	Corynebacterium ulcerans BR-AD22	100	0.01
GCA_000292485.1	Mycoplasma genitalium M6320	GCA_000237995.2	Pediococcus claussenii ATCC BAA-344	100	0.02
GCA_000292485.1	Mycoplasma genitalium M6320	GCA_001432245.1	Staphylococcus equorum KS1039	100	0.02
GCA_000292485.1	Mycoplasma genitalium M6320	GCA_001663675.1	Lactobacillus backii TMW 1.1989	100	0.01
GCA_000292505.1	Mycoplasma genitalium M2288	GCA_000014445.1	Leuconostoc mesenteroides ATCC 8293	97.7	0.02
GCA_000292505.1	Mycoplasma genitalium M2288	GCA_001027105.1	Staphylococcus aureus DSM 20231	100	0.02
GCA_000292505.1	Mycoplasma genitalium M2288	GCA_001701005.1	Staphylococcus carnosus LTH 3730	100	0.02
GCA_000292505.1	Mycoplasma genitalium M2288	GCA_000009865.1	Staphylococcus haemolyticus JCSC1435	100	0.01
GCA_000292505.1	Mycoplasma genitalium M2288	GCA_000706685.1	Staphylococcus xylosus HKUOPL8	100	0.01
GCA_000292505.1	Mycoplasma genitalium M2288	GCA_001188915.1	Staphylococcus schleiferi 2317-03	100	0.02
GCA_000292505.1	Mycoplasma genitalium M2288	GCA_001267405.1	Moorella thermoacetica DSM 521	96.43	0.01
GCA_000292505.1	Mycoplasma genitalium M2288	GCA_000829035.1	Lactobacillus paracasei JCM 8130	100	0.01
GCA_000292505.1	Mycoplasma genitalium M2288	GCA_000763495.1	Listeria ivanovii WSLC 30151	100	0.02
GCA_000292505.1	Mycoplasma genitalium M2288	GCA_000612055.1	Trueperella pyogenes TP6375	100	0.01
GCA_000292505.1	Mycoplasma genitalium M2288	GCA_000241875.1	Corynebacterium diphtheriae 31A	100	0.01
GCA_000292505.1	Mycoplasma genitalium M2288	GCA_001867105.1	Corynebacterium pseudotuberculosis 39	100	0.01
GCA_000292505.1	Mycoplasma genitalium M2288	GCA_000025085.1	Staphylococcus lugdunensis HKU09-01	100	0.02
GCA_000292505.1	Mycoplasma genitalium M2288	GCA_000010125.1	Staphylococcus saprophyticus ATCC 15305	100	0.02
GCA_000292505.1	Mycoplasma genitalium M2288	GCA_000021925.1	Desulfitobacterium hafniense DCB-2	96.43	0.01
GCA_000292505.1	Mycoplasma genitalium M2288	GCA_000258535.2	Paenibacillus mucilaginosus K02	96.51	0.01
GCA_000292505.1	Mycoplasma genitalium M2288	GCA_000215665.1	Corynebacterium ulcerans BR-AD22	100	0.01
GCA_000292505.1	Mycoplasma genitalium M2288	GCA_000237995.2	Pediococcus claussenii ATCC BAA-344	100	0.02
GCA_000292505.1	Mycoplasma genitalium M2288	GCA_001432245.1	Staphylococcus equorum KS1039	100	0.02
GCA_000292505.1	Mycoplasma genitalium M2288	GCA_001663675.1	Lactobacillus backii TMW 1.1989	100	0.01
GCA_000008225.1	Mycoplasma hyopneumoniae 7448	GCA_000970205.1	Methanosarcina mazei S-6	100	0.01
GCA_000183185.1	Mycoplasma hyopneumoniae 168	GCA_001584185.1	Collimonas pratensis Ter91	100	0.01
GCA_000400855.1	Mycoplasma hyopneumoniae 168-L	GCA_000970025.1	Methanosarcina barkeri MS	99.75	0.01
GCA_000143865.1	Mycoplasma mycoides Gladysdale	GCA_000183385.1	Mycoplasma bovis PG45	96.71	10.97
GCA_000800785.1	Mycoplasma mycoides izsam_mm5713	GCA_000183385.1	Mycoplasma bovis PG45	96.74	10.82
GCA_001554055.1	Mycoplasma mycoides Ben1	GCA_000183385.1	Mycoplasma bovis PG45	96.66	9.06
GCA_001554075.1	Mycoplasma mycoides Ben50	GCA_000183385.1	Mycoplasma bovis PG45	96.72	9.31
GCA_001554095.1	Mycoplasma mycoides Ben181	GCA_000183385.1	Mycoplasma bovis PG45	96.76	9.4
GCA_001554115.1	Mycoplasma mycoides Ben326	GCA_000183385.1	Mycoplasma bovis PG45	96.56	7.97
GCA_001554155.1	Mycoplasma mycoides Ben468	GCA_000183385.1	Mycoplasma bovis PG45	96.77	9.47
GCA_001564435.1	Mycoplasma mycoides T1/44	GCA_000183385.1	Mycoplasma bovis PG45	96.68	10.96
GCA_000027345.1	Mycoplasma pneumoniae M129	GCA_001027105.1	Staphylococcus aureus DSM 20231	100	0.02
GCA_000027345.1	Mycoplasma pneumoniae M129	GCA_001701005.1	Staphylococcus carnosus LTH 3730	100	0.02
GCA_000027345.1	Mycoplasma pneumoniae M129	GCA_000009865.1	Staphylococcus haemolyticus JCSC1435	100	0.01
GCA_000027345.1	Mycoplasma pneumoniae M129	GCA_000706685.1	Staphylococcus xylosus HKUOPL8	100	0.01
GCA_000027345.1	Mycoplasma pneumoniae M129	GCA_001188915.1	Staphylococcus schleiferi 2317-03	100	0.02
GCA_000027345.1	Mycoplasma pneumoniae M129	GCA_001267405.1	Moorella thermoacetica DSM 521	96.43	0.01
GCA_000027345.1	Mycoplasma pneumoniae M129	GCA_000763495.1	Listeria ivanovii WSLC 30151	100	0.02
GCA_000027345.1	Mycoplasma pneumoniae M129	GCA_000438685.2	Listeria monocytogenes N1-011A	100	0.01
GCA_000027345.1	Mycoplasma pneumoniae M129	GCA_000612055.1	Trueperella pyogenes TP6375	100	0.01
GCA_000027345.1	Mycoplasma pneumoniae M129	GCA_000241875.1	Corynebacterium diphtheriae 31A	100	0.01
GCA_000027345.1	Mycoplasma pneumoniae M129	GCA_000011325.1	Corynebacterium glutamicum ATCC 13032	100	0.01
GCA_000027345.1	Mycoplasma pneumoniae M129	GCA_001867105.1	Corynebacterium pseudotuberculosis 39	100	0.01
GCA_000027345.1	Mycoplasma pneumoniae M129	GCA_000025085.1	Staphylococcus lugdunensis HKU09-01	100	0.02
GCA_000027345.1	Mycoplasma pneumoniae M129	GCA_000010125.1	Staphylococcus saprophyticus ATCC 15305	100	0.02
GCA_000027345.1	Mycoplasma pneumoniae M129	GCA_000215665.1	Corynebacterium ulcerans BR-AD22	100	0.01
GCA_000027345.1	Mycoplasma pneumoniae M129	GCA_001432245.1	Staphylococcus equorum KS1039	100	0.02
GCA_000143945.1	Mycoplasma pneumoniae FH	GCA_001027105.1	Staphylococcus aureus DSM 20231	100	0.02
GCA_000143945.1	Mycoplasma pneumoniae FH	GCA_001701005.1	Staphylococcus aureus DSM 20231	100	0.02
GCA_000143945.1	Mycoplasma pneumoniae FH	GCA_000009865.1	Staphylococcus haemolyticus JCSC1435	100	0.01
GCA_000143945.1	Mycoplasma pneumoniae FH	GCA_000706685.1	Staphylococcus xylosus HKUOPL8	100	0.01
GCA_000143945.1	Mycoplasma pneumoniae FH	GCA_001188915.1	Staphylococcus schleiferi 2317-03	100	0.02
GCA_000143945.1	Mycoplasma pneumoniae FH	GCA_001267405.1	Moorella thermoacetica DSM 521	96.43	0.01
GCA_000143945.1	Mycoplasma pneumoniae FH	GCA_000763495.1	Listeria ivanovii WSLC 30151	100	0.02
GCA_000143945.1	Mycoplasma pneumoniae FH	GCA_000438685.2	Listeria monocytogenes N1-011A	100	0.01
GCA_000143945.1	Mycoplasma pneumoniae FH	GCA_000612055.1	Trueperella pyogenes TP6375	100	0.01
GCA_000143945.1	Mycoplasma pneumoniae FH	GCA_000241875.1	Corynebacterium diphtheriae 31A	100	0.01
GCA_000143945.1	Mycoplasma pneumoniae FH	GCA_000011325.1	Corynebacterium glutamicum ATCC 13032	100	0.01
GCA_000143945.1	Mycoplasma pneumoniae FH	GCA_001867105.1	Corynebacterium pseudotuberculosis 39	100	0.01
GCA_000143945.1	Mycoplasma pneumoniae FH	GCA_000025085.1	Staphylococcus lugdunensis HKU09-01	100	0.02
GCA_000143945.1	Mycoplasma pneumoniae FH	GCA_000010125.1	Staphylococcus saprophyticus ATCC 15305	100	0.02
GCA_000143945.1	Mycoplasma pneumoniae FH	GCA_000215665.1	Corynebacterium ulcerans BR-AD22	100	0.01
GCA_000143945.1	Mycoplasma pneumoniae FH	GCA_001432245.1	Staphylococcus equorum KS1039	100	0.02
GCA_000283755.1	Mycoplasma pneumoniae 309	GCA_001027105.1	Staphylococcus aureus DSM 20231	100	0.02
GCA_000283755.1	Mycoplasma pneumoniae 309	GCA_001701005.1	Staphylococcus carnosus LTH 3730	100	0.02
GCA_000283755.1	Mycoplasma pneumoniae 309	GCA_000009865.1	Staphylococcus haemolyticus JCSC1435	100	0.01
GCA_000283755.1	Mycoplasma pneumoniae 309	GCA_000706685.1	Staphylococcus xylosus HKUOPL8	100	0.01
GCA_000283755.1	Mycoplasma pneumoniae 309	GCA_001188915.1	Staphylococcus schleiferi 2317-03	100	0.02
GCA_000283755.1	Mycoplasma pneumoniae 309	GCA_001267405.1	Moorella thermoacetica DSM 521	96.43	0.01
GCA_000283755.1	Mycoplasma pneumoniae 309	GCA_000763495.1	Listeria ivanovii WSLC 30151	100	0.02
GCA_000283755.1	Mycoplasma pneumoniae 309	GCA_000438685.2	Listeria monocytogenes N1-011A	100	0.01
GCA_000283755.1	Mycoplasma pneumoniae 309	GCA_000612055.1	Trueperella pyogenes TP6375	100	0.01
GCA_000283755.1	Mycoplasma pneumoniae 309	GCA_000241875.1	Corynebacterium diphtheriae 31A	100	0.01
GCA_000283755.1	Mycoplasma pneumoniae 309	GCA_000011325.1	Corynebacterium glutamicum ATCC 13032	100	0.01
GCA_000283755.1	Mycoplasma pneumoniae 309	GCA_001867105.1	Corynebacterium pseudotuberculosis 39	100	0.01
GCA_000283755.1	Mycoplasma pneumoniae 309	GCA_000025085.1	Staphylococcus lugdunensis HKU09-01	100	0.02
GCA_000283755.1	Mycoplasma pneumoniae 309	GCA_000010125.1	Staphylococcus saprophyticus ATCC 15305	100	0.02
GCA_000283755.1	Mycoplasma pneumoniae 309	GCA_000215665.1	Corynebacterium ulcerans BR-AD22	100	0.01
GCA_000283755.1	Mycoplasma pneumoniae 309	GCA_001432245.1	Staphylococcus equorum KS1039	100	0.02
GCA_000319655.2	Mycoplasma pneumoniae PO1	GCA_001027105.1	Staphylococcus aureus DSM 20231	100	0.02
GCA_000319655.2	Mycoplasma pneumoniae PO1	GCA_001701005.1	Staphylococcus carnosus LTH 3730	100	0.02
GCA_000319655.2	Mycoplasma pneumoniae PO1	GCA_000009865.1	Staphylococcus haemolyticus JCSC1435	100	0.01
GCA_000319655.2	Mycoplasma pneumoniae PO1	GCA_000706685.1	Staphylococcus xylosus HKUOPL8	100	0.01
GCA_000319655.2	Mycoplasma pneumoniae PO1	GCA_001188915.1	Staphylococcus schleiferi 2317-03	100	0.02
GCA_000319655.2	Mycoplasma pneumoniae PO1	GCA_001267405.1	Moorella thermoacetica DSM 521	96.43	0.01
GCA_000319655.2	Mycoplasma pneumoniae PO1	GCA_000763495.1	Listeria ivanovii WSLC 30151	100	0.02
GCA_000319655.2	Mycoplasma pneumoniae PO1	GCA_000438685.2	Listeria monocytogenes N1-011A	100	0.01
GCA_000319655.2	Mycoplasma pneumoniae PO1	GCA_000612055.1	Trueperella pyogenes TP6375	100	0.01
GCA_000319655.2	Mycoplasma pneumoniae PO1	GCA_000241875.1	Corynebacterium diphtheriae 31A	100	0.01
GCA_000319655.2	Mycoplasma pneumoniae PO1	GCA_000011325.1	Corynebacterium glutamicum ATCC 13032	100	0.01
GCA_000319655.2	Mycoplasma pneumoniae PO1	GCA_001867105.1	Corynebacterium pseudotuberculosis 39	100	0.01
GCA_000319655.2	Mycoplasma pneumoniae PO1	GCA_000025085.1	Staphylococcus lugdunensis HKU09-01	100	0.02
GCA_000319655.2	Mycoplasma pneumoniae PO1	GCA_000010125.1	Staphylococcus saprophyticus ATCC 15305	100	0.02
GCA_000319655.2	Mycoplasma pneumoniae PO1	GCA_000215665.1	Corynebacterium ulcerans BR-AD22	100	0.01
GCA_000319655.2	Mycoplasma pneumoniae PO1	GCA_001432245.1	Staphylococcus equorum KS1039	100	0.02
GCA_000319675.2	Mycoplasma pneumoniae PI 1428	GCA_001027105.1	Staphylococcus aureus DSM 20231	100	0.02
GCA_000319675.2	Mycoplasma pneumoniae PI 1428	GCA_001701005.1	Staphylococcus carnosus LTH 3730	100	0.02
GCA_000319675.2	Mycoplasma pneumoniae PI 1428	GCA_000009865.1	Staphylococcus haemolyticus JCSC1435	100	0.01
GCA_000319675.2	Mycoplasma pneumoniae PI 1428	GCA_000706685.1	Staphylococcus xylosus HKUOPL8	100	0.01
GCA_000319675.2	Mycoplasma pneumoniae PI 1428	GCA_001188915.1	Staphylococcus schleiferi 2317-03	100	0.02
GCA_000319675.2	Mycoplasma pneumoniae PI 1428	GCA_001267405.1	Moorella thermoacetica DSM 521	96.43	0.01
GCA_000319675.2	Mycoplasma pneumoniae PI 1428	GCA_000763495.1	Listeria ivanovii WSLC 30151	100	0.02
GCA_000319675.2	Mycoplasma pneumoniae PI 1428	GCA_000438685.2	Listeria monocytogenes N1-011A	100	0.01
GCA_000319675.2	Mycoplasma pneumoniae PI 1428	GCA_000612055.1	Trueperella pyogenes TP6375	100	0.01
GCA_000319675.2	Mycoplasma pneumoniae PI 1428	GCA_000241875.1	Corynebacterium diphtheriae 31A	100	0.01
GCA_000319675.2	Mycoplasma pneumoniae PI 1428	GCA_000011325.1	Corynebacterium glutamicum ATCC 13032	100	0.01
GCA_000319675.2	Mycoplasma pneumoniae PI 1428	GCA_001867105.1	Corynebacterium pseudotuberculosis 39	100	0.01
GCA_000319675.2	Mycoplasma pneumoniae PI 1428	GCA_000025085.1	Staphylococcus lugdunensis HKU09-01	100	0.02
GCA_000319675.2	Mycoplasma pneumoniae PI 1428	GCA_000010125.1	Staphylococcus saprophyticus ATCC 15305	100	0.02
GCA_000319675.2	Mycoplasma pneumoniae PI 1428	GCA_000215665.1	Corynebacterium ulcerans BR-AD22	100	0.01
GCA_000319675.2	Mycoplasma pneumoniae PI 1428	GCA_001432245.1	Staphylococcus equorum KS1039	100	0.02
GCA_000331085.2	Mycoplasma pneumoniae M129-B7	GCA_001027105.1	Staphylococcus aureus DSM 20231	100	0.02
GCA_000331085.2	Mycoplasma pneumoniae M129-B7	GCA_001701005.1	Staphylococcus carnosus LTH 3730	100	0.02
GCA_000331085.2	Mycoplasma pneumoniae M129-B7	GCA_000009865.1	Staphylococcus haemolyticus JCSC1435	100	0.01
GCA_000331085.2	Mycoplasma pneumoniae M129-B7	GCA_000706685.1	Staphylococcus xylosus HKUOPL8	100	0.01
GCA_000331085.2	Mycoplasma pneumoniae M129-B7	GCA_001188915.1	Staphylococcus schleiferi 2317-03	100	0.02
GCA_000331085.2	Mycoplasma pneumoniae M129-B7	GCA_001267405.1	Moorella thermoacetica DSM 521	96.43	0.01
GCA_000331085.2	Mycoplasma pneumoniae M129-B7	GCA_000763495.1	Listeria ivanovii WSLC 30151	100	0.02
GCA_000331085.2	Mycoplasma pneumoniae M129-B7	GCA_000438685.2	Listeria monocytogenes N1-011A	100	0.01
GCA_000331085.2	Mycoplasma pneumoniae M129-B7	GCA_000612055.1	Trueperella pyogenes TP6375	100	0.01
GCA_000331085.2	Mycoplasma pneumoniae M129-B7	GCA_000241875.1	Corynebacterium diphtheriae 31A	100	0.01
GCA_000331085.2	Mycoplasma pneumoniae M129-B7	GCA_000011325.1	Corynebacterium glutamicum ATCC 13032	100	0.01
GCA_000331085.2	Mycoplasma pneumoniae M129-B7	GCA_001867105.1	Corynebacterium pseudotuberculosis 39	100	0.01
GCA_000331085.2	Mycoplasma pneumoniae M129-B7	GCA_000025085.1	Staphylococcus lugdunensis HKU09-01	100	0.02
GCA_000331085.2	Mycoplasma pneumoniae M129-B7	GCA_000010125.1	Staphylococcus saprophyticus ATCC 15305	100	0.02
GCA_000331085.2	Mycoplasma pneumoniae M129-B7	GCA_000215665.1	Corynebacterium ulcerans BR-AD22	100	0.01
GCA_000331085.2	Mycoplasma pneumoniae M129-B7	GCA_001432245.1	Staphylococcus equorum KS1039	100	0.02
GCA_000387745.2	Mycoplasma pneumoniae 19294	GCA_001027105.1	Staphylococcus aureus DSM 20231	100	0.02
GCA_000387745.2	Mycoplasma pneumoniae 19294	GCA_001701005.1	Staphylococcus carnosus LTH 3730	100	0.02
GCA_000387745.2	Mycoplasma pneumoniae 19294	GCA_000009865.1	Staphylococcus haemolyticus JCSC1435	100	0.01
GCA_000387745.2	Mycoplasma pneumoniae 19294	GCA_000706685.1	Staphylococcus xylosus HKUOPL8	100	0.01
GCA_000387745.2	Mycoplasma pneumoniae 19294	GCA_001188915.1	Staphylococcus schleiferi 2317-03	100	0.02
GCA_000387745.2	Mycoplasma pneumoniae 19294	GCA_001267405.1	Moorella thermoacetica DSM 521	96.43	0.01
GCA_000387745.2	Mycoplasma pneumoniae 19294	GCA_000763495.1	Listeria ivanovii WSLC 30151	100	0.02
GCA_000387745.2	Mycoplasma pneumoniae 19294	GCA_000438685.2	Listeria monocytogenes N1-011A	100	0.01
GCA_000387745.2	Mycoplasma pneumoniae 19294	GCA_000612055.1	Trueperella pyogenes TP6375	100	0.01
GCA_000387745.2	Mycoplasma pneumoniae 19294	GCA_000241875.1	Corynebacterium diphtheriae 31A	100	0.01
GCA_000387745.2	Mycoplasma pneumoniae 19294	GCA_000011325.1	Corynebacterium glutamicum ATCC 13032	100	0.01
GCA_000387745.2	Mycoplasma pneumoniae 19294	GCA_001867105.1	Corynebacterium pseudotuberculosis 39	100	0.01
GCA_000387745.2	Mycoplasma pneumoniae 19294	GCA_000025085.1	Staphylococcus lugdunensis HKU09-01	100	0.02
GCA_000387745.2	Mycoplasma pneumoniae 19294	GCA_000010125.1	Staphylococcus saprophyticus ATCC 15305	100	0.02
GCA_000387745.2	Mycoplasma pneumoniae 19294	GCA_000215665.1	Corynebacterium ulcerans BR-AD22	100	0.01
GCA_000387745.2	Mycoplasma pneumoniae 19294	GCA_001432245.1	Staphylococcus equorum KS1039	100	0.02
GCA_001272715.1	Mycoplasma pneumoniae 39443	GCA_001027105.1	Staphylococcus aureus DSM 20231	100	0.02
GCA_001272715.1	Mycoplasma pneumoniae 39443	GCA_001701005.1	Staphylococcus carnosus LTH 3730	100	0.02
GCA_001272715.1	Mycoplasma pneumoniae 39443	GCA_000009865.1	Staphylococcus haemolyticus JCSC1435	100	0.01
GCA_001272715.1	Mycoplasma pneumoniae 39443	GCA_000706685.1	Staphylococcus xylosus HKUOPL8	100	0.01
GCA_001272715.1	Mycoplasma pneumoniae 39443	GCA_001188915.1	Staphylococcus schleiferi 2317-03	100	0.02
GCA_001272715.1	Mycoplasma pneumoniae 39443	GCA_001267405.1	Moorella thermoacetica DSM 521	96.43	0.01
GCA_001272715.1	Mycoplasma pneumoniae 39443	GCA_000763495.1	Listeria ivanovii WSLC 30151	100	0.02
GCA_001272715.1	Mycoplasma pneumoniae 39443	GCA_000438685.2	Listeria monocytogenes N1-011A	100	0.01
GCA_001272715.1	Mycoplasma pneumoniae 39443	GCA_000612055.1	Trueperella pyogenes TP6375	100	0.01
GCA_001272715.1	Mycoplasma pneumoniae 39443	GCA_000241875.1	Corynebacterium diphtheriae 31A	100	0.01
GCA_001272715.1	Mycoplasma pneumoniae 39443	GCA_000011325.1	Corynebacterium glutamicum ATCC 13032	100	0.01
GCA_001272715.1	Mycoplasma pneumoniae 39443	GCA_001867105.1	Corynebacterium pseudotuberculosis 39	100	0.01
GCA_001272715.1	Mycoplasma pneumoniae 39443	GCA_000025085.1	Staphylococcus lugdunensis HKU09-01	100	0.02
GCA_001272715.1	Mycoplasma pneumoniae 39443	GCA_000010125.1	Staphylococcus saprophyticus ATCC 15305	100	0.02
GCA_001272715.1	Mycoplasma pneumoniae 39443	GCA_000215665.1	Corynebacterium ulcerans BR-AD22	100	0.01
GCA_001272715.1	Mycoplasma pneumoniae 39443	GCA_001432245.1	Staphylococcus equorum KS1039	100	0.02
GCA_001272735.1	Mycoplasma pneumoniae 51494	GCA_001027105.1	Staphylococcus aureus DSM 20231	100	0.02
GCA_001272735.1	Mycoplasma pneumoniae 51494	GCA_001701005.1	Staphylococcus carnosus LTH 3730	100	0.02
GCA_001272735.1	Mycoplasma pneumoniae 51494	GCA_000009865.1	Staphylococcus haemolyticus JCSC1435	100	0.01
GCA_001272735.1	Mycoplasma pneumoniae 51494	GCA_000706685.1	Staphylococcus xylosus HKUOPL8	100	0.01
GCA_001272735.1	Mycoplasma pneumoniae 51494	GCA_001188915.1	Staphylococcus schleiferi 2317-03	100	0.02
GCA_001272735.1	Mycoplasma pneumoniae 51494	GCA_001267405.1	Moorella thermoacetica DSM 521	96.43	0.01
GCA_001272735.1	Mycoplasma pneumoniae 51494	GCA_000763495.1	Listeria ivanovii WSLC 30151	100	0.02
GCA_001272735.1	Mycoplasma pneumoniae 51494	GCA_000438685.2	Listeria monocytogenes N1-011A	100	0.01
GCA_001272735.1	Mycoplasma pneumoniae 51494	GCA_000612055.1	Trueperella pyogenes TP6375	100	0.01
GCA_001272735.1	Mycoplasma pneumoniae 51494	GCA_000241875.1	Corynebacterium diphtheriae 31A	100	0.01
GCA_001272735.1	Mycoplasma pneumoniae 51494	GCA_000011325.1	Corynebacterium glutamicum ATCC 13032	100	0.01
GCA_001272735.1	Mycoplasma pneumoniae 51494	GCA_001867105.1	Corynebacterium pseudotuberculosis 39	100	0.01
GCA_001272735.1	Mycoplasma pneumoniae 51494	GCA_000025085.1	Staphylococcus lugdunensis HKU09-01	100	0.02
GCA_001272735.1	Mycoplasma pneumoniae 51494	GCA_000010125.1	Staphylococcus saprophyticus ATCC 15305	100	0.02
GCA_001272735.1	Mycoplasma pneumoniae 51494	GCA_000215665.1	Corynebacterium ulcerans BR-AD22	100	0.01
GCA_001272735.1	Mycoplasma pneumoniae 51494	GCA_001432245.1	Staphylococcus equorum KS1039	100	0.02
GCA_001272755.1	Mycoplasma pneumoniae 54089	GCA_001027105.1	Staphylococcus aureus DSM 20231	100	0.02
GCA_001272755.1	Mycoplasma pneumoniae 54089	GCA_001701005.1	Staphylococcus carnosus LTH 3730	100	0.02
GCA_001272755.1	Mycoplasma pneumoniae 54089	GCA_000009865.1	Staphylococcus haemolyticus JCSC1435	100	0.01
GCA_001272755.1	Mycoplasma pneumoniae 54089	GCA_000706685.1	Staphylococcus xylosus HKUOPL8	100	0.01
GCA_001272755.1	Mycoplasma pneumoniae 54089	GCA_001188915.1	Staphylococcus schleiferi 2317-03	100	0.02
GCA_001272755.1	Mycoplasma pneumoniae 54089	GCA_001267405.1	Moorella thermoacetica DSM 521	96.43	0.01
GCA_001272755.1	Mycoplasma pneumoniae 54089	GCA_000763495.1	Listeria ivanovii WSLC 30151	100	0.02
GCA_001272755.1	Mycoplasma pneumoniae 54089	GCA_000438685.2	Listeria monocytogenes N1-011A	100	0.01
GCA_001272755.1	Mycoplasma pneumoniae 54089	GCA_000612055.1	Trueperella pyogenes TP6375	100	0.01
GCA_001272755.1	Mycoplasma pneumoniae 54089	GCA_000241875.1	Corynebacterium diphtheriae 31A	100	0.01
GCA_001272755.1	Mycoplasma pneumoniae 54089	GCA_000011325.1	Corynebacterium glutamicum ATCC 13032	100	0.01
GCA_001272755.1	Mycoplasma pneumoniae 54089	GCA_001867105.1	Corynebacterium pseudotuberculosis 39	100	0.01
GCA_001272755.1	Mycoplasma pneumoniae 54089	GCA_000025085.1	Staphylococcus lugdunensis HKU09-01	100	0.02
GCA_001272755.1	Mycoplasma pneumoniae 54089	GCA_000010125.1	Staphylococcus saprophyticus ATCC 15305	100	0.02
GCA_001272755.1	Mycoplasma pneumoniae 54089	GCA_000215665.1	Corynebacterium ulcerans BR-AD22	100	0.01
GCA_001272755.1	Mycoplasma pneumoniae 54089	GCA_001432245.1	Staphylococcus equorum KS1039	100	0.02
GCA_001272775.1	Mycoplasma pneumoniae 54524	GCA_001027105.1	Staphylococcus aureus DSM 20231	100	0.02
GCA_001272775.1	Mycoplasma pneumoniae 54524	GCA_001701005.1	Staphylococcus carnosus LTH 3730	100	0.02
GCA_001272775.1	Mycoplasma pneumoniae 54524	GCA_000009865.1	Staphylococcus haemolyticus JCSC1435	100	0.01
GCA_001272775.1	Mycoplasma pneumoniae 54524	GCA_000706685.1	Staphylococcus xylosus HKUOPL8	100	0.01
GCA_001272775.1	Mycoplasma pneumoniae 54524	GCA_001188915.1	Staphylococcus schleiferi 2317-03	100	0.02
GCA_001272775.1	Mycoplasma pneumoniae 54524	GCA_001267405.1	Moorella thermoacetica DSM 521	96.43	0.01
GCA_001272775.1	Mycoplasma pneumoniae 54524	GCA_000763495.1	Listeria ivanovii WSLC 30151	100	0.02
GCA_001272775.1	Mycoplasma pneumoniae 54524	GCA_000438685.2	Listeria monocytogenes N1-011A	100	0.01
GCA_001272775.1	Mycoplasma pneumoniae 54524	GCA_000612055.1	Trueperella pyogenes TP6375	100	0.01
GCA_001272775.1	Mycoplasma pneumoniae 54524	GCA_000241875.1	Corynebacterium diphtheriae 31A	100	0.01
GCA_001272775.1	Mycoplasma pneumoniae 54524	GCA_000011325.1	Corynebacterium glutamicum ATCC 13032	100	0.01
GCA_001272775.1	Mycoplasma pneumoniae 54524	GCA_001867105.1	Corynebacterium pseudotuberculosis 39	100	0.01
GCA_001272775.1	Mycoplasma pneumoniae 54524	GCA_000025085.1	Staphylococcus lugdunensis HKU09-01	100	0.02
GCA_001272775.1	Mycoplasma pneumoniae 54524	GCA_000010125.1	Staphylococcus saprophyticus ATCC 15305	100	0.02
GCA_001272775.1	Mycoplasma pneumoniae 54524	GCA_000215665.1	Corynebacterium ulcerans BR-AD22	100	0.01
GCA_001272775.1	Mycoplasma pneumoniae 54524	GCA_001432245.1	Staphylococcus equorum KS1039	100	0.02
GCA_001272795.1	Mycoplasma pneumoniae 85084	GCA_001027105.1	Staphylococcus aureus DSM 20231	100	0.02
GCA_001272795.1	Mycoplasma pneumoniae 85084	GCA_001701005.1	Staphylococcus carnosus LTH 3730	100	0.02
GCA_001272795.1	Mycoplasma pneumoniae 85084	GCA_000009865.1	Staphylococcus haemolyticus JCSC1435	100	0.01
GCA_001272795.1	Mycoplasma pneumoniae 85084	GCA_000706685.1	Staphylococcus xylosus HKUOPL8	100	0.01
GCA_001272795.1	Mycoplasma pneumoniae 85084	GCA_001188915.1	Staphylococcus schleiferi 2317-03	100	0.02
GCA_001272795.1	Mycoplasma pneumoniae 85084	GCA_001267405.1	Moorella thermoacetica DSM 521	96.43	0.01
GCA_001272795.1	Mycoplasma pneumoniae 85084	GCA_000763495.1	Listeria ivanovii WSLC 30151	100	0.02
GCA_001272795.1	Mycoplasma pneumoniae 85084	GCA_000438685.2	Listeria monocytogenes N1-011A	100	0.01
GCA_001272795.1	Mycoplasma pneumoniae 85084	GCA_000612055.1	Trueperella pyogenes TP6375	100	0.01
GCA_001272795.1	Mycoplasma pneumoniae 85084	GCA_000241875.1	Corynebacterium diphtheriae 31A	100	0.01
GCA_001272795.1	Mycoplasma pneumoniae 85084	GCA_000011325.1	Corynebacterium glutamicum ATCC 13032	100	0.01
GCA_001272795.1	Mycoplasma pneumoniae 85084	GCA_001867105.1	Corynebacterium pseudotuberculosis 39	100	0.01
GCA_001272795.1	Mycoplasma pneumoniae 85084	GCA_000025085.1	Staphylococcus lugdunensis HKU09-01	100	0.02
GCA_001272795.1	Mycoplasma pneumoniae 85084	GCA_000010125.1	Staphylococcus saprophyticus ATCC 15305	100	0.02
GCA_001272795.1	Mycoplasma pneumoniae 85084	GCA_000215665.1	Corynebacterium ulcerans BR-AD22	100	0.01
GCA_001272795.1	Mycoplasma pneumoniae 85084	GCA_001432245.1	Staphylococcus equorum KS1039	100	0.02
GCA_001272815.1	Mycoplasma pneumoniae 85138	GCA_001027105.1	Staphylococcus aureus DSM 20231	100	0.02
GCA_001272815.1	Mycoplasma pneumoniae 85138	GCA_001701005.1	Staphylococcus carnosus LTH 3730	100	0.02
GCA_001272815.1	Mycoplasma pneumoniae 85138	GCA_000009865.1	Staphylococcus haemolyticus JCSC1435	100	0.01
GCA_001272815.1	Mycoplasma pneumoniae 85138	GCA_000706685.1	Staphylococcus xylosus HKUOPL8	100	0.01
GCA_001272815.1	Mycoplasma pneumoniae 85138	GCA_001188915.1	Staphylococcus schleiferi 2317-03	100	0.02
GCA_001272815.1	Mycoplasma pneumoniae 85138	GCA_001267405.1	Moorella thermoacetica DSM 521	96.43	0.01
GCA_001272815.1	Mycoplasma pneumoniae 85138	GCA_000763495.1	Listeria ivanovii WSLC 30151	100	0.02
GCA_001272815.1	Mycoplasma pneumoniae 85138	GCA_000438685.2	Listeria monocytogenes N1-011A	100	0.01
GCA_001272815.1	Mycoplasma pneumoniae 85138	GCA_000612055.1	Trueperella pyogenes TP6375	100	0.01
GCA_001272815.1	Mycoplasma pneumoniae 85138	GCA_000241875.1	Corynebacterium diphtheriae 31A	100	0.01
GCA_001272815.1	Mycoplasma pneumoniae 85138	GCA_000011325.1	Corynebacterium glutamicum ATCC 13032	100	0.01
GCA_001272815.1	Mycoplasma pneumoniae 85138	GCA_001867105.1	Corynebacterium pseudotuberculosis 39	100	0.01
GCA_001272815.1	Mycoplasma pneumoniae 85138	GCA_000025085.1	Staphylococcus lugdunensis HKU09-01	100	0.02
GCA_001272815.1	Mycoplasma pneumoniae 85138	GCA_000010125.1	Staphylococcus saprophyticus ATCC 15305	100	0.02
GCA_001272815.1	Mycoplasma pneumoniae 85138	GCA_000215665.1	Corynebacterium ulcerans BR-AD22	100	0.01
GCA_001272815.1	Mycoplasma pneumoniae 85138	GCA_001432245.1	Staphylococcus equorum KS1039	100	0.02
GCA_001272835.1	Mycoplasma pneumoniae FH	GCA_001027105.1	Staphylococcus aureus DSM 20231	100	0.02
GCA_001272835.1	Mycoplasma pneumoniae FH	GCA_001701005.1	Staphylococcus carnosus LTH 3730	100	0.02
GCA_001272835.1	Mycoplasma pneumoniae FH	GCA_000009865.1	Staphylococcus haemolyticus JCSC1435	100	0.01
GCA_001272835.1	Mycoplasma pneumoniae FH	GCA_000706685.1	Staphylococcus xylosus HKUOPL8	100	0.01
GCA_001272835.1	Mycoplasma pneumoniae FH	GCA_001188915.1	Staphylococcus schleiferi 2317-03	100	0.02
GCA_001272835.1	Mycoplasma pneumoniae FH	GCA_001267405.1	Moorella thermoacetica DSM 521	96.43	0.01
GCA_001272835.1	Mycoplasma pneumoniae FH	GCA_000763495.1	Listeria ivanovii WSLC 30151	100	0.02
GCA_001272835.1	Mycoplasma pneumoniae FH	GCA_000438685.2	Listeria monocytogenes N1-011A	100	0.01
GCA_001272835.1	Mycoplasma pneumoniae FH	GCA_000612055.1	Trueperella pyogenes TP6375	100	0.01
GCA_001272835.1	Mycoplasma pneumoniae FH	GCA_000241875.1	Corynebacterium diphtheriae 31A	100	0.01
GCA_001272835.1	Mycoplasma pneumoniae FH	GCA_000011325.1	Corynebacterium glutamicum ATCC 13032	100	0.01
GCA_001272835.1	Mycoplasma pneumoniae FH	GCA_001867105.1	Corynebacterium pseudotuberculosis 39	100	0.01
GCA_001272835.1	Mycoplasma pneumoniae FH	GCA_000025085.1	Staphylococcus lugdunensis HKU09-01	100	0.02
GCA_001272835.1	Mycoplasma pneumoniae FH	GCA_000010125.1	Staphylococcus saprophyticus ATCC 15305	100	0.02
GCA_001272835.1	Mycoplasma pneumoniae FH	GCA_000215665.1	Corynebacterium ulcerans BR-AD22	100	0.01
GCA_001272835.1	Mycoplasma pneumoniae FH	GCA_001432245.1	Staphylococcus equorum KS1039	100	0.02
GCA_001272855.1	Mycoplasma pneumoniae M1139	GCA_001027105.1	Staphylococcus aureus DSM 20231	100	0.02
GCA_001272855.1	Mycoplasma pneumoniae M1139	GCA_001701005.1	Staphylococcus carnosus LTH 3730	100	0.02
GCA_001272855.1	Mycoplasma pneumoniae M1139	GCA_000009865.1	Staphylococcus haemolyticus JCSC1435	100	0.01
GCA_001272855.1	Mycoplasma pneumoniae M1139	GCA_000706685.1	Staphylococcus xylosus HKUOPL8	100	0.01
GCA_001272855.1	Mycoplasma pneumoniae M1139	GCA_001188915.1	Staphylococcus schleiferi 2317-03	100	0.02
GCA_001272855.1	Mycoplasma pneumoniae M1139	GCA_001267405.1	Moorella thermoacetica DSM 521	96.43	0.01
GCA_001272855.1	Mycoplasma pneumoniae M1139	GCA_000763495.1	Listeria ivanovii WSLC 30151	100	0.02
GCA_001272855.1	Mycoplasma pneumoniae M1139	GCA_000438685.2	Listeria monocytogenes N1-011A	100	0.01
GCA_001272855.1	Mycoplasma pneumoniae M1139	GCA_000612055.1	Trueperella pyogenes TP6375	100	0.01
GCA_001272855.1	Mycoplasma pneumoniae M1139	GCA_000241875.1	Corynebacterium diphtheriae 31A	100	0.01
GCA_001272855.1	Mycoplasma pneumoniae M1139	GCA_000011325.1	Corynebacterium glutamicum ATCC 13032	100	0.01
GCA_001272855.1	Mycoplasma pneumoniae M1139	GCA_001867105.1	Corynebacterium pseudotuberculosis 39	100	0.01
GCA_001272855.1	Mycoplasma pneumoniae M1139	GCA_000025085.1	Staphylococcus lugdunensis HKU09-01	100	0.02
GCA_001272855.1	Mycoplasma pneumoniae M1139	GCA_000010125.1	Staphylococcus saprophyticus ATCC 15305	100	0.02
GCA_001272855.1	Mycoplasma pneumoniae M1139	GCA_000215665.1	Corynebacterium ulcerans BR-AD22	100	0.01
GCA_001272855.1	Mycoplasma pneumoniae M1139	GCA_001432245.1	Staphylococcus equorum KS1039	100	0.02
GCA_001272875.1	Mycoplasma pneumoniae M2192	GCA_001027105.1	Staphylococcus aureus DSM 20231	100	0.02
GCA_001272875.1	Mycoplasma pneumoniae M2192	GCA_001701005.1	Staphylococcus carnosus LTH 3730	100	0.02
GCA_001272875.1	Mycoplasma pneumoniae M2192	GCA_000009865.1	Staphylococcus haemolyticus JCSC1435	100	0.01
GCA_001272875.1	Mycoplasma pneumoniae M2192	GCA_000706685.1	Staphylococcus xylosus HKUOPL8	100	0.01
GCA_001272875.1	Mycoplasma pneumoniae M2192	GCA_001188915.1	Staphylococcus schleiferi 2317-03	100	0.02
GCA_001272875.1	Mycoplasma pneumoniae M2192	GCA_001267405.1	Moorella thermoacetica DSM 521	96.43	0.01
GCA_001272875.1	Mycoplasma pneumoniae M2192	GCA_000763495.1	Listeria ivanovii WSLC 30151	100	0.02
GCA_001272875.1	Mycoplasma pneumoniae M2192	GCA_000438685.2	Listeria monocytogenes N1-011A	100	0.01
GCA_001272875.1	Mycoplasma pneumoniae M2192	GCA_000612055.1	Trueperella pyogenes TP6375	100	0.01
GCA_001272875.1	Mycoplasma pneumoniae M2192	GCA_000241875.1	Corynebacterium diphtheriae 31A	100	0.01
GCA_001272875.1	Mycoplasma pneumoniae M2192	GCA_000011325.1	Corynebacterium glutamicum ATCC 13032	100	0.01
GCA_001272875.1	Mycoplasma pneumoniae M2192	GCA_001867105.1	Corynebacterium pseudotuberculosis 39	100	0.01
GCA_001272875.1	Mycoplasma pneumoniae M2192	GCA_000025085.1	Staphylococcus lugdunensis HKU09-01	100	0.02
GCA_001272875.1	Mycoplasma pneumoniae M2192	GCA_000010125.1	Staphylococcus saprophyticus ATCC 15305	100	0.02
GCA_001272875.1	Mycoplasma pneumoniae M2192	GCA_000215665.1	Corynebacterium ulcerans BR-AD22	100	0.01
GCA_001272875.1	Mycoplasma pneumoniae M2192	GCA_001432245.1	Staphylococcus equorum KS1039	100	0.02
GCA_001272895.1	Mycoplasma pneumoniae M2592	GCA_001027105.1	Staphylococcus aureus DSM 20231	100	0.02
GCA_001272895.1	Mycoplasma pneumoniae M2592	GCA_001701005.1	Staphylococcus carnosus LTH 3730	100	0.02
GCA_001272895.1	Mycoplasma pneumoniae M2592	GCA_000009865.1	Staphylococcus haemolyticus JCSC1435	100	0.01
GCA_001272895.1	Mycoplasma pneumoniae M2592	GCA_000706685.1	Staphylococcus xylosus HKUOPL8	100	0.01
GCA_001272895.1	Mycoplasma pneumoniae M2592	GCA_001188915.1	Staphylococcus schleiferi 2317-03	100	0.02
GCA_001272895.1	Mycoplasma pneumoniae M2592	GCA_001267405.1	Moorella thermoacetica DSM 521	96.43	0.01
GCA_001272895.1	Mycoplasma pneumoniae M2592	GCA_000763495.1	Listeria ivanovii WSLC 30151	100	0.02
GCA_001272895.1	Mycoplasma pneumoniae M2592	GCA_000438685.2	Listeria monocytogenes N1-011A	100	0.01
GCA_001272895.1	Mycoplasma pneumoniae M2592	GCA_000612055.1	Trueperella pyogenes TP6375	100	0.01
GCA_001272895.1	Mycoplasma pneumoniae M2592	GCA_000241875.1	Corynebacterium diphtheriae 31A	100	0.01
GCA_001272895.1	Mycoplasma pneumoniae M2592	GCA_000011325.1	Corynebacterium glutamicum ATCC 13032	100	0.01
GCA_001272895.1	Mycoplasma pneumoniae M2592	GCA_001867105.1	Corynebacterium pseudotuberculosis 39	100	0.01
GCA_001272895.1	Mycoplasma pneumoniae M2592	GCA_000025085.1	Staphylococcus lugdunensis HKU09-01	100	0.02
GCA_001272895.1	Mycoplasma pneumoniae M2592	GCA_000010125.1	Staphylococcus saprophyticus ATCC 15305	100	0.02
GCA_001272895.1	Mycoplasma pneumoniae M2592	GCA_000215665.1	Corynebacterium ulcerans BR-AD22	100	0.01
GCA_001272895.1	Mycoplasma pneumoniae M2592	GCA_001432245.1	Staphylococcus equorum KS1039	100	0.02
GCA_001272915.1	Mycoplasma pneumoniae Mac	GCA_001027105.1	Staphylococcus aureus DSM 20231	100	0.02
GCA_001272915.1	Mycoplasma pneumoniae Mac	GCA_001701005.1	Staphylococcus carnosus LTH 3730	100	0.02
GCA_001272915.1	Mycoplasma pneumoniae Mac	GCA_000009865.1	Staphylococcus haemolyticus JCSC1435	100	0.01
GCA_001272915.1	Mycoplasma pneumoniae Mac	GCA_000706685.1	Staphylococcus xylosus HKUOPL8	100	0.01
GCA_001272915.1	Mycoplasma pneumoniae Mac	GCA_001188915.1	Staphylococcus schleiferi 2317-03	100	0.02
GCA_001272915.1	Mycoplasma pneumoniae Mac	GCA_001267405.1	Moorella thermoacetica DSM 521	96.43	0.01
GCA_001272915.1	Mycoplasma pneumoniae Mac	GCA_000763495.1	Listeria ivanovii WSLC 30151	100	0.02
GCA_001272915.1	Mycoplasma pneumoniae Mac	GCA_000438685.2	Listeria monocytogenes N1-011A	100	0.01
GCA_001272915.1	Mycoplasma pneumoniae Mac	GCA_000612055.1	Trueperella pyogenes TP6375	100	0.01
GCA_001272915.1	Mycoplasma pneumoniae Mac	GCA_000241875.1	Corynebacterium diphtheriae 31A	100	0.01
GCA_001272915.1	Mycoplasma pneumoniae Mac	GCA_000011325.1	Corynebacterium glutamicum ATCC 13032	100	0.01
GCA_001272915.1	Mycoplasma pneumoniae Mac	GCA_001867105.1	Corynebacterium pseudotuberculosis 39	100	0.01
GCA_001272915.1	Mycoplasma pneumoniae Mac	GCA_000025085.1	Staphylococcus lugdunensis HKU09-01	100	0.02
GCA_001272915.1	Mycoplasma pneumoniae Mac	GCA_000010125.1	Staphylococcus saprophyticus ATCC 15305	100	0.02
GCA_001272915.1	Mycoplasma pneumoniae Mac	GCA_000215665.1	Corynebacterium ulcerans BR-AD22	100	0.01
GCA_001272915.1	Mycoplasma pneumoniae Mac	GCA_001432245.1	Staphylococcus equorum KS1039	100	0.02
GCA_001509195.1	Mycoplasma pneumoniae S355	GCA_001027105.1	Staphylococcus aureus DSM 20231	100	0.02
GCA_001509195.1	Mycoplasma pneumoniae S355	GCA_001701005.1	Staphylococcus carnosus LTH 3730	100	0.02
GCA_001509195.1	Mycoplasma pneumoniae S355	GCA_000009865.1	Staphylococcus haemolyticus JCSC1435	100	0.01
GCA_001509195.1	Mycoplasma pneumoniae S355	GCA_000706685.1	Staphylococcus xylosus HKUOPL8	100	0.01
GCA_001509195.1	Mycoplasma pneumoniae S355	GCA_001188915.1	Staphylococcus schleiferi 2317-03	100	0.02
GCA_001509195.1	Mycoplasma pneumoniae S355	GCA_001267405.1	Moorella thermoacetica DSM 521	96.43	0.01
GCA_001509195.1	Mycoplasma pneumoniae S355	GCA_000763495.1	Listeria ivanovii WSLC 30151	100	0.02
GCA_001509195.1	Mycoplasma pneumoniae S355	GCA_000438685.2	Listeria monocytogenes N1-011A	100	0.01
GCA_001509195.1	Mycoplasma pneumoniae S355	GCA_000612055.1	Trueperella pyogenes TP6375	100	0.01
GCA_001509195.1	Mycoplasma pneumoniae S355	GCA_000241875.1	Corynebacterium diphtheriae 31A	100	0.01
GCA_001509195.1	Mycoplasma pneumoniae S355	GCA_000011325.1	Corynebacterium glutamicum ATCC 13032	100	0.01
GCA_001509195.1	Mycoplasma pneumoniae S355	GCA_001867105.1	Corynebacterium pseudotuberculosis 39	100	0.01
GCA_001509195.1	Mycoplasma pneumoniae S355	GCA_000025085.1	Staphylococcus lugdunensis HKU09-01	100	0.02
GCA_001509195.1	Mycoplasma pneumoniae S355	GCA_000010125.1	Staphylococcus saprophyticus ATCC 15305	100	0.02
GCA_001509195.1	Mycoplasma pneumoniae S355	GCA_000215665.1	Corynebacterium ulcerans BR-AD22	100	0.01
GCA_001509195.1	Mycoplasma pneumoniae S355	GCA_001432245.1	Staphylococcus equorum KS1039	100	0.02
GCA_001558175.1	Mycoplasma pneumoniae C267	GCA_001027105.1	Staphylococcus aureus DSM 20231	100	0.02
GCA_001558175.1	Mycoplasma pneumoniae C267	GCA_001701005.1	Staphylococcus carnosus LTH 3730	100	0.02
GCA_001558175.1	Mycoplasma pneumoniae C267	GCA_000009865.1	Staphylococcus haemolyticus JCSC1435	100	0.01
GCA_001558175.1	Mycoplasma pneumoniae C267	GCA_000706685.1	Staphylococcus xylosus HKUOPL8	100	0.01
GCA_001558175.1	Mycoplasma pneumoniae C267	GCA_001188915.1	Staphylococcus schleiferi 2317-03	100	0.02
GCA_001558175.1	Mycoplasma pneumoniae C267	GCA_001267405.1	Moorella thermoacetica DSM 521	96.43	0.01
GCA_001558175.1	Mycoplasma pneumoniae C267	GCA_000763495.1	Listeria ivanovii WSLC 30151	100	0.02
GCA_001558175.1	Mycoplasma pneumoniae C267	GCA_000438685.2	Listeria monocytogenes N1-011A	100	0.01
GCA_001558175.1	Mycoplasma pneumoniae C267	GCA_000612055.1	Trueperella pyogenes TP6375	100	0.01
GCA_001558175.1	Mycoplasma pneumoniae C267	GCA_000241875.1	Corynebacterium diphtheriae 31A	100	0.01
GCA_001558175.1	Mycoplasma pneumoniae C267	GCA_000011325.1	Corynebacterium glutamicum ATCC 13032	100	0.01
GCA_001558175.1	Mycoplasma pneumoniae C267	GCA_001867105.1	Corynebacterium pseudotuberculosis 39	100	0.01
GCA_001558175.1	Mycoplasma pneumoniae C267	GCA_000025085.1	Staphylococcus lugdunensis HKU09-01	100	0.02
GCA_001558175.1	Mycoplasma pneumoniae C267	GCA_000010125.1	Staphylococcus saprophyticus ATCC 15305	100	0.02
GCA_001558175.1	Mycoplasma pneumoniae C267	GCA_000215665.1	Corynebacterium ulcerans BR-AD22	100	0.01
GCA_001558175.1	Mycoplasma pneumoniae C267	GCA_001432245.1	Staphylococcus equorum KS1039	100	0.02
GCA_000517365.1	Spiroplasma mirum ATCC 29335	GCA_000016345.1	Polynucleobacter asymbioticus QLW-P1DMWA-1	98.72	0.01
GCA_000270465.1	Staphylococcus lugdunensis N920143	GCA_000027325.1	Mycoplasma genitalium G-37	100	0.02
GCA_000270465.1	Staphylococcus lugdunensis N920143	GCA_000733995.1	Mycoplasma pneumoniae M29	100	0.02
GCA_000270465.1	Staphylococcus lugdunensis N920143	GCA_000019345.1	Ureaplasma parvum ATCC 27815	100	0.02
GCA_001558775.1	Staphylococcus lugdunensis FDAARGOS_141	GCA_000027325.1	Mycoplasma genitalium G-37	100	0.02
GCA_001558775.1	Staphylococcus lugdunensis FDAARGOS_141	GCA_000733995.1	Mycoplasma pneumoniae M29	100	0.02
GCA_001558775.1	Staphylococcus lugdunensis FDAARGOS_141	GCA_000019345.1	Ureaplasma parvum ATCC 27815	100	0.02
GCA_001558815.1	Staphylococcus lugdunensis FDAARGOS_143	GCA_000027325.1	Mycoplasma genitalium G-37	100	0.02
GCA_001558815.1	Staphylococcus lugdunensis FDAARGOS_143	GCA_000733995.1	Mycoplasma pneumoniae M29	100	0.02
GCA_001558815.1	Staphylococcus lugdunensis FDAARGOS_143	GCA_000019345.1	Ureaplasma parvum ATCC 27815	100	0.02
GCA_000219375.1	Mycoplasma bovis Hubei-1	GCA_000011445.1	Mycoplasma mycoides PG1	96.61	11.19
GCA_000270525.1	Mycoplasma bovis HB0801	GCA_000011445.1	Mycoplasma mycoides PG1	96.75	11.22
GCA_000696015.1	Mycoplasma bovis CQ-W70	GCA_000011445.1	Mycoplasma mycoides PG1	96.63	11.19
GCA_001043135.1	Mycoplasma bovis NM 2012	GCA_000011445.1	Mycoplasma mycoides PG1	96.86	11.22
GCA_001611865.1	Mycoplasma bovis HB0801-P115	GCA_000011445.1	Mycoplasma mycoides PG1	96.74	11.22
GCA_001611895.1	Mycoplasma bovis HB0801-P150	GCA_000011445.1	Mycoplasma mycoides PG1	96.74	11.22
GCA_001611935.1	Mycoplasma bovis HB0801-P180	GCA_000011445.1	Mycoplasma mycoides PG1	96.74	11.22
GCA_001558275.1	Staphylococcus saprophyticus FDAARGOS_168	GCA_000027325.1	Mycoplasma genitalium G-37	100	0.02
GCA_001558275.1	Staphylococcus saprophyticus FDAARGOS_168	GCA_000733995.1	Mycoplasma pneumoniae M29	100	0.02
GCA_001558275.1	Staphylococcus saprophyticus FDAARGOS_168	GCA_000019345.1	Ureaplasma parvum ATCC 27815	100	0.02
GCA_001558375.1	Staphylococcus saprophyticus FDAARGOS_137	GCA_000027325.1	Mycoplasma genitalium G-37	100	0.02
GCA_001558375.1	Staphylococcus saprophyticus FDAARGOS_137	GCA_000733995.1	Mycoplasma pneumoniae M29	100	0.02
GCA_001558375.1	Staphylococcus saprophyticus FDAARGOS_137	GCA_000019345.1	Ureaplasma parvum ATCC 27815	100	0.02
GCA_000300045.1	Borreliella garinii NMJW1	GCA_000091545.1	Thermus thermophilus HB8	98.51	0.01
GCA_000691545.1	Borreliella garinii SZ	GCA_000091545.1	Thermus thermophilus HB8	98.51	0.01
GCA_000341465.2	Bordetella holmesii F627	GCA_001831455.1	Bordetella pertussis J448	98.81	24.23
GCA_000341485.2	Bordetella holmesii H558	GCA_001831455.1	Bordetella pertussis J448	98.79	24.26
GCA_000765395.1	Bordetella holmesii 44057	GCA_001831455.1	Bordetella pertussis J448	98.78	24.27
GCA_001704215.1	Bordetella holmesii H903	GCA_001831455.1	Bordetella pertussis J448	98.78	24.26
GCA_000807295.1	Borrelia miyamotoi CT14D4	GCA_000091545.1	Thermus thermophilus HB8	98.51	0.01
GCA_000010045.1	Desulfitobacterium hafniense Y51	GCA_000027325.1	Mycoplasma genitalium G-37	96.43	0.01
GCA_000010045.1	Desulfitobacterium hafniense Y51	GCA_000019345.1	Ureaplasma parvum ATCC 27815	96.43	0.02
GCA_000567905.1	Burkholderia thailandensis H0587	GCA_000237865.1	Haloquadratum walsbyi NA	100	0.01
GCA_000567945.1	Burkholderia thailandensis E444	GCA_000237865.1	Haloquadratum walsbyi NA	100	0.01
GCA_000706745.1	Burkholderia thailandensis USAMRU Malaysia #20	GCA_000237865.1	Haloquadratum walsbyi NA	100	0.01
GCA_000765375.1	Burkholderia thailandensis E254	GCA_000237865.1	Haloquadratum walsbyi NA	100	0.01
GCA_001718615.1	Burkholderia thailandensis 2002721121	GCA_000237865.1	Haloquadratum walsbyi NA	100	0.01
GCA_000016205.1	Burkholderia vietnamiensis G4	GCA_000237865.1	Haloquadratum walsbyi NA	100	0.01
GCA_001718775.1	Burkholderia vietnamiensis AU1233	GCA_000237865.1	Haloquadratum walsbyi NA	100	0.01
GCA_000218915.1	Paenibacillus mucilaginosus KNP414	GCA_000027325.1	Mycoplasma genitalium G-37	96.51	0.01
GCA_000218915.1	Paenibacillus mucilaginosus KNP414	GCA_000019345.1	Ureaplasma parvum ATCC 27815	100	0.02
GCA_000250655.1	Paenibacillus mucilaginosus 3016	GCA_000027325.1	Mycoplasma genitalium G-37	96.51	0.01
GCA_000250655.1	Paenibacillus mucilaginosus 3016	GCA_000019345.1	Ureaplasma parvum ATCC 27815	100	0.02
GCA_000215645.1	Corynebacterium ulcerans 809	GCA_000027325.1	Mycoplasma genitalium G-37	100	0.01
GCA_000215645.1	Corynebacterium ulcerans 809	GCA_000733995.1	Mycoplasma pneumoniae M29	100	0.01
GCA_000215645.1	Corynebacterium ulcerans 809	GCA_000019345.1	Ureaplasma parvum ATCC 27815	100	0.02
GCA_000306825.1	Corynebacterium ulcerans 0102	GCA_000027325.1	Mycoplasma genitalium G-37	100	0.01
GCA_000306825.1	Corynebacterium ulcerans 0102	GCA_000733995.1	Mycoplasma pneumoniae M29	100	0.01
GCA_000306825.1	Corynebacterium ulcerans 0102	GCA_000019345.1	Ureaplasma parvum ATCC 27815	100	0.02
GCA_000499805.2	Corynebacterium ulcerans FRC58	GCA_000027325.1	Mycoplasma genitalium G-37	100	0.01
GCA_000499805.2	Corynebacterium ulcerans FRC58	GCA_000733995.1	Mycoplasma pneumoniae M29	100	0.01
GCA_000499805.2	Corynebacterium ulcerans FRC58	GCA_000019345.1	Ureaplasma parvum ATCC 27815	100	0.02
GCA_000767415.1	Corynebacterium ulcerans 210932	GCA_000027325.1	Mycoplasma genitalium G-37	100	0.01
GCA_000767415.1	Corynebacterium ulcerans 210932	GCA_000733995.1	Mycoplasma pneumoniae M29	100	0.01
GCA_000767415.1	Corynebacterium ulcerans 210932	GCA_000019345.1	Ureaplasma parvum ATCC 27815	100	0.02
GCA_000767645.1	Corynebacterium ulcerans 210931	GCA_000027325.1	Mycoplasma genitalium G-37	100	0.01
GCA_000767645.1	Corynebacterium ulcerans 210931	GCA_000733995.1	Mycoplasma pneumoniae M29	100	0.01
GCA_000767645.1	Corynebacterium ulcerans 210931	GCA_000019345.1	Ureaplasma parvum ATCC 27815	100	0.02
GCA_000769635.1	Corynebacterium ulcerans 05146	GCA_000027325.1	Mycoplasma genitalium G-37	100	0.01
GCA_000769635.1	Corynebacterium ulcerans 05146	GCA_000733995.1	Mycoplasma pneumoniae M29	100	0.01
GCA_000769635.1	Corynebacterium ulcerans 05146	GCA_000019345.1	Ureaplasma parvum ATCC 27815	100	0.02
GCA_001281445.1	Corynebacterium ulcerans 131001	GCA_000027325.1	Mycoplasma genitalium G-37	100	0.01
GCA_001281445.1	Corynebacterium ulcerans 131001	GCA_000733995.1	Mycoplasma pneumoniae M29	100	0.01
GCA_001281445.1	Corynebacterium ulcerans 131001	GCA_000019345.1	Ureaplasma parvum ATCC 27815	100	0.02
GCA_000463395.1	Streptococcus constellatus C232	GCA_000019345.1	Ureaplasma parvum ATCC 27815	96.47	0.02
GCA_000463445.1	Streptococcus constellatus C818	GCA_000019345.1	Ureaplasma parvum ATCC 27815	96.47	0.02
GCA_000737305.2	Bacillus clausii ENTPro	GCA_000019345.1	Ureaplasma parvum ATCC 27815	100	0.02
GCA_000018825.1	Bacillus weihenstephanensis KBAB4	GCA_000019345.1	Ureaplasma parvum ATCC 27815	100	0.02
GCA_000006625.1	Ureaplasma parvum ATCC 700970	GCA_001027105.1	Staphylococcus aureus DSM 20231	100	0.02
GCA_000006625.1	Ureaplasma parvum ATCC 700970	GCA_001701005.1	Staphylococcus carnosus LTH 3730	100	0.02
GCA_000006625.1	Ureaplasma parvum ATCC 700970	GCA_000009865.1	Staphylococcus haemolyticus JCSC1435	100	0.02
GCA_000006625.1	Ureaplasma parvum ATCC 700970	GCA_000706685.1	Staphylococcus xylosus HKUOPL8	100	0.02
GCA_000006625.1	Ureaplasma parvum ATCC 700970	GCA_001188915.1	Staphylococcus schleiferi 2317-03	100	0.02
GCA_000006625.1	Ureaplasma parvum ATCC 700970	GCA_000785515.1	Streptococcus salivarius NCTC 8618	97.65	0.02
GCA_000006625.1	Ureaplasma parvum ATCC 700970	GCA_000732355.1	Streptococcus suis 6407	97.65	0.02
GCA_000006625.1	Ureaplasma parvum ATCC 700970	GCA_000253395.1	Streptococcus thermophilus JIM 8232	97.65	0.03
GCA_000006625.1	Ureaplasma parvum ATCC 700970	GCA_000164675.2	Streptococcus parasanguinis ATCC 15912	97.65	0.02
GCA_000006625.1	Ureaplasma parvum ATCC 700970	GCA_000317855.1	Streptococcus dysgalactiae AC-2713	97.65	0.02
GCA_000006625.1	Ureaplasma parvum ATCC 700970	GCA_000403625.1	Streptococcus iniae SF1	97.62	0.02
GCA_000006625.1	Ureaplasma parvum ATCC 700970	GCA_000271405.2	Enterococcus hirae ATCC 9790	96.47	0.02
GCA_000006625.1	Ureaplasma parvum ATCC 700970	GCA_000196735.1	Bacillus amyloliquefaciens DSM 7	99.86	0.02
GCA_000006625.1	Ureaplasma parvum ATCC 700970	GCA_000832965.1	Bacillus anthracis 2002013094	99.85	0.02
GCA_000006625.1	Ureaplasma parvum ATCC 700970	GCA_000007825.1	Bacillus cereus ATCC 14579	100	0.02
GCA_000006625.1	Ureaplasma parvum ATCC 700970	GCA_000832905.1	Bacillus coagulans ATCC 7050	100	0.02
GCA_000006625.1	Ureaplasma parvum ATCC 700970	GCA_000008425.1	Bacillus licheniformis DSM 13	100	0.02
GCA_000006625.1	Ureaplasma parvum ATCC 700970	GCA_000832985.1	Bacillus megaterium ATCC 14581	100	0.02
GCA_000006625.1	Ureaplasma parvum ATCC 700970	GCA_001629735.1	Lysinibacillus sphaericus 2362	100	0.02
GCA_000006625.1	Ureaplasma parvum ATCC 700970	GCA_001267405.1	Moorella thermoacetica DSM 521	96.43	0.02
GCA_000006625.1	Ureaplasma parvum ATCC 700970	GCA_000438685.2	Listeria monocytogenes N1-011A	100	0.02
GCA_000006625.1	Ureaplasma parvum ATCC 700970	GCA_000612055.1	Trueperella pyogenes TP6375	100	0.02
GCA_000006625.1	Ureaplasma parvum ATCC 700970	GCA_000241875.1	Corynebacterium diphtheriae 31A	100	0.02
GCA_000006625.1	Ureaplasma parvum ATCC 700970	GCA_000011325.1	Corynebacterium glutamicum ATCC 13032	100	0.02
GCA_000006625.1	Ureaplasma parvum ATCC 700970	GCA_001867105.1	Corynebacterium pseudotuberculosis 39	100	0.02
GCA_000006625.1	Ureaplasma parvum ATCC 700970	GCA_000025085.1	Staphylococcus lugdunensis HKU09-01	100	0.02
GCA_000006625.1	Ureaplasma parvum ATCC 700970	GCA_000010125.1	Staphylococcus saprophyticus ATCC 15305	100	0.02
GCA_000006625.1	Ureaplasma parvum ATCC 700970	GCA_000021925.1	Desulfitobacterium hafniense DCB-2	96.43	0.02
GCA_000006625.1	Ureaplasma parvum ATCC 700970	GCA_000258535.2	Paenibacillus mucilaginosus K02	100	0.02
GCA_000006625.1	Ureaplasma parvum ATCC 700970	GCA_000215665.1	Corynebacterium ulcerans BR-AD22	100	0.02
GCA_000006625.1	Ureaplasma parvum ATCC 700970	GCA_000463425.1	Streptococcus constellatus C1050	96.47	0.02
GCA_000006625.1	Ureaplasma parvum ATCC 700970	GCA_000009825.1	Bacillus clausii KSM-K16	100	0.02
GCA_000006625.1	Ureaplasma parvum ATCC 700970	GCA_000775975.1	Bacillus weihenstephanensis WSBC 10204	100	0.02
GCA_000006625.1	Ureaplasma parvum ATCC 700970	GCA_001586215.1	Corynebacterium simulans PES1	100	0.02
GCA_000006625.1	Ureaplasma parvum ATCC 700970	GCA_000237995.2	Pediococcus claussenii ATCC BAA-344	100	0.02
GCA_000006625.1	Ureaplasma parvum ATCC 700970	GCA_001432245.1	Staphylococcus equorum KS1039	100	0.02
GCA_000006625.1	Ureaplasma parvum ATCC 700970	GCA_000270145.1	Streptococcus gallolyticus ATCC 43143	97.65	0.02
GCA_000006625.1	Ureaplasma parvum ATCC 700970	GCA_001663675.1	Lactobacillus backii TMW 1.1989	100	0.02
GCA_000006625.1	Ureaplasma parvum ATCC 700970	GCA_000284395.1	Bacillus velezensis YAU B9601-Y2	100	0.02
GCA_000828735.1	Ureaplasma parvum SV3F4	GCA_001027105.1	Staphylococcus aureus DSM 20231	100	0.02
GCA_000828735.1	Ureaplasma parvum SV3F4	GCA_001701005.1	Staphylococcus carnosus LTH 3730	100	0.02
GCA_000828735.1	Ureaplasma parvum SV3F4	GCA_000009865.1	Staphylococcus haemolyticus JCSC1435	100	0.02
GCA_000828735.1	Ureaplasma parvum SV3F4	GCA_000706685.1	Staphylococcus xylosus HKUOPL8	100	0.02
GCA_000828735.1	Ureaplasma parvum SV3F4	GCA_001188915.1	Staphylococcus schleiferi 2317-03	100	0.02
GCA_000828735.1	Ureaplasma parvum SV3F4	GCA_000785515.1	Streptococcus salivarius NCTC 8618	97.65	0.02
GCA_000828735.1	Ureaplasma parvum SV3F4	GCA_000732355.1	Streptococcus suis 6407	97.65	0.02
GCA_000828735.1	Ureaplasma parvum SV3F4	GCA_000253395.1	Streptococcus thermophilus JIM 8232	97.65	0.03
GCA_000828735.1	Ureaplasma parvum SV3F4	GCA_000164675.2	Streptococcus parasanguinis ATCC 15912	97.65	0.02
GCA_000828735.1	Ureaplasma parvum SV3F4	GCA_000317855.1	Streptococcus dysgalactiae AC-2713	97.65	0.02
GCA_000828735.1	Ureaplasma parvum SV3F4	GCA_000403625.1	Streptococcus iniae SF1	97.62	0.02
GCA_000828735.1	Ureaplasma parvum SV3F4	GCA_000271405.2	Enterococcus hirae ATCC 9790	96.47	0.02
GCA_000828735.1	Ureaplasma parvum SV3F4	GCA_000196735.1	Bacillus amyloliquefaciens DSM 7	99.86	0.02
GCA_000828735.1	Ureaplasma parvum SV3F4	GCA_000832965.1	Bacillus anthracis 2002013094	99.85	0.02
GCA_000828735.1	Ureaplasma parvum SV3F4	GCA_000007825.1	Bacillus cereus ATCC 14579	100	0.02
GCA_000828735.1	Ureaplasma parvum SV3F4	GCA_000832905.1	Bacillus coagulans ATCC 7050	100	0.02
GCA_000828735.1	Ureaplasma parvum SV3F4	GCA_000008425.1	Bacillus licheniformis DSM 13	100	0.02
GCA_000828735.1	Ureaplasma parvum SV3F4	GCA_000832985.1	Bacillus megaterium ATCC 14581	100	0.02
GCA_000828735.1	Ureaplasma parvum SV3F4	GCA_001629735.1	Lysinibacillus sphaericus 2362	100	0.02
GCA_000828735.1	Ureaplasma parvum SV3F4	GCA_001267405.1	Moorella thermoacetica DSM 521	96.43	0.02
GCA_000828735.1	Ureaplasma parvum SV3F4	GCA_000438685.2	Listeria monocytogenes N1-011A	100	0.02
GCA_000828735.1	Ureaplasma parvum SV3F4	GCA_000612055.1	Trueperella pyogenes TP6375	100	0.02
GCA_000828735.1	Ureaplasma parvum SV3F4	GCA_000241875.1	Corynebacterium diphtheriae 31A	100	0.02
GCA_000828735.1	Ureaplasma parvum SV3F4	GCA_000011325.1	Corynebacterium glutamicum ATCC 13032	100	0.02
GCA_000828735.1	Ureaplasma parvum SV3F4	GCA_001867105.1	Corynebacterium pseudotuberculosis 39	100	0.02
GCA_000828735.1	Ureaplasma parvum SV3F4	GCA_000025085.1	Staphylococcus lugdunensis HKU09-01	100	0.02
GCA_000828735.1	Ureaplasma parvum SV3F4	GCA_000010125.1	Staphylococcus saprophyticus ATCC 15305	100	0.02
GCA_000828735.1	Ureaplasma parvum SV3F4	GCA_000021925.1	Desulfitobacterium hafniense DCB-2	96.43	0.02
GCA_000828735.1	Ureaplasma parvum SV3F4	GCA_000258535.2	Paenibacillus mucilaginosus K02	100	0.02
GCA_000828735.1	Ureaplasma parvum SV3F4	GCA_000215665.1	Corynebacterium ulcerans BR-AD22	100	0.02
GCA_000828735.1	Ureaplasma parvum SV3F4	GCA_000463425.1	Streptococcus constellatus C1050	96.47	0.02
GCA_000828735.1	Ureaplasma parvum SV3F4	GCA_000009825.1	Bacillus clausii KSM-K16	100	0.02
GCA_000828735.1	Ureaplasma parvum SV3F4	GCA_000775975.1	Bacillus weihenstephanensis WSBC 10204	100	0.02
GCA_000828735.1	Ureaplasma parvum SV3F4	GCA_001586215.1	Corynebacterium simulans PES1	100	0.02
GCA_000828735.1	Ureaplasma parvum SV3F4	GCA_000237995.2	Pediococcus claussenii ATCC BAA-344	100	0.02
GCA_000828735.1	Ureaplasma parvum SV3F4	GCA_001432245.1	Staphylococcus equorum KS1039	100	0.02
GCA_000828735.1	Ureaplasma parvum SV3F4	GCA_000270145.1	Streptococcus gallolyticus ATCC 43143	97.65	0.02
GCA_000828735.1	Ureaplasma parvum SV3F4	GCA_001663675.1	Lactobacillus backii TMW 1.1989	100	0.02
GCA_000828735.1	Ureaplasma parvum SV3F4	GCA_000284395.1	Bacillus velezensis YAU B9601-Y2	100	0.02
GCA_001586235.1	Corynebacterium simulans Wattiau	GCA_000019345.1	Ureaplasma parvum ATCC 27815	100	0.02
GCA_001702215.1	Pediococcus claussenii TMW 2.53	GCA_000027325.1	Mycoplasma genitalium G-37	100	0.02
GCA_001702215.1	Pediococcus claussenii TMW 2.53	GCA_000019345.1	Ureaplasma parvum ATCC 27815	100	0.02
GCA_001702235.1	Pediococcus claussenii TMW 2.54	GCA_000027325.1	Mycoplasma genitalium G-37	100	0.02
GCA_001702235.1	Pediococcus claussenii TMW 2.54	GCA_000019345.1	Ureaplasma parvum ATCC 27815	100	0.02
GCA_001446275.1	Bifidobacterium longum CCUG30698	GCA_000027325.1	Mycoplasma genitalium G-37	100	0.01
GCA_001446275.1	Bifidobacterium longum CCUG30698	GCA_000019345.1	Ureaplasma parvum ATCC 27815	100	0.02
GCA_001682235.1	Staphylococcus equorum C2014	GCA_000027325.1	Mycoplasma genitalium G-37	100	0.02
GCA_001682235.1	Staphylococcus equorum C2014	GCA_000733995.1	Mycoplasma pneumoniae M29	100	0.02
GCA_001682235.1	Staphylococcus equorum C2014	GCA_000019345.1	Ureaplasma parvum ATCC 27815	100	0.02
GCA_001683315.1	Staphylococcus equorum KM1031	GCA_000027325.1	Mycoplasma genitalium G-37	100	0.02
GCA_001683315.1	Staphylococcus equorum KM1031	GCA_000733995.1	Mycoplasma pneumoniae M29	100	0.02
GCA_001683315.1	Staphylococcus equorum KM1031	GCA_000019345.1	Ureaplasma parvum ATCC 27815	100	0.02
GCA_000027185.1	Streptococcus gallolyticus UCN34	GCA_000019345.1	Ureaplasma parvum ATCC 27815	97.65	0.02
GCA_000203195.1	Streptococcus gallolyticus ATCC BAA-2069	GCA_000019345.1	Ureaplasma parvum ATCC 27815	97.65	0.03
GCA_001663655.1	Lactobacillus backii TMW 1.1988	GCA_000027325.1	Mycoplasma genitalium G-37	100	0.01
GCA_001663655.1	Lactobacillus backii TMW 1.1988	GCA_000019345.1	Ureaplasma parvum ATCC 27815	100	0.02
GCA_001663715.1	Lactobacillus backii TMW 1.1991	GCA_000027325.1	Mycoplasma genitalium G-37	100	0.01
GCA_001663715.1	Lactobacillus backii TMW 1.1991	GCA_000019345.1	Ureaplasma parvum ATCC 27815	100	0.02
GCA_001663735.1	Lactobacillus backii TMW 1.1992	GCA_000027325.1	Mycoplasma genitalium G-37	100	0.01
GCA_001663735.1	Lactobacillus backii TMW 1.1992	GCA_000019345.1	Ureaplasma parvum ATCC 27815	100	0.02
GCA_001663755.1	Lactobacillus backii TMW 1.2002	GCA_000027325.1	Mycoplasma genitalium G-37	100	0.01
GCA_001663755.1	Lactobacillus backii TMW 1.2002	GCA_000019345.1	Ureaplasma parvum ATCC 27815	100	0.02
GCA_000015785.1	Bacillus velezensis FZB42	GCA_000019345.1	Ureaplasma parvum ATCC 27815	100	0.02
GCA_000319475.1	Bacillus velezensis AS43.3	GCA_000019345.1	Ureaplasma parvum ATCC 27815	96.69	0.05
GCA_000341875.1	Bacillus velezensis UCMB5036	GCA_000019345.1	Ureaplasma parvum ATCC 27815	100	0.02
GCA_000455565.1	Bacillus velezensis UCMB-5033	GCA_000019345.1	Ureaplasma parvum ATCC 27815	100	0.02
GCA_000455585.1	Bacillus velezensis UCMB5113	GCA_000019345.1	Ureaplasma parvum ATCC 27815	100	0.02
GCA_000493375.1	Bacillus velezensis NAU-B3	GCA_000019345.1	Ureaplasma parvum ATCC 27815	100	0.02
GCA_000583065.1	Bacillus velezensis TrigoCor1448	GCA_000019345.1	Ureaplasma parvum ATCC 27815	100	0.02
GCA_000685725.1	Bacillus velezensis SQR9	GCA_000019345.1	Ureaplasma parvum ATCC 27815	100	0.02
GCA_000769555.1	Bacillus velezensis JS25R	GCA_000019345.1	Ureaplasma parvum ATCC 27815	100	0.02
GCA_000988345.1	Bacillus velezensis YJ11-1-4	GCA_000019345.1	Ureaplasma parvum ATCC 27815	100	0.02
GCA_001023595.1	Bacillus velezensis G341	GCA_000019345.1	Ureaplasma parvum ATCC 27815	100	0.02
GCA_001593395.2	Bacillus velezensis CC09	GCA_000019345.1	Ureaplasma parvum ATCC 27815	100	0.02
GCA_001634675.1	Bacillus velezensis SB1216	GCA_000019345.1	Ureaplasma parvum ATCC 27815	100	0.02
GCA_001685645.1	Bacillus velezensis S3-1	GCA_000019345.1	Ureaplasma parvum ATCC 27815	100	0.02
GCA_001687745.1	Bacillus velezensis LS69	GCA_000019345.1	Ureaplasma parvum ATCC 27815	100	0.02
GCA_001857985.1	Bacillus velezensis 9912D	GCA_000019345.1	Ureaplasma parvum ATCC 27815	100	0.02
GCA_001874545.1	Polynucleobacter asymbioticus MWH-RechtKolB	GCA_000565195.1	Spiroplasma mirum SMCA	98.72	0.01
GCA_001874565.1	Polynucleobacter asymbioticus MWH-RechtKol4	GCA_000565195.1	Spiroplasma mirum SMCA	98.72	0.01
GCA_001874585.1	Polynucleobacter asymbioticus Tro8F10W22	GCA_000565195.1	Spiroplasma mirum SMCA	98.72	0.01
GCA_000009185.1	Haloquadratum walsbyi DSM 16790 = HBSQ001	GCA_000960995.1	Burkholderia glumae ATCC 33617	98.18	0
GCA_000009185.1	Haloquadratum walsbyi DSM 16790 = HBSQ001	GCA_000959445.1	Burkholderia vietnamiensis LMG 10929	98.6	0

## Sheet: Sheet1
Query strain	Reference strain	ANI(%)	AF (%)
Borreliella burgdorferi ZS7	Thermus thermophilus HB8	98.51	0.01
Borreliella burgdorferi N40	Thermus thermophilus HB8	98.51	0.01
Borreliella burgdorferi JD1	Thermus thermophilus HB8	98.51	0.01
Borreliella burgdorferi CA382	Thermus thermophilus HB8	98.51	0.01
Borrelia hermsii CC1	Thermus thermophilus HB8	98.51	0.01
Thermus thermophilus HB27	Borreliella burgdorferi B31	98.51	0.01
Thermus thermophilus HB27	Borrelia hermsii HS1	98.51	0.01
Thermus thermophilus HB27	Borreliella garinii BgVir	98.51	0.01
Thermus thermophilus HB27	Borrelia miyamotoi LB-2001	98.51	0.01
Thermus thermophilus SG0.5JP17-16	Borreliella burgdorferi B31	98.51	0.01
Thermus thermophilus SG0.5JP17-16	Borrelia hermsii HS1	98.51	0.01
Thermus thermophilus SG0.5JP17-16	Borreliella garinii BgVir	98.51	0.01
Thermus thermophilus SG0.5JP17-16	Borrelia miyamotoi LB-2001	98.51	0.01
Thermus thermophilus JL-18	Borreliella burgdorferi B31	98.51	0.01
Thermus thermophilus JL-18	Borrelia hermsii HS1	98.51	0.01
Thermus thermophilus JL-18	Borreliella garinii BgVir	98.51	0.01
Thermus thermophilus JL-18	Borrelia miyamotoi LB-2001	98.51	0.01
Burkholderia glumae BGR1	Haloquadratum walsbyi NA	100	0.01
Neisseria meningitidis NM3682	Methanosarcina barkeri MS	100	0
Neisseria meningitidis NM3683	Methanosarcina barkeri MS	100	0
Bordetella pertussis B1917	Bordetella holmesii ATCC 51541	98.77	24.85
Bordetella pertussis Tohama I	Bordetella holmesii ATCC 51541	98.73	24.4
Bordetella pertussis CS	Bordetella holmesii ATCC 51541	98.74	24.27
Bordetella pertussis 18323	Bordetella holmesii ATCC 51541	98.76	24.58
Bordetella pertussis 137	Bordetella holmesii ATCC 51541	98.76	24.54
Bordetella pertussis D420	Bordetella holmesii ATCC 51541	98.78	24.93
Bordetella pertussis B3629	Bordetella holmesii ATCC 51541	98.77	24.85
Bordetella pertussis B3621	Bordetella holmesii ATCC 51541	98.78	24.84
Bordetella pertussis B1838	Bordetella holmesii ATCC 51541	98.79	24.94
Bordetella pertussis B1865	Bordetella holmesii ATCC 51541	98.78	24.91
Bordetella pertussis B3405	Bordetella holmesii ATCC 51541	98.8	25.04
Bordetella pertussis B3582	Bordetella holmesii ATCC 51541	98.78	24.89
Bordetella pertussis B3585	Bordetella holmesii ATCC 51541	98.78	24.93
Bordetella pertussis B3640	Bordetella holmesii ATCC 51541	98.8	25.02
Bordetella pertussis B3658	Bordetella holmesii ATCC 51541	98.77	24.87
Bordetella pertussis B3913	Bordetella holmesii ATCC 51541	98.79	24.99
Bordetella pertussis B3921	Bordetella holmesii ATCC 51541	98.8	25.03
Bordetella pertussis H321	Bordetella holmesii ATCC 51541	98.79	25.06
Bordetella pertussis I979	Bordetella holmesii ATCC 51541	98.79	25.12
Bordetella pertussis ATCC:BAA-1335D-5	Bordetella holmesii ATCC 51541	98.74	24.87
Bordetella pertussis H374	Bordetella holmesii ATCC 51541	98.79	24.95
Bordetella pertussis H378	Bordetella holmesii ATCC 51541	98.79	24.95
Bordetella pertussis H379	Bordetella holmesii ATCC 51541	98.79	24.91
Bordetella pertussis H380	Bordetella holmesii ATCC 51541	98.78	24.89
Bordetella pertussis H559	Bordetella holmesii ATCC 51541	98.79	24.94
Bordetella pertussis H375	Bordetella holmesii ATCC 51541	98.79	24.87
Bordetella pertussis H627	Bordetella holmesii ATCC 51541	98.79	24.95
Bordetella pertussis H489	Bordetella holmesii ATCC 51541	98.79	24.93
Bordetella pertussis H542	Bordetella holmesii ATCC 51541	98.78	24.88
Bordetella pertussis H561	Bordetella holmesii ATCC 51541	98.75	24.85
Bordetella pertussis H563	Bordetella holmesii ATCC 51541	98.79	24.93
Bordetella pertussis H622	Bordetella holmesii ATCC 51541	98.79	24.95
Bordetella pertussis C393	Bordetella holmesii ATCC 51541	98.77	24.44
Bordetella pertussis E476	Bordetella holmesii ATCC 51541	98.77	24.71
Bordetella pertussis H564	Bordetella holmesii ATCC 51541	98.79	24.99
Bordetella pertussis H788	Bordetella holmesii ATCC 51541	98.8	24.94
Bordetella pertussis I468	Bordetella holmesii ATCC 51541	98.78	24.93
Bordetella pertussis I469	Bordetella holmesii ATCC 51541	98.8	25.03
Bordetella pertussis I472	Bordetella holmesii ATCC 51541	98.8	25.03
Bordetella pertussis I476	Bordetella holmesii ATCC 51541	98.78	24.91
Bordetella pertussis I480	Bordetella holmesii ATCC 51541	98.78	24.93
Bordetella pertussis I483	Bordetella holmesii ATCC 51541	98.79	24.95
Bordetella pertussis I496	Bordetella holmesii ATCC 51541	98.78	24.99
Bordetella pertussis I498	Bordetella holmesii ATCC 51541	98.79	24.94
Bordetella pertussis I518	Bordetella holmesii ATCC 51541	98.78	24.91
Bordetella pertussis I521	Bordetella holmesii ATCC 51541	98.78	24.89
Bordetella pertussis I538	Bordetella holmesii ATCC 51541	98.78	24.95
Bordetella pertussis I539	Bordetella holmesii ATCC 51541	98.78	24.93
Bordetella pertussis I646	Bordetella holmesii ATCC 51541	98.78	24.91
Bordetella pertussis I656	Bordetella holmesii ATCC 51541	98.77	24.86
Bordetella pertussis I669	Bordetella holmesii ATCC 51541	98.78	24.9
Bordetella pertussis I707	Bordetella holmesii ATCC 51541	98.79	24.95
Bordetella pertussis I344	Bordetella holmesii ATCC 51541	98.79	24.87
Bordetella pertussis VA-190	Bordetella holmesii ATCC 51541	98.8	25.17
Bordetella pertussis VA-194	Bordetella holmesii ATCC 51541	98.78	25.09
Bordetella pertussis VA-175	Bordetella holmesii ATCC 51541	98.79	25.07
Bordetella pertussis VA-150	Bordetella holmesii ATCC 51541	98.76	24.94
Bordetella pertussis VA-52	Bordetella holmesii ATCC 51541	98.79	25.01
Bordetella pertussis VA-198	Bordetella holmesii ATCC 51541	98.81	25.05
Bordetella pertussis VA-09	Bordetella holmesii ATCC 51541	98.77	24.81
Bordetella pertussis VA-15	Bordetella holmesii ATCC 51541	98.78	24.98
Bordetella pertussis VA-18	Bordetella holmesii ATCC 51541	98.78	24.82
Bordetella pertussis VA-62	Bordetella holmesii ATCC 51541	98.78	25.05
Bordetella pertussis VA-145	Bordetella holmesii ATCC 51541	98.79	24.89
Bordetella pertussis VA-010	Bordetella holmesii ATCC 51541	98.78	24.92
Bordetella pertussis VA-UT25Sm1	Bordetella holmesii ATCC 51541	98.79	24.91
Bordetella pertussis B203	Bordetella holmesii ATCC 51541	98.76	24.57
Bordetella pertussis B202	Bordetella holmesii ATCC 51541	98.79	24.76
Bordetella pertussis J445	Bordetella holmesii ATCC 51541	98.79	24.76
Bordetella pertussis J446	Bordetella holmesii ATCC 51541	98.77	24.55
Bordetella pertussis J447	Bordetella holmesii ATCC 51541	98.8	24.52
Shigella sonnei Ss046	Cronobacter sakazakii ATCC 29544	97.18	19.39
Shigella sonnei FORC_011	Cronobacter sakazakii ATCC 29544	97.19	19.08
Shigella sonnei FDAARGOS_90	Cronobacter sakazakii ATCC 29544	97.17	19.57
Fusobacterium nucleatum KCOM 1322	Buchnera aphidicola G002	96.88	0.02
Fusobacterium nucleatum KCOM 1322	Vibrio alginolyticus ATCC 17749	96.84	0.02
Fusobacterium nucleatum KCOM 1322	Vibrio parahaemolyticus ATCC 17802	96.77	0.03
Fusobacterium nucleatum KCOM 1322	Vibrio campbellii ATCC BAA-1116	96.84	0.02
Fusobacterium nucleatum KCOM 1322	Vibrio natriegens ATCC 14048	96.84	0.02
Fusobacterium nucleatum KCOM 1322	Alteromonas macleodii ATCC 27126	97.8	0.02
Fusobacterium nucleatum KCOM 1322	Vibrio anguillarum 90-11-286	96.84	0.02
Fusobacterium nucleatum KCOM 1322	Idiomarina loihiensis GSL 199	97.8	0.02
Fusobacterium nucleatum KCOM 1322	Alteromonas stellipolaris LMG 21861	97.8	0.02
Fusobacterium nucleatum KCOM 1250	Buchnera aphidicola G002	96.88	0.02
Fusobacterium nucleatum KCOM 1250	Vibrio alginolyticus ATCC 17749	96.84	0.02
Fusobacterium nucleatum KCOM 1250	Vibrio parahaemolyticus ATCC 17802	96.77	0.03
Fusobacterium nucleatum KCOM 1250	Vibrio campbellii ATCC BAA-1116	96.84	0.02
Fusobacterium nucleatum KCOM 1250	Vibrio natriegens ATCC 14048	96.84	0.02
Fusobacterium nucleatum KCOM 1250	Alteromonas macleodii ATCC 27126	97.8	0.02
Fusobacterium nucleatum KCOM 1250	Vibrio anguillarum 90-11-286	96.84	0.02
Fusobacterium nucleatum KCOM 1250	Idiomarina loihiensis GSL 199	97.8	0.02
Fusobacterium nucleatum KCOM 1250	Alteromonas stellipolaris LMG 21861	97.8	0.02
Leuconostoc mesenteroides J18	Mycoplasma genitalium G-37	97.7	0.02
Leuconostoc mesenteroides KFRI-MG	Mycoplasma genitalium G-37	97.7	0.02
Leuconostoc mesenteroides DSM 20484	Mycoplasma genitalium G-37	97.7	0.02
Leuconostoc mesenteroides BD3749	Mycoplasma genitalium G-37	97.7	0.02
Staphylococcus aureus RF122	Mycoplasma genitalium G-37	100	0.01
Staphylococcus aureus RF122	Mycoplasma pneumoniae M29	100	0.01
Staphylococcus aureus RF122	Ureaplasma parvum ATCC 27815	100	0.02
Staphylococcus aureus type strain:ST398	Mycoplasma genitalium G-37	100	0.02
Staphylococcus aureus type strain:ST398	Mycoplasma pneumoniae M29	100	0.02
Staphylococcus aureus type strain:ST398	Ureaplasma parvum ATCC 27815	100	0.02
Staphylococcus aureus N315	Mycoplasma genitalium G-37	100	0.01
Staphylococcus aureus N315	Mycoplasma pneumoniae M29	100	0.01
Staphylococcus aureus N315	Ureaplasma parvum ATCC 27815	100	0.02
Staphylococcus aureus Mu50	Mycoplasma genitalium G-37	100	0.01
Staphylococcus aureus Mu50	Mycoplasma pneumoniae M29	100	0.01
Staphylococcus aureus Mu50	Ureaplasma parvum ATCC 27815	100	0.02
Staphylococcus aureus Mu3	Mycoplasma genitalium G-37	100	0.01
Staphylococcus aureus Mu3	Mycoplasma pneumoniae M29	100	0.01
Staphylococcus aureus Mu3	Ureaplasma parvum ATCC 27815	100	0.02
Staphylococcus aureus Newman	Mycoplasma genitalium G-37	100	0.01
Staphylococcus aureus Newman	Mycoplasma pneumoniae M29	100	0.01
Staphylococcus aureus Newman	Ureaplasma parvum ATCC 27815	100	0.02
Staphylococcus aureus MW2	Mycoplasma genitalium G-37	100	0.02
Staphylococcus aureus MW2	Mycoplasma pneumoniae M29	100	0.02
Staphylococcus aureus MW2	Ureaplasma parvum ATCC 27815	100	0.02
Staphylococcus aureus MRSA252	Mycoplasma genitalium G-37	100	0.01
Staphylococcus aureus MRSA252	Mycoplasma pneumoniae M29	100	0.01
Staphylococcus aureus MRSA252	Ureaplasma parvum ATCC 27815	100	0.02
Staphylococcus aureus MSSA476	Mycoplasma genitalium G-37	100	0.02
Staphylococcus aureus MSSA476	Mycoplasma pneumoniae M29	100	0.02
Staphylococcus aureus MSSA476	Ureaplasma parvum ATCC 27815	100	0.02
Staphylococcus aureus COL	Mycoplasma genitalium G-37	100	0.02
Staphylococcus aureus COL	Mycoplasma pneumoniae M29	100	0.02
Staphylococcus aureus COL	Ureaplasma parvum ATCC 27815	100	0.02
Staphylococcus aureus NCTC 8325	Mycoplasma genitalium G-37	100	0.01
Staphylococcus aureus NCTC 8325	Mycoplasma pneumoniae M29	100	0.01
Staphylococcus aureus NCTC 8325	Ureaplasma parvum ATCC 27815	100	0.02
Staphylococcus aureus USA300_FPR3757	Mycoplasma genitalium G-37	100	0.01
Staphylococcus aureus USA300_FPR3757	Mycoplasma pneumoniae M29	100	0.01
Staphylococcus aureus USA300_FPR3757	Ureaplasma parvum ATCC 27815	100	0.02
Staphylococcus aureus JH9	Mycoplasma genitalium G-37	100	0.02
Staphylococcus aureus JH9	Mycoplasma pneumoniae M29	100	0.02
Staphylococcus aureus JH9	Ureaplasma parvum ATCC 27815	100	0.02
Staphylococcus aureus TCH1516	Mycoplasma genitalium G-37	100	0.01
Staphylococcus aureus TCH1516	Mycoplasma pneumoniae M29	100	0.01
Staphylococcus aureus TCH1516	Ureaplasma parvum ATCC 27815	100	0.02
Staphylococcus aureus JH1	Mycoplasma genitalium G-37	100	0.02
Staphylococcus aureus JH1	Mycoplasma pneumoniae M29	100	0.02
Staphylococcus aureus JH1	Ureaplasma parvum ATCC 27815	100	0.02
Staphylococcus aureus ED98	Mycoplasma genitalium G-37	100	0.01
Staphylococcus aureus ED98	Mycoplasma pneumoniae M29	100	0.01
Staphylococcus aureus ED98	Ureaplasma parvum ATCC 27815	100	0.02
Staphylococcus aureus 04-02981	Mycoplasma genitalium G-37	100	0.01
Staphylococcus aureus 04-02981	Mycoplasma pneumoniae M29	100	0.01
Staphylococcus aureus 04-02981	Ureaplasma parvum ATCC 27815	100	0.02
Staphylococcus aureus TW20	Mycoplasma genitalium G-37	100	0.01
Staphylococcus aureus TW20	Mycoplasma pneumoniae M29	100	0.01
Staphylococcus aureus TW20	Ureaplasma parvum ATCC 27815	100	0.02
Staphylococcus aureus JKD6159	Mycoplasma genitalium G-37	100	0.01
Staphylococcus aureus JKD6159	Mycoplasma pneumoniae M29	100	0.01
Staphylococcus aureus JKD6159	Ureaplasma parvum ATCC 27815	100	0.02
Staphylococcus aureus JKD6008	Mycoplasma genitalium G-37	100	0.01
Staphylococcus aureus JKD6008	Mycoplasma pneumoniae M29	100	0.01
Staphylococcus aureus JKD6008	Ureaplasma parvum ATCC 27815	100	0.02
Staphylococcus aureus TCH60	Mycoplasma genitalium G-37	100	0.02
Staphylococcus aureus TCH60	Mycoplasma pneumoniae M29	100	0.02
Staphylococcus aureus TCH60	Ureaplasma parvum ATCC 27815	100	0.02
Staphylococcus aureus 55/2053	Mycoplasma genitalium G-37	100	0.01
Staphylococcus aureus 55/2053	Mycoplasma pneumoniae M29	100	0.01
Staphylococcus aureus 55/2053	Ureaplasma parvum ATCC 27815	100	0.02
Staphylococcus aureus T0131	Mycoplasma genitalium G-37	99.74	0.01
Staphylococcus aureus T0131	Mycoplasma pneumoniae M29	99.74	0.01
Staphylococcus aureus T0131	Ureaplasma parvum ATCC 27815	99.73	0.02
Staphylococcus aureus ED133	Mycoplasma genitalium G-37	100	0.01
Staphylococcus aureus ED133	Mycoplasma pneumoniae M29	100	0.01
Staphylococcus aureus ED133	Ureaplasma parvum ATCC 27815	100	0.02
Staphylococcus aureus M013	Mycoplasma genitalium G-37	100	0.01
Staphylococcus aureus M013	Mycoplasma pneumoniae M29	100	0.01
Staphylococcus aureus M013	Ureaplasma parvum ATCC 27815	100	0.02
Staphylococcus aureus LGA251	Mycoplasma genitalium G-37	100	0.02
Staphylococcus aureus LGA251	Mycoplasma pneumoniae M29	100	0.02
Staphylococcus aureus LGA251	Ureaplasma parvum ATCC 27815	100	0.02
Staphylococcus aureus 11819-97	Mycoplasma genitalium G-37	100	0.01
Staphylococcus aureus 11819-97	Mycoplasma pneumoniae M29	100	0.01
Staphylococcus aureus 11819-97	Ureaplasma parvum ATCC 27815	100	0.02
Staphylococcus aureus VC40	Mycoplasma genitalium G-37	100	0.01
Staphylococcus aureus VC40	Mycoplasma pneumoniae M29	100	0.01
Staphylococcus aureus VC40	Ureaplasma parvum ATCC 27815	100	0.02
Staphylococcus aureus NA	Mycoplasma genitalium G-37	100	0.01
Staphylococcus aureus NA	Mycoplasma pneumoniae M29	100	0.01
Staphylococcus aureus NA	Ureaplasma parvum ATCC 27815	100	0.02
Staphylococcus aureus HO 5096 0412	Mycoplasma genitalium G-37	100	0.02
Staphylococcus aureus HO 5096 0412	Mycoplasma pneumoniae M29	100	0.02
Staphylococcus aureus HO 5096 0412	Ureaplasma parvum ATCC 27815	100	0.02
Staphylococcus aureus 08BA02176	Mycoplasma genitalium G-37	100	0.02
Staphylococcus aureus 08BA02176	Mycoplasma pneumoniae M29	100	0.02
Staphylococcus aureus 08BA02176	Ureaplasma parvum ATCC 27815	100	0.02
Staphylococcus aureus ST228	Mycoplasma genitalium G-37	100	0.01
Staphylococcus aureus ST228	Mycoplasma pneumoniae M29	100	0.01
Staphylococcus aureus ST228	Ureaplasma parvum ATCC 27815	100	0.02
Staphylococcus aureus ST228	Mycoplasma genitalium G-37	100	0.01
Staphylococcus aureus ST228	Mycoplasma pneumoniae M29	100	0.01
Staphylococcus aureus ST228	Ureaplasma parvum ATCC 27815	100	0.02
Staphylococcus aureus ST228	Mycoplasma genitalium G-37	100	0.01
Staphylococcus aureus ST228	Mycoplasma pneumoniae M29	100	0.01
Staphylococcus aureus ST228	Ureaplasma parvum ATCC 27815	100	0.02
Staphylococcus aureus CA-347	Mycoplasma genitalium G-37	100	0.01
Staphylococcus aureus CA-347	Mycoplasma pneumoniae M29	100	0.01
Staphylococcus aureus CA-347	Ureaplasma parvum ATCC 27815	100	0.02
Staphylococcus aureus Bmb9393	Mycoplasma genitalium G-37	99.74	0.01
Staphylococcus aureus Bmb9393	Mycoplasma pneumoniae M29	99.74	0.01
Staphylococcus aureus Bmb9393	Ureaplasma parvum ATCC 27815	99.73	0.02
Staphylococcus aureus Tager 104	Mycoplasma genitalium G-37	100	0.02
Staphylococcus aureus Tager 104	Mycoplasma pneumoniae M29	100	0.02
Staphylococcus aureus Tager 104	Ureaplasma parvum ATCC 27815	100	0.02
Staphylococcus aureus 6850	Mycoplasma genitalium G-37	100	0.01
Staphylococcus aureus 6850	Mycoplasma pneumoniae M29	100	0.01
Staphylococcus aureus 6850	Ureaplasma parvum ATCC 27815	100	0.02
Staphylococcus aureus CN1	Mycoplasma genitalium G-37	100	0.01
Staphylococcus aureus CN1	Mycoplasma pneumoniae M29	100	0.01
Staphylococcus aureus CN1	Ureaplasma parvum ATCC 27815	100	0.02
Staphylococcus aureus SA957	Mycoplasma genitalium G-37	100	0.01
Staphylococcus aureus SA957	Mycoplasma pneumoniae M29	100	0.01
Staphylococcus aureus SA957	Ureaplasma parvum ATCC 27815	100	0.02
Staphylococcus aureus SA40	Mycoplasma genitalium G-37	100	0.01
Staphylococcus aureus SA40	Mycoplasma pneumoniae M29	100	0.01
Staphylococcus aureus SA40	Ureaplasma parvum ATCC 27815	100	0.02
Staphylococcus aureus Z172	Mycoplasma genitalium G-37	100	0.01
Staphylococcus aureus Z172	Mycoplasma pneumoniae M29	100	0.01
Staphylococcus aureus Z172	Ureaplasma parvum ATCC 27815	100	0.02
Staphylococcus aureus USA300-ISMMS1	Mycoplasma genitalium G-37	100	0.02
Staphylococcus aureus USA300-ISMMS1	Mycoplasma pneumoniae M29	100	0.02
Staphylococcus aureus USA300-ISMMS1	Ureaplasma parvum ATCC 27815	100	0.02
Staphylococcus aureus 502A	Mycoplasma genitalium G-37	100	0.02
Staphylococcus aureus 502A	Mycoplasma pneumoniae M29	100	0.02
Staphylococcus aureus 502A	Ureaplasma parvum ATCC 27815	100	0.02
Staphylococcus aureus NRS 100	Mycoplasma genitalium G-37	100	0.02
Staphylococcus aureus NRS 100	Mycoplasma pneumoniae M29	100	0.02
Staphylococcus aureus NRS 100	Ureaplasma parvum ATCC 27815	100	0.02
Staphylococcus aureus H-EMRSA-15	Mycoplasma genitalium G-37	100	0.02
Staphylococcus aureus H-EMRSA-15	Mycoplasma pneumoniae M29	100	0.02
Staphylococcus aureus H-EMRSA-15	Ureaplasma parvum ATCC 27815	100	0.02
Staphylococcus aureus UA-S391_USA300	Mycoplasma genitalium G-37	100	0.01
Staphylococcus aureus UA-S391_USA300	Mycoplasma pneumoniae M29	100	0.01
Staphylococcus aureus UA-S391_USA300	Ureaplasma parvum ATCC 27815	100	0.02
Staphylococcus aureus XN108	Mycoplasma genitalium G-37	100	0.01
Staphylococcus aureus XN108	Mycoplasma pneumoniae M29	100	0.01
Staphylococcus aureus XN108	Ureaplasma parvum ATCC 27815	100	0.02
Staphylococcus aureus SA268	Mycoplasma genitalium G-37	100	0.01
Staphylococcus aureus SA268	Mycoplasma pneumoniae M29	100	0.01
Staphylococcus aureus SA268	Ureaplasma parvum ATCC 27815	100	0.02
Staphylococcus aureus 2395 USA500	Mycoplasma genitalium G-37	100	0.02
Staphylococcus aureus 2395 USA500	Mycoplasma pneumoniae M29	100	0.02
Staphylococcus aureus 2395 USA500	Ureaplasma parvum ATCC 27815	100	0.02
Staphylococcus aureus ATCC 25923	Mycoplasma genitalium G-37	100	0.02
Staphylococcus aureus ATCC 25923	Mycoplasma pneumoniae M29	100	0.02
Staphylococcus aureus ATCC 25923	Ureaplasma parvum ATCC 27815	100	0.02
Staphylococcus aureus Gv69	Mycoplasma genitalium G-37	100	0.01
Staphylococcus aureus Gv69	Mycoplasma pneumoniae M29	100	0.01
Staphylococcus aureus Gv69	Ureaplasma parvum ATCC 27815	100	0.02
Staphylococcus aureus FORC_001	Mycoplasma genitalium G-37	100	0.02
Staphylococcus aureus FORC_001	Mycoplasma pneumoniae M29	100	0.02
Staphylococcus aureus FORC_001	Ureaplasma parvum ATCC 27815	100	0.02
Staphylococcus aureus 29b_MRSA	Mycoplasma genitalium G-37	100	0.01
Staphylococcus aureus 29b_MRSA	Mycoplasma pneumoniae M29	100	0.01
Staphylococcus aureus 29b_MRSA	Ureaplasma parvum ATCC 27815	100	0.02
Staphylococcus aureus 31b_MRSA	Mycoplasma genitalium G-37	100	0.01
Staphylococcus aureus 31b_MRSA	Mycoplasma pneumoniae M29	100	0.01
Staphylococcus aureus 31b_MRSA	Ureaplasma parvum ATCC 27815	100	0.02
Staphylococcus aureus 33b	Mycoplasma genitalium G-37	100	0.01
Staphylococcus aureus 33b	Mycoplasma pneumoniae M29	100	0.01
Staphylococcus aureus 33b	Ureaplasma parvum ATCC 27815	100	0.02
Staphylococcus aureus 26b_MRSA	Mycoplasma genitalium G-37	100	0.01
Staphylococcus aureus 26b_MRSA	Mycoplasma pneumoniae M29	100	0.01
Staphylococcus aureus 26b_MRSA	Ureaplasma parvum ATCC 27815	100	0.02
Staphylococcus aureus 25b_MRSA	Mycoplasma genitalium G-37	100	0.01
Staphylococcus aureus 25b_MRSA	Mycoplasma pneumoniae M29	100	0.01
Staphylococcus aureus 25b_MRSA	Ureaplasma parvum ATCC 27815	100	0.02
Staphylococcus aureus 27b_MRSA	Mycoplasma genitalium G-37	100	0.01
Staphylococcus aureus 27b_MRSA	Mycoplasma pneumoniae M29	100	0.01
Staphylococcus aureus 27b_MRSA	Ureaplasma parvum ATCC 27815	100	0.02
Staphylococcus aureus DAR4145	Mycoplasma genitalium G-37	100	0.02
Staphylococcus aureus DAR4145	Mycoplasma pneumoniae M29	100	0.02
Staphylococcus aureus DAR4145	Ureaplasma parvum ATCC 27815	100	0.02
Staphylococcus aureus ILRI_Eymole1/1	Mycoplasma genitalium G-37	100	0.01
Staphylococcus aureus ILRI_Eymole1/1	Mycoplasma pneumoniae M29	100	0.01
Staphylococcus aureus ILRI_Eymole1/1	Ureaplasma parvum ATCC 27815	100	0.02
Staphylococcus aureus ST228	Mycoplasma genitalium G-37	100	0.01
Staphylococcus aureus ST228	Mycoplasma pneumoniae M29	100	0.01
Staphylococcus aureus ST228	Ureaplasma parvum ATCC 27815	100	0.02
Staphylococcus aureus ST228	Mycoplasma genitalium G-37	100	0.01
Staphylococcus aureus ST228	Mycoplasma pneumoniae M29	100	0.01
Staphylococcus aureus ST228	Ureaplasma parvum ATCC 27815	100	0.02
Staphylococcus aureus ST228	Mycoplasma genitalium G-37	100	0.01
Staphylococcus aureus ST228	Mycoplasma pneumoniae M29	100	0.01
Staphylococcus aureus ST228	Ureaplasma parvum ATCC 27815	100	0.02
Staphylococcus aureus ST228	Mycoplasma genitalium G-37	100	0.01
Staphylococcus aureus ST228	Mycoplasma pneumoniae M29	100	0.01
Staphylococcus aureus ST228	Ureaplasma parvum ATCC 27815	100	0.02
Staphylococcus aureus ST228	Mycoplasma genitalium G-37	100	0.01
Staphylococcus aureus ST228	Mycoplasma pneumoniae M29	100	0.01
Staphylococcus aureus ST228	Ureaplasma parvum ATCC 27815	100	0.02
Staphylococcus aureus FCFHV36	Mycoplasma genitalium G-37	100	0.01
Staphylococcus aureus FCFHV36	Mycoplasma pneumoniae M29	100	0.01
Staphylococcus aureus FCFHV36	Ureaplasma parvum ATCC 27815	100	0.02
Staphylococcus aureus M121	Mycoplasma genitalium G-37	100	0.02
Staphylococcus aureus M121	Mycoplasma pneumoniae M29	100	0.02
Staphylococcus aureus M121	Ureaplasma parvum ATCC 27815	100	0.02
Staphylococcus aureus CA15	Mycoplasma genitalium G-37	100	0.02
Staphylococcus aureus CA15	Mycoplasma pneumoniae M29	100	0.02
Staphylococcus aureus CA15	Ureaplasma parvum ATCC 27815	100	0.02
Staphylococcus aureus RKI4	Mycoplasma genitalium G-37	100	0.02
Staphylococcus aureus RKI4	Mycoplasma pneumoniae M29	100	0.02
Staphylococcus aureus RKI4	Ureaplasma parvum ATCC 27815	100	0.02
Staphylococcus aureus CA12	Mycoplasma genitalium G-37	100	0.02
Staphylococcus aureus CA12	Mycoplasma pneumoniae M29	100	0.02
Staphylococcus aureus CA12	Ureaplasma parvum ATCC 27815	100	0.02
Staphylococcus aureus HUV05	Mycoplasma genitalium G-37	100	0.02
Staphylococcus aureus HUV05	Mycoplasma pneumoniae M29	100	0.02
Staphylococcus aureus HUV05	Ureaplasma parvum ATCC 27815	100	0.02
Staphylococcus aureus V2200	Mycoplasma genitalium G-37	100	0.02
Staphylococcus aureus V2200	Mycoplasma pneumoniae M29	100	0.02
Staphylococcus aureus V2200	Ureaplasma parvum ATCC 27815	100	0.02
Staphylococcus aureus USA300_2014.C01	Mycoplasma genitalium G-37	100	0.02
Staphylococcus aureus USA300_2014.C01	Mycoplasma pneumoniae M29	100	0.02
Staphylococcus aureus USA300_2014.C01	Ureaplasma parvum ATCC 27815	100	0.02
Staphylococcus aureus USA300_2014.C02	Mycoplasma genitalium G-37	100	0.02
Staphylococcus aureus USA300_2014.C02	Mycoplasma pneumoniae M29	100	0.02
Staphylococcus aureus USA300_2014.C02	Ureaplasma parvum ATCC 27815	100	0.02
Staphylococcus aureus HOU1444-VR	Mycoplasma genitalium G-37	100	0.02
Staphylococcus aureus HOU1444-VR	Mycoplasma pneumoniae M29	100	0.02
Staphylococcus aureus HOU1444-VR	Ureaplasma parvum ATCC 27815	100	0.02
Staphylococcus aureus SA564	Mycoplasma genitalium G-37	100	0.02
Staphylococcus aureus SA564	Mycoplasma pneumoniae M29	100	0.02
Staphylococcus aureus SA564	Ureaplasma parvum ATCC 27815	100	0.02
Staphylococcus aureus GR2	Mycoplasma genitalium G-37	100	0.01
Staphylococcus aureus GR2	Mycoplasma pneumoniae M29	100	0.01
Staphylococcus aureus GR2	Ureaplasma parvum ATCC 27815	100	0.02
Staphylococcus aureus JS395	Mycoplasma genitalium G-37	100	0.02
Staphylococcus aureus JS395	Mycoplasma pneumoniae M29	100	0.02
Staphylococcus aureus JS395	Ureaplasma parvum ATCC 27815	100	0.02
Staphylococcus aureus XQ	Mycoplasma genitalium G-37	100	0.01
Staphylococcus aureus XQ	Mycoplasma pneumoniae M29	100	0.01
Staphylococcus aureus XQ	Ureaplasma parvum ATCC 27815	100	0.02
Staphylococcus aureus MS4	Mycoplasma genitalium G-37	100	0.01
Staphylococcus aureus MS4	Mycoplasma pneumoniae M29	100	0.01
Staphylococcus aureus MS4	Ureaplasma parvum ATCC 27815	100	0.02
Staphylococcus aureus NCTC13435	Mycoplasma genitalium G-37	100	0.02
Staphylococcus aureus NCTC13435	Mycoplasma pneumoniae M29	100	0.02
Staphylococcus aureus NCTC13435	Ureaplasma parvum ATCC 27815	100	0.02
Staphylococcus aureus RIVM1295	Mycoplasma genitalium G-37	100	0.02
Staphylococcus aureus RIVM1295	Mycoplasma pneumoniae M29	100	0.02
Staphylococcus aureus RIVM1295	Ureaplasma parvum ATCC 27815	100	0.02
Staphylococcus aureus RIVM1607	Mycoplasma genitalium G-37	100	0.02
Staphylococcus aureus RIVM1607	Mycoplasma pneumoniae M29	100	0.02
Staphylococcus aureus RIVM1607	Ureaplasma parvum ATCC 27815	100	0.02
Staphylococcus aureus RIVM3897	Mycoplasma genitalium G-37	100	0.02
Staphylococcus aureus RIVM3897	Mycoplasma pneumoniae M29	100	0.02
Staphylococcus aureus RIVM3897	Ureaplasma parvum ATCC 27815	100	0.02
Staphylococcus aureus Gv51	Mycoplasma genitalium G-37	100	0.01
Staphylococcus aureus Gv51	Mycoplasma pneumoniae M29	100	0.01
Staphylococcus aureus Gv51	Ureaplasma parvum ATCC 27815	100	0.02
Staphylococcus aureus Be62	Mycoplasma genitalium G-37	100	0.01
Staphylococcus aureus Be62	Mycoplasma pneumoniae M29	100	0.01
Staphylococcus aureus Be62	Ureaplasma parvum ATCC 27815	100	0.02
Staphylococcus aureus Gv88	Mycoplasma genitalium G-37	100	0.01
Staphylococcus aureus Gv88	Mycoplasma pneumoniae M29	100	0.01
Staphylococcus aureus Gv88	Ureaplasma parvum ATCC 27815	100	0.02
Staphylococcus aureus HC1340	Mycoplasma genitalium G-37	100	0.01
Staphylococcus aureus HC1340	Mycoplasma pneumoniae M29	100	0.01
Staphylococcus aureus HC1340	Ureaplasma parvum ATCC 27815	100	0.02
Staphylococcus aureus HC1335	Mycoplasma genitalium G-37	100	0.01
Staphylococcus aureus HC1335	Mycoplasma pneumoniae M29	100	0.01
Staphylococcus aureus HC1335	Ureaplasma parvum ATCC 27815	100	0.02
Staphylococcus aureus FDA209P	Mycoplasma genitalium G-37	100	0.02
Staphylococcus aureus FDA209P	Mycoplasma pneumoniae M29	100	0.02
Staphylococcus aureus FDA209P	Ureaplasma parvum ATCC 27815	100	0.02
Staphylococcus aureus MI	Mycoplasma genitalium G-37	100	0.01
Staphylococcus aureus MI	Mycoplasma pneumoniae M29	100	0.01
Staphylococcus aureus MI	Ureaplasma parvum ATCC 27815	100	0.02
Staphylococcus aureus TMUS2126	Mycoplasma genitalium G-37	100	0.01
Staphylococcus aureus TMUS2126	Mycoplasma pneumoniae M29	100	0.01
Staphylococcus aureus TMUS2126	Ureaplasma parvum ATCC 27815	100	0.02
Staphylococcus aureus TMUS2134	Mycoplasma genitalium G-37	100	0.01
Staphylococcus aureus TMUS2134	Mycoplasma pneumoniae M29	100	0.01
Staphylococcus aureus TMUS2134	Ureaplasma parvum ATCC 27815	100	0.02
Staphylococcus aureus FDAARGOS_159	Mycoplasma genitalium G-37	100	0.01
Staphylococcus aureus FDAARGOS_159	Mycoplasma pneumoniae M29	100	0.01
Staphylococcus aureus FDAARGOS_159	Ureaplasma parvum ATCC 27815	100	0.02
Staphylococcus aureus FORC_012	Mycoplasma genitalium G-37	100	0.02
Staphylococcus aureus FORC_012	Mycoplasma pneumoniae M29	100	0.02
Staphylococcus aureus FORC_012	Ureaplasma parvum ATCC 27815	100	0.02
Staphylococcus aureus UTSW MRSA 55	Mycoplasma genitalium G-37	100	0.02
Staphylococcus aureus UTSW MRSA 55	Mycoplasma pneumoniae M29	100	0.02
Staphylococcus aureus UTSW MRSA 55	Ureaplasma parvum ATCC 27815	100	0.02
Staphylococcus aureus MCRF184	Mycoplasma genitalium G-37	100	0.01
Staphylococcus aureus MCRF184	Mycoplasma pneumoniae M29	100	0.01
Staphylococcus aureus MCRF184	Ureaplasma parvum ATCC 27815	100	0.02
Staphylococcus aureus ST20130940	Mycoplasma genitalium G-37	100	0.02
Staphylococcus aureus ST20130940	Mycoplasma pneumoniae M29	100	0.02
Staphylococcus aureus ST20130940	Ureaplasma parvum ATCC 27815	100	0.02
Staphylococcus aureus ST20130941	Mycoplasma genitalium G-37	100	0.02
Staphylococcus aureus ST20130941	Mycoplasma pneumoniae M29	100	0.02
Staphylococcus aureus ST20130941	Ureaplasma parvum ATCC 27815	100	0.02
Staphylococcus aureus ST20130942	Mycoplasma genitalium G-37	100	0.02
Staphylococcus aureus ST20130942	Mycoplasma pneumoniae M29	100	0.02
Staphylococcus aureus ST20130942	Ureaplasma parvum ATCC 27815	100	0.02
Staphylococcus aureus ST20130943	Mycoplasma genitalium G-37	100	0.02
Staphylococcus aureus ST20130943	Mycoplasma pneumoniae M29	100	0.02
Staphylococcus aureus ST20130943	Ureaplasma parvum ATCC 27815	100	0.02
Staphylococcus aureus ST20130938	Mycoplasma genitalium G-37	100	0.02
Staphylococcus aureus ST20130938	Mycoplasma pneumoniae M29	100	0.02
Staphylococcus aureus ST20130938	Ureaplasma parvum ATCC 27815	100	0.02
Staphylococcus aureus ST20130939	Mycoplasma genitalium G-37	100	0.02
Staphylococcus aureus ST20130939	Mycoplasma pneumoniae M29	100	0.02
Staphylococcus aureus ST20130939	Ureaplasma parvum ATCC 27815	100	0.02
Staphylococcus aureus RIVM6519	Mycoplasma genitalium G-37	100	0.01
Staphylococcus aureus RIVM6519	Mycoplasma pneumoniae M29	100	0.01
Staphylococcus aureus RIVM6519	Ureaplasma parvum ATCC 27815	100	0.02
Staphylococcus aureus ZJ5499	Mycoplasma genitalium G-37	100	0.01
Staphylococcus aureus ZJ5499	Mycoplasma pneumoniae M29	100	0.01
Staphylococcus aureus ZJ5499	Ureaplasma parvum ATCC 27815	100	0.02
Staphylococcus aureus NCCP14558	Mycoplasma genitalium G-37	100	0.01
Staphylococcus aureus NCCP14558	Mycoplasma pneumoniae M29	100	0.01
Staphylococcus aureus NCCP14558	Ureaplasma parvum ATCC 27815	100	0.02
Staphylococcus aureus NCCP14562	Mycoplasma genitalium G-37	100	0.01
Staphylococcus aureus NCCP14562	Mycoplasma pneumoniae M29	100	0.01
Staphylococcus aureus NCCP14562	Ureaplasma parvum ATCC 27815	100	0.02
Staphylococcus aureus V521	Mycoplasma genitalium G-37	100	0.01
Staphylococcus aureus V521	Mycoplasma pneumoniae M29	100	0.01
Staphylococcus aureus V521	Ureaplasma parvum ATCC 27815	100	0.02
Staphylococcus aureus V605	Mycoplasma genitalium G-37	100	0.01
Staphylococcus aureus V605	Mycoplasma pneumoniae M29	100	0.01
Staphylococcus aureus V605	Ureaplasma parvum ATCC 27815	100	0.02
Staphylococcus aureus 08-02119	Mycoplasma genitalium G-37	100	0.02
Staphylococcus aureus 08-02119	Mycoplasma pneumoniae M29	100	0.02
Staphylococcus aureus 08-02119	Ureaplasma parvum ATCC 27815	100	0.02
Staphylococcus aureus 08-02300	Mycoplasma genitalium G-37	100	0.02
Staphylococcus aureus 08-02300	Mycoplasma pneumoniae M29	100	0.02
Staphylococcus aureus 08-02300	Ureaplasma parvum ATCC 27815	100	0.02
Staphylococcus aureus 2148.N	Mycoplasma genitalium G-37	100	0.02
Staphylococcus aureus 2148.N	Mycoplasma pneumoniae M29	100	0.02
Staphylococcus aureus 2148.N	Ureaplasma parvum ATCC 27815	100	0.02
Staphylococcus aureus 1971.CO1	Mycoplasma genitalium G-37	100	0.01
Staphylococcus aureus 1971.CO1	Mycoplasma pneumoniae M29	100	0.01
Staphylococcus aureus 1971.CO1	Ureaplasma parvum ATCC 27815	100	0.02
Staphylococcus aureus 1969.N	Mycoplasma genitalium G-37	100	0.02
Staphylococcus aureus 1969.N	Mycoplasma pneumoniae M29	100	0.02
Staphylococcus aureus 1969.N	Ureaplasma parvum ATCC 27815	100	0.02
Staphylococcus aureus 1625.CO1	Mycoplasma genitalium G-37	100	0.02
Staphylococcus aureus 1625.CO1	Mycoplasma pneumoniae M29	100	0.02
Staphylococcus aureus 1625.CO1	Ureaplasma parvum ATCC 27815	100	0.02
Staphylococcus aureus 2148.CO1	Mycoplasma genitalium G-37	100	0.02
Staphylococcus aureus 2148.CO1	Mycoplasma pneumoniae M29	100	0.02
Staphylococcus aureus 2148.CO1	Ureaplasma parvum ATCC 27815	100	0.02
Staphylococcus aureus FORC_027	Mycoplasma genitalium G-37	100	0.01
Staphylococcus aureus FORC_027	Mycoplasma pneumoniae M29	100	0.01
Staphylococcus aureus FORC_027	Ureaplasma parvum ATCC 27815	100	0.02
Staphylococcus aureus FORC_026	Mycoplasma genitalium G-37	100	0.02
Staphylococcus aureus FORC_026	Mycoplasma pneumoniae M29	100	0.02
Staphylococcus aureus FORC_026	Ureaplasma parvum ATCC 27815	100	0.02
Staphylococcus aureus SA40TW	Mycoplasma genitalium G-37	100	0.02
Staphylococcus aureus SA40TW	Mycoplasma pneumoniae M29	100	0.02
Staphylococcus aureus SA40TW	Ureaplasma parvum ATCC 27815	100	0.02
Staphylococcus aureus BB155	Mycoplasma genitalium G-37	100	0.01
Staphylococcus aureus BB155	Mycoplasma pneumoniae M29	100	0.01
Staphylococcus aureus BB155	Ureaplasma parvum ATCC 27815	100	0.02
Staphylococcus aureus NZAK3	Mycoplasma genitalium G-37	100	0.01
Staphylococcus aureus NZAK3	Mycoplasma pneumoniae M29	100	0.01
Staphylococcus aureus NZAK3	Ureaplasma parvum ATCC 27815	100	0.02
Staphylococcus aureus NA	Mycoplasma genitalium G-37	100	0.01
Staphylococcus aureus NA	Mycoplasma pneumoniae M29	100	0.01
Staphylococcus aureus NA	Ureaplasma parvum ATCC 27815	100	0.02
Staphylococcus aureus AUS0325	Mycoplasma genitalium G-37	100	0.02
Staphylococcus aureus AUS0325	Mycoplasma pneumoniae M29	100	0.02
Staphylococcus aureus AUS0325	Ureaplasma parvum ATCC 27815	100	0.02
Staphylococcus carnosus TM300	Mycoplasma genitalium G-37	100	0.02
Staphylococcus carnosus TM300	Mycoplasma pneumoniae M29	100	0.02
Staphylococcus carnosus TM300	Ureaplasma parvum ATCC 27815	100	0.02
Staphylococcus haemolyticus Sh29/312/L2	Mycoplasma genitalium G-37	100	0.02
Staphylococcus haemolyticus Sh29/312/L2	Mycoplasma pneumoniae M29	100	0.02
Staphylococcus haemolyticus Sh29/312/L2	Ureaplasma parvum ATCC 27815	100	0.02
Staphylococcus haemolyticus S167	Mycoplasma genitalium G-37	100	0.02
Staphylococcus haemolyticus S167	Mycoplasma pneumoniae M29	100	0.02
Staphylococcus haemolyticus S167	Ureaplasma parvum ATCC 27815	100	0.02
Staphylococcus xylosus SMQ-121	Mycoplasma genitalium G-37	100	0.02
Staphylococcus xylosus SMQ-121	Mycoplasma pneumoniae M29	100	0.02
Staphylococcus xylosus SMQ-121	Ureaplasma parvum ATCC 27815	100	0.02
Staphylococcus xylosus C2a	Mycoplasma genitalium G-37	99.36	0.02
Staphylococcus xylosus C2a	Mycoplasma pneumoniae M29	99.36	0.02
Staphylococcus xylosus C2a	Ureaplasma parvum ATCC 27815	99.32	0.02
Staphylococcus schleiferi 1360-13	Mycoplasma genitalium G-37	100	0.02
Staphylococcus schleiferi 1360-13	Mycoplasma pneumoniae M29	100	0.02
Staphylococcus schleiferi 1360-13	Ureaplasma parvum ATCC 27815	100	0.02
Staphylococcus schleiferi 5909-02	Mycoplasma genitalium G-37	100	0.02
Staphylococcus schleiferi 5909-02	Mycoplasma pneumoniae M29	100	0.02
Staphylococcus schleiferi 5909-02	Ureaplasma parvum ATCC 27815	100	0.02
Staphylococcus schleiferi 2142-05	Mycoplasma genitalium G-37	100	0.02
Staphylococcus schleiferi 2142-05	Mycoplasma pneumoniae M29	100	0.02
Staphylococcus schleiferi 2142-05	Ureaplasma parvum ATCC 27815	100	0.02
Staphylococcus schleiferi TSCC54	Mycoplasma genitalium G-37	100	0.02
Staphylococcus schleiferi TSCC54	Mycoplasma pneumoniae M29	100	0.02
Staphylococcus schleiferi TSCC54	Ureaplasma parvum ATCC 27815	100	0.02
Streptococcus salivarius JIM8777	Ureaplasma parvum ATCC 27815	97.65	0.02
Streptococcus salivarius 57.I	Ureaplasma parvum ATCC 27815	97.65	0.02
Streptococcus salivarius HSISS4	Ureaplasma parvum ATCC 27815	97.65	0.02
Streptococcus salivarius JF	Ureaplasma parvum ATCC 27815	97.65	0.03
Streptococcus suis 05ZYH33	Ureaplasma parvum ATCC 27815	97.65	0.02
Streptococcus suis 98HAH33	Ureaplasma parvum ATCC 27815	97.65	0.02
Streptococcus suis GZ1	Ureaplasma parvum ATCC 27815	97.65	0.02
Streptococcus suis SC84	Ureaplasma parvum ATCC 27815	97.65	0.02
Streptococcus suis BM407	Ureaplasma parvum ATCC 27815	97.65	0.02
Streptococcus suis P1/7	Ureaplasma parvum ATCC 27815	97.65	0.02
Streptococcus suis 05HAS68	Ureaplasma parvum ATCC 27815	97.65	0.02
Streptococcus suis JS14	Ureaplasma parvum ATCC 27815	97.65	0.02
Streptococcus suis ST3	Ureaplasma parvum ATCC 27815	97.65	0.02
Streptococcus suis SS12	Ureaplasma parvum ATCC 27815	97.65	0.02
Streptococcus suis D9	Ureaplasma parvum ATCC 27815	97.65	0.02
Streptococcus suis D12	Ureaplasma parvum ATCC 27815	97.65	0.02
Streptococcus suis ST1	Ureaplasma parvum ATCC 27815	97.65	0.02
Streptococcus suis A7	Ureaplasma parvum ATCC 27815	97.65	0.02
Streptococcus suis S735	Ureaplasma parvum ATCC 27815	97.65	0.02
Streptococcus suis SC070731	Ureaplasma parvum ATCC 27815	97.65	0.02
Streptococcus suis TL13	Ureaplasma parvum ATCC 27815	97.65	0.02
Streptococcus suis YB51	Ureaplasma parvum ATCC 27815	97.65	0.02
Streptococcus suis T15	Ureaplasma parvum ATCC 27815	97.65	0.02
Streptococcus suis ZY05719	Ureaplasma parvum ATCC 27815	97.65	0.02
Streptococcus suis NSUI002	Ureaplasma parvum ATCC 27815	97.65	0.02
Streptococcus suis NSUI060	Ureaplasma parvum ATCC 27815	97.65	0.02
Streptococcus suis 90-1330	Ureaplasma parvum ATCC 27815	97.65	0.02
Streptococcus suis DN13	Ureaplasma parvum ATCC 27815	97.65	0.02
Streptococcus suis GZ0565	Ureaplasma parvum ATCC 27815	97.65	0.02
Streptococcus thermophilus LMG 18311	Ureaplasma parvum ATCC 27815	97.65	0.03
Streptococcus thermophilus CNRZ1066	Ureaplasma parvum ATCC 27815	97.65	0.03
Streptococcus thermophilus LMD-9	Ureaplasma parvum ATCC 27815	97.65	0.03
Streptococcus thermophilus ND03	Ureaplasma parvum ATCC 27815	97.65	0.02
Streptococcus thermophilus MN-ZLW-002	Ureaplasma parvum ATCC 27815	97.65	0.02
Streptococcus thermophilus ASCC 1275	Ureaplasma parvum ATCC 27815	97.65	0.02
Streptococcus thermophilus SMQ-301	Ureaplasma parvum ATCC 27815	97.65	0.03
Streptococcus thermophilus MN-BM-A02	Ureaplasma parvum ATCC 27815	97.65	0.02
Streptococcus thermophilus MN-BM-A01	Ureaplasma parvum ATCC 27815	97.65	0.03
Streptococcus thermophilus S9	Ureaplasma parvum ATCC 27815	97.65	0.03
Streptococcus thermophilus KLDS SM	Ureaplasma parvum ATCC 27815	97.65	0.03
Streptococcus thermophilus CS8	Ureaplasma parvum ATCC 27815	97.65	0.02
Streptococcus thermophilus KLDS 3.1003	Ureaplasma parvum ATCC 27815	97.65	0.03
Streptococcus thermophilus ND07	Ureaplasma parvum ATCC 27815	97.65	0.02
Streptococcus parasanguinis FW213	Ureaplasma parvum ATCC 27815	97.65	0.02
Streptococcus dysgalactiae GGS_124	Ureaplasma parvum ATCC 27815	97.65	0.02
Streptococcus dysgalactiae ATCC 12394	Ureaplasma parvum ATCC 27815	97.65	0.02
Streptococcus dysgalactiae RE378	Ureaplasma parvum ATCC 27815	97.65	0.02
Streptococcus dysgalactiae 167	Ureaplasma parvum ATCC 27815	97.65	0.02
Streptococcus iniae ISET0901	Ureaplasma parvum ATCC 27815	97.62	0.02
Streptococcus iniae ISNO	Ureaplasma parvum ATCC 27815	97.62	0.02
Streptococcus iniae YSFST01-82	Ureaplasma parvum ATCC 27815	97.62	0.02
Enterococcus hirae R17	Ureaplasma parvum ATCC 27815	96.47	0.02
Bacillus amyloliquefaciens TA208	Ureaplasma parvum ATCC 27815	100	0.02
Bacillus amyloliquefaciens LL3	Ureaplasma parvum ATCC 27815	100	0.02
Bacillus amyloliquefaciens XH7	Ureaplasma parvum ATCC 27815	100	0.02
Bacillus amyloliquefaciens RD7-7	Ureaplasma parvum ATCC 27815	100	0.02
Bacillus anthracis Ames	Ureaplasma parvum ATCC 27815	100	0.02
Bacillus anthracis Sterne	Ureaplasma parvum ATCC 27815	100	0.02
Bacillus anthracis Ames Ancestor	Ureaplasma parvum ATCC 27815	100	0.02
Bacillus anthracis CDC 684	Ureaplasma parvum ATCC 27815	100	0.02
Bacillus anthracis A0248	Ureaplasma parvum ATCC 27815	100	0.02
Bacillus anthracis H9401	Ureaplasma parvum ATCC 27815	100	0.02
Bacillus anthracis A16R	Ureaplasma parvum ATCC 27815	100	0.02
Bacillus anthracis A16	Ureaplasma parvum ATCC 27815	100	0.02
Bacillus anthracis SVA11	Ureaplasma parvum ATCC 27815	100	0.02
Bacillus anthracis HYU01	Ureaplasma parvum ATCC 27815	99.86	0.02
Bacillus anthracis 2000031021	Ureaplasma parvum ATCC 27815	100	0.02
Bacillus anthracis Vollum	Ureaplasma parvum ATCC 27815	100	0.02
Bacillus anthracis Cvac02	Ureaplasma parvum ATCC 27815	100	0.02
Bacillus anthracis Han	Ureaplasma parvum ATCC 27815	100	0.02
Bacillus anthracis Ames A0462	Ureaplasma parvum ATCC 27815	100	0.02
Bacillus anthracis PAK-1	Ureaplasma parvum ATCC 27815	100	0.02
Bacillus anthracis Vollum 1B	Ureaplasma parvum ATCC 27815	100	0.02
Bacillus anthracis K3	Ureaplasma parvum ATCC 27815	100	0.02
Bacillus anthracis Ohio ACB	Ureaplasma parvum ATCC 27815	100	0.02
Bacillus anthracis SK-102	Ureaplasma parvum ATCC 27815	100	0.02
Bacillus anthracis Pasteur	Ureaplasma parvum ATCC 27815	100	0.02
Bacillus anthracis Sterne	Ureaplasma parvum ATCC 27815	100	0.02
Bacillus anthracis BA1015	Ureaplasma parvum ATCC 27815	99.73	0.02
Bacillus anthracis BA1035	Ureaplasma parvum ATCC 27815	100	0.02
Bacillus anthracis RA3	Ureaplasma parvum ATCC 27815	100	0.02
Bacillus anthracis V770-NP-1R	Ureaplasma parvum ATCC 27815	99.88	0.02
Bacillus anthracis Ames_BA1004	Ureaplasma parvum ATCC 27815	99.88	0.02
Bacillus anthracis Canadian_bison	Ureaplasma parvum ATCC 27815	99.88	0.02
Bacillus anthracis Turkey32	Ureaplasma parvum ATCC 27815	100	0.02
Bacillus anthracis A1144	Ureaplasma parvum ATCC 27815	100	0.02
Bacillus anthracis Stendal	Ureaplasma parvum ATCC 27815	100	0.02
Bacillus anthracis Tangail-1	Ureaplasma parvum ATCC 27815	100	0.02
Bacillus anthracis Parent2	Ureaplasma parvum ATCC 27815	100	0.02
Bacillus anthracis Parent1	Ureaplasma parvum ATCC 27815	100	0.02
Bacillus anthracis PR01	Ureaplasma parvum ATCC 27815	100	0.02
Bacillus anthracis PR02	Ureaplasma parvum ATCC 27815	100	0.02
Bacillus anthracis PR05	Ureaplasma parvum ATCC 27815	100	0.02
Bacillus anthracis PR06	Ureaplasma parvum ATCC 27815	100	0.02
Bacillus anthracis PR07	Ureaplasma parvum ATCC 27815	100	0.02
Bacillus anthracis PR08	Ureaplasma parvum ATCC 27815	100	0.02
Bacillus anthracis PR09-1	Ureaplasma parvum ATCC 27815	100	0.02
Bacillus anthracis PR09-4	Ureaplasma parvum ATCC 27815	100	0.02
Bacillus anthracis PR10-4	Ureaplasma parvum ATCC 27815	100	0.02
Bacillus cereus B4264	Ureaplasma parvum ATCC 27815	100	0.02
Bacillus cereus A1	Ureaplasma parvum ATCC 27815	100	0.02
Bacillus cereus FORC_005	Ureaplasma parvum ATCC 27815	100	0.02
Bacillus cereus FORC_013	Ureaplasma parvum ATCC 27815	100	0.02
Bacillus cereus HN001	Ureaplasma parvum ATCC 27815	100	0.02
Bacillus cereus FORC_024	Ureaplasma parvum ATCC 27815	100	0.02
Bacillus coagulans 2-6	Ureaplasma parvum ATCC 27815	100	0.02
Bacillus licheniformis ATCC 14580	Ureaplasma parvum ATCC 27815	100	0.02
Bacillus licheniformis HRBL-15TDI7	Ureaplasma parvum ATCC 27815	100	0.02
Bacillus licheniformis BL1202	Ureaplasma parvum ATCC 27815	100	0.02
Bacillus megaterium DSM 319	Ureaplasma parvum ATCC 27815	100	0.02
Bacillus megaterium QM B1551	Ureaplasma parvum ATCC 27815	100	0.02
Bacillus megaterium WSH-002	Ureaplasma parvum ATCC 27815	100	0.02
Lysinibacillus sphaericus C3-41	Ureaplasma parvum ATCC 27815	100	0.02
Lysinibacillus sphaericus OT4b.25	Ureaplasma parvum ATCC 27815	100	0.02
Lysinibacillus sphaericus III(3)7	Ureaplasma parvum ATCC 27815	100	0.02
Moorella thermoacetica ATCC 39073	Mycoplasma genitalium G-37	96.43	0.01
Moorella thermoacetica ATCC 39073	Mycoplasma pneumoniae M29	96.43	0.01
Moorella thermoacetica ATCC 39073	Ureaplasma parvum ATCC 27815	96.43	0.02
Moorella thermoacetica DSM 2955	Mycoplasma genitalium G-37	96.43	0.01
Moorella thermoacetica DSM 2955	Mycoplasma pneumoniae M29	96.43	0.01
Moorella thermoacetica DSM 2955	Ureaplasma parvum ATCC 27815	96.43	0.02
Moorella thermoacetica DSM 103132	Mycoplasma genitalium G-37	96.43	0.01
Moorella thermoacetica DSM 103132	Mycoplasma pneumoniae M29	96.43	0.01
Moorella thermoacetica DSM 103284	Mycoplasma genitalium G-37	96.43	0.01
Moorella thermoacetica DSM 103284	Mycoplasma pneumoniae M29	96.43	0.01
Moorella thermoacetica DSM 103284	Ureaplasma parvum ATCC 27815	96.43	0.02
Lactobacillus paracasei ATCC 334	Mycoplasma genitalium G-37	100	0.01
Lactobacillus paracasei 8700:2	Mycoplasma genitalium G-37	100	0.01
Lactobacillus paracasei N1115	Mycoplasma genitalium G-37	100	0.01
Lactobacillus paracasei CAUH35	Mycoplasma genitalium G-37	100	0.01
Lactobacillus paracasei L9	Mycoplasma genitalium G-37	100	0.01
Lactobacillus paracasei KL1	Mycoplasma genitalium G-37	100	0.01
Listeria ivanovii WSLC 30167	Mycoplasma genitalium G-37	100	0.02
Listeria ivanovii WSLC 30167	Mycoplasma pneumoniae M29	100	0.02
Listeria monocytogenes 4b F2365	Mycoplasma pneumoniae M29	100	0.02
Listeria monocytogenes 4b F2365	Ureaplasma parvum ATCC 27815	100	0.02
Listeria monocytogenes Clip80459	Mycoplasma pneumoniae M29	100	0.02
Listeria monocytogenes Clip80459	Ureaplasma parvum ATCC 27815	100	0.02
Listeria monocytogenes J1-220	Mycoplasma pneumoniae M29	100	0.02
Listeria monocytogenes J1-220	Ureaplasma parvum ATCC 27815	100	0.02
Listeria monocytogenes J1816	Mycoplasma pneumoniae M29	100	0.01
Listeria monocytogenes J1816	Ureaplasma parvum ATCC 27815	100	0.02
Listeria monocytogenes SLCC2755	Mycoplasma pneumoniae M29	100	0.02
Listeria monocytogenes SLCC2755	Ureaplasma parvum ATCC 27815	100	0.02
Listeria monocytogenes 07PF0776	Mycoplasma pneumoniae M29	100	0.02
Listeria monocytogenes 07PF0776	Ureaplasma parvum ATCC 27815	100	0.02
Listeria monocytogenes SLCC2540	Mycoplasma pneumoniae M29	100	0.02
Listeria monocytogenes SLCC2540	Ureaplasma parvum ATCC 27815	100	0.02
Listeria monocytogenes ATCC 19117	Mycoplasma pneumoniae M29	100	0.02
Listeria monocytogenes ATCC 19117	Ureaplasma parvum ATCC 27815	100	0.02
Listeria monocytogenes L312	Mycoplasma pneumoniae M29	100	0.02
Listeria monocytogenes L312	Ureaplasma parvum ATCC 27815	100	0.02
Listeria monocytogenes SLCC2378	Mycoplasma pneumoniae M29	100	0.02
Listeria monocytogenes SLCC2378	Ureaplasma parvum ATCC 27815	100	0.02
Listeria monocytogenes LL195	Mycoplasma pneumoniae M29	100	0.02
Listeria monocytogenes LL195	Ureaplasma parvum ATCC 27815	100	0.02
Listeria monocytogenes R2-502	Mycoplasma pneumoniae M29	100	0.01
Listeria monocytogenes R2-502	Ureaplasma parvum ATCC 27815	100	0.02
Listeria monocytogenes J2-064	Mycoplasma pneumoniae M29	100	0.01
Listeria monocytogenes J2-064	Ureaplasma parvum ATCC 27815	100	0.02
Listeria monocytogenes J1-108	Mycoplasma pneumoniae M29	100	0.02
Listeria monocytogenes J1-108	Ureaplasma parvum ATCC 27815	100	0.02
Listeria monocytogenes J1776	Mycoplasma pneumoniae M29	100	0.02
Listeria monocytogenes J1776	Ureaplasma parvum ATCC 27815	100	0.02
Listeria monocytogenes J1817	Mycoplasma pneumoniae M29	100	0.02
Listeria monocytogenes J1817	Ureaplasma parvum ATCC 27815	100	0.02
Listeria monocytogenes J1926	Mycoplasma pneumoniae M29	100	0.02
Listeria monocytogenes J1926	Ureaplasma parvum ATCC 27815	100	0.02
Listeria monocytogenes 81-0861	Mycoplasma pneumoniae M29	100	0.01
Listeria monocytogenes 81-0861	Ureaplasma parvum ATCC 27815	100	0.02
Listeria monocytogenes WSLC1042	Mycoplasma pneumoniae M29	100	0.02
Listeria monocytogenes WSLC1042	Ureaplasma parvum ATCC 27815	100	0.02
Listeria monocytogenes NE dc2014	Mycoplasma pneumoniae M29	100	0.02
Listeria monocytogenes NE dc2014	Ureaplasma parvum ATCC 27815	100	0.02
Listeria monocytogenes CFSAN006122	Mycoplasma pneumoniae M29	100	0.02
Listeria monocytogenes CFSAN006122	Ureaplasma parvum ATCC 27815	100	0.02
Listeria monocytogenes NTSN	Mycoplasma pneumoniae M29	100	0.02
Listeria monocytogenes NTSN	Ureaplasma parvum ATCC 27815	100	0.02
Listeria monocytogenes IZSAM_Lm_hs2008	Mycoplasma pneumoniae M29	100	0.02
Listeria monocytogenes IZSAM_Lm_hs2008	Ureaplasma parvum ATCC 27815	100	0.02
Listeria monocytogenes N2306	Mycoplasma pneumoniae M29	100	0.02
Listeria monocytogenes N2306	Ureaplasma parvum ATCC 27815	100	0.02
Listeria monocytogenes CFSAN008100	Mycoplasma pneumoniae M29	100	0.01
Listeria monocytogenes CFSAN008100	Ureaplasma parvum ATCC 27815	100	0.02
Listeria monocytogenes L2624	Mycoplasma pneumoniae M29	100	0.02
Listeria monocytogenes L2624	Ureaplasma parvum ATCC 27815	100	0.02
Listeria monocytogenes CFSAN023463	Mycoplasma pneumoniae M29	100	0.02
Listeria monocytogenes CFSAN023463	Ureaplasma parvum ATCC 27815	100	0.02
Listeria monocytogenes WSLC 1018	Mycoplasma pneumoniae M29	100	0.02
Listeria monocytogenes WSLC 1018	Ureaplasma parvum ATCC 27815	100	0.02
Listeria monocytogenes WSLC 1033	Mycoplasma pneumoniae M29	100	0.02
Listeria monocytogenes WSLC 1033	Ureaplasma parvum ATCC 27815	100	0.02
Listeria monocytogenes WSLC 1047	Mycoplasma pneumoniae M29	100	0.02
Listeria monocytogenes WSLC 1047	Ureaplasma parvum ATCC 27815	100	0.02
Listeria monocytogenes CFSAN023459	Mycoplasma pneumoniae M29	100	0.01
Listeria monocytogenes CFSAN023459	Ureaplasma parvum ATCC 27815	100	0.02
Listeria monocytogenes CFSAN010068	Mycoplasma pneumoniae M29	100	0.02
Listeria monocytogenes CFSAN010068	Ureaplasma parvum ATCC 27815	100	0.02
Trueperella pyogenes TP8	Mycoplasma genitalium G-37	100	0.01
Trueperella pyogenes TP8	Mycoplasma pneumoniae M29	100	0.01
Trueperella pyogenes TP8	Ureaplasma parvum ATCC 27815	100	0.02
Trueperella pyogenes 2012CQ-ZSH	Mycoplasma genitalium G-37	100	0.01
Trueperella pyogenes 2012CQ-ZSH	Mycoplasma pneumoniae M29	100	0.01
Trueperella pyogenes 2012CQ-ZSH	Ureaplasma parvum ATCC 27815	100	0.02
Corynebacterium diphtheriae NCTC 13129	Mycoplasma genitalium G-37	100	0.01
Corynebacterium diphtheriae NCTC 13129	Mycoplasma pneumoniae M29	100	0.01
Corynebacterium diphtheriae NCTC 13129	Ureaplasma parvum ATCC 27815	100	0.02
Corynebacterium diphtheriae 241	Mycoplasma genitalium G-37	100	0.02
Corynebacterium diphtheriae 241	Mycoplasma pneumoniae M29	100	0.02
Corynebacterium diphtheriae 241	Ureaplasma parvum ATCC 27815	100	0.02
Corynebacterium diphtheriae INCA 402	Mycoplasma genitalium G-37	100	0.02
Corynebacterium diphtheriae INCA 402	Mycoplasma pneumoniae M29	100	0.02
Corynebacterium diphtheriae INCA 402	Ureaplasma parvum ATCC 27815	100	0.02
Corynebacterium diphtheriae BH8	Mycoplasma genitalium G-37	100	0.01
Corynebacterium diphtheriae BH8	Mycoplasma pneumoniae M29	100	0.01
Corynebacterium diphtheriae BH8	Ureaplasma parvum ATCC 27815	100	0.02
Corynebacterium diphtheriae HC03	Mycoplasma genitalium G-37	100	0.01
Corynebacterium diphtheriae HC03	Mycoplasma pneumoniae M29	100	0.01
Corynebacterium diphtheriae HC03	Ureaplasma parvum ATCC 27815	100	0.02
Corynebacterium diphtheriae HC02	Mycoplasma genitalium G-37	100	0.01
Corynebacterium diphtheriae HC02	Mycoplasma pneumoniae M29	100	0.01
Corynebacterium diphtheriae HC02	Ureaplasma parvum ATCC 27815	100	0.02
Corynebacterium diphtheriae C7 (beta)	Mycoplasma genitalium G-37	100	0.01
Corynebacterium diphtheriae C7 (beta)	Mycoplasma pneumoniae M29	100	0.01
Corynebacterium diphtheriae C7 (beta)	Ureaplasma parvum ATCC 27815	100	0.02
Corynebacterium diphtheriae HC04	Mycoplasma genitalium G-37	100	0.01
Corynebacterium diphtheriae HC04	Mycoplasma pneumoniae M29	100	0.01
Corynebacterium diphtheriae HC04	Ureaplasma parvum ATCC 27815	100	0.02
Corynebacterium diphtheriae CDCE 8392	Mycoplasma genitalium G-37	100	0.02
Corynebacterium diphtheriae CDCE 8392	Mycoplasma pneumoniae M29	100	0.02
Corynebacterium diphtheriae CDCE 8392	Ureaplasma parvum ATCC 27815	100	0.02
Corynebacterium diphtheriae HC01	Mycoplasma genitalium G-37	100	0.02
Corynebacterium diphtheriae HC01	Mycoplasma pneumoniae M29	100	0.02
Corynebacterium diphtheriae HC01	Ureaplasma parvum ATCC 27815	100	0.02
Corynebacterium diphtheriae VA01	Mycoplasma genitalium G-37	100	0.02
Corynebacterium diphtheriae VA01	Mycoplasma pneumoniae M29	100	0.02
Corynebacterium diphtheriae VA01	Ureaplasma parvum ATCC 27815	100	0.02
Corynebacterium diphtheriae PW8	Mycoplasma genitalium G-37	100	0.01
Corynebacterium diphtheriae PW8	Mycoplasma pneumoniae M29	100	0.01
Corynebacterium diphtheriae PW8	Ureaplasma parvum ATCC 27815	100	0.02
Corynebacterium diphtheriae NCTC11397	Mycoplasma genitalium G-37	100	0.01
Corynebacterium diphtheriae NCTC11397	Mycoplasma pneumoniae M29	100	0.01
Corynebacterium diphtheriae NCTC11397	Ureaplasma parvum ATCC 27815	100	0.02
Corynebacterium glutamicum R	Mycoplasma pneumoniae M29	100	0.01
Corynebacterium glutamicum R	Ureaplasma parvum ATCC 27815	100	0.02
Corynebacterium glutamicum DSM 20300	Mycoplasma pneumoniae M29	100	0.01
Corynebacterium glutamicum DSM 20300	Ureaplasma parvum ATCC 27815	100	0.02
Corynebacterium glutamicum ATCC 13032 substr. K051	Mycoplasma pneumoniae M29	100	0.01
Corynebacterium glutamicum ATCC 13032 substr. K051	Ureaplasma parvum ATCC 27815	100	0.02
Corynebacterium glutamicum SCgG1	Mycoplasma pneumoniae M29	100	0.01
Corynebacterium glutamicum SCgG1	Ureaplasma parvum ATCC 27815	100	0.02
Corynebacterium glutamicum SCgG2	Mycoplasma pneumoniae M29	100	0.01
Corynebacterium glutamicum SCgG2	Ureaplasma parvum ATCC 27815	100	0.02
Corynebacterium glutamicum MB001	Mycoplasma pneumoniae M29	100	0.01
Corynebacterium glutamicum MB001	Ureaplasma parvum ATCC 27815	100	0.02
Corynebacterium glutamicum ATCC 21831	Mycoplasma pneumoniae M29	100	0.01
Corynebacterium glutamicum ATCC 21831	Ureaplasma parvum ATCC 27815	100	0.02
Corynebacterium glutamicum AR1	Mycoplasma pneumoniae M29	100	0.01
Corynebacterium glutamicum AR1	Ureaplasma parvum ATCC 27815	100	0.02
Corynebacterium glutamicum B253	Mycoplasma pneumoniae M29	100	0.01
Corynebacterium glutamicum B253	Ureaplasma parvum ATCC 27815	100	0.02
Corynebacterium glutamicum CP	Mycoplasma pneumoniae M29	100	0.01
Corynebacterium glutamicum CP	Ureaplasma parvum ATCC 27815	100	0.02
Corynebacterium glutamicum USDA-ARS-USMARC-56828	Mycoplasma pneumoniae M29	100	0.01
Corynebacterium glutamicum USDA-ARS-USMARC-56828	Ureaplasma parvum ATCC 27815	100	0.02
Corynebacterium glutamicum YI	Mycoplasma pneumoniae M29	100	0.01
Corynebacterium glutamicum YI	Ureaplasma parvum ATCC 27815	100	0.02
Corynebacterium glutamicum ZL-6	Mycoplasma pneumoniae M29	100	0.01
Corynebacterium glutamicum ZL-6	Ureaplasma parvum ATCC 27815	100	0.02
Corynebacterium glutamicum ATCC 13869	Mycoplasma pneumoniae M29	100	0.01
Corynebacterium glutamicum ATCC 13869	Ureaplasma parvum ATCC 27815	100	0.02
Corynebacterium pseudotuberculosis FRC41	Mycoplasma genitalium G-37	100	0.01
Corynebacterium pseudotuberculosis FRC41	Mycoplasma pneumoniae M29	100	0.01
Corynebacterium pseudotuberculosis FRC41	Ureaplasma parvum ATCC 27815	100	0.02
Corynebacterium pseudotuberculosis C231	Mycoplasma genitalium G-37	100	0.01
Corynebacterium pseudotuberculosis C231	Mycoplasma pneumoniae M29	100	0.01
Corynebacterium pseudotuberculosis C231	Ureaplasma parvum ATCC 27815	100	0.02
Corynebacterium pseudotuberculosis 1002	Mycoplasma genitalium G-37	100	0.01
Corynebacterium pseudotuberculosis 1002	Mycoplasma pneumoniae M29	100	0.01
Corynebacterium pseudotuberculosis 1002	Ureaplasma parvum ATCC 27815	100	0.02
Corynebacterium pseudotuberculosis I19	Mycoplasma genitalium G-37	100	0.01
Corynebacterium pseudotuberculosis I19	Mycoplasma pneumoniae M29	100	0.01
Corynebacterium pseudotuberculosis I19	Ureaplasma parvum ATCC 27815	100	0.02
Corynebacterium pseudotuberculosis PAT10	Mycoplasma genitalium G-37	100	0.01
Corynebacterium pseudotuberculosis PAT10	Mycoplasma pneumoniae M29	100	0.01
Corynebacterium pseudotuberculosis PAT10	Ureaplasma parvum ATCC 27815	100	0.02
Corynebacterium pseudotuberculosis 42/02-A	Mycoplasma genitalium G-37	100	0.01
Corynebacterium pseudotuberculosis 42/02-A	Mycoplasma pneumoniae M29	100	0.01
Corynebacterium pseudotuberculosis 42/02-A	Ureaplasma parvum ATCC 27815	100	0.02
Corynebacterium pseudotuberculosis CIP 52.97	Mycoplasma genitalium G-37	100	0.01
Corynebacterium pseudotuberculosis CIP 52.97	Mycoplasma pneumoniae M29	100	0.01
Corynebacterium pseudotuberculosis CIP 52.97	Ureaplasma parvum ATCC 27815	100	0.02
Corynebacterium pseudotuberculosis 1/06-A	Mycoplasma genitalium G-37	100	0.01
Corynebacterium pseudotuberculosis 1/06-A	Mycoplasma pneumoniae M29	100	0.01
Corynebacterium pseudotuberculosis 1/06-A	Ureaplasma parvum ATCC 27815	100	0.02
Corynebacterium pseudotuberculosis 3/99-5	Mycoplasma genitalium G-37	100	0.01
Corynebacterium pseudotuberculosis 3/99-5	Mycoplasma pneumoniae M29	100	0.01
Corynebacterium pseudotuberculosis 3/99-5	Ureaplasma parvum ATCC 27815	100	0.02
Corynebacterium pseudotuberculosis 316	Mycoplasma genitalium G-37	100	0.01
Corynebacterium pseudotuberculosis 316	Mycoplasma pneumoniae M29	100	0.01
Corynebacterium pseudotuberculosis 316	Ureaplasma parvum ATCC 27815	100	0.02
Corynebacterium pseudotuberculosis P54B96	Mycoplasma genitalium G-37	100	0.01
Corynebacterium pseudotuberculosis P54B96	Mycoplasma pneumoniae M29	100	0.01
Corynebacterium pseudotuberculosis P54B96	Ureaplasma parvum ATCC 27815	100	0.02
Corynebacterium pseudotuberculosis 267	Mycoplasma genitalium G-37	100	0.01
Corynebacterium pseudotuberculosis 267	Mycoplasma pneumoniae M29	100	0.01
Corynebacterium pseudotuberculosis 267	Ureaplasma parvum ATCC 27815	100	0.02
Corynebacterium pseudotuberculosis 31	Mycoplasma genitalium G-37	100	0.01
Corynebacterium pseudotuberculosis 31	Mycoplasma pneumoniae M29	100	0.01
Corynebacterium pseudotuberculosis 31	Ureaplasma parvum ATCC 27815	100	0.02
Corynebacterium pseudotuberculosis 258	Mycoplasma genitalium G-37	100	0.01
Corynebacterium pseudotuberculosis 258	Mycoplasma pneumoniae M29	100	0.01
Corynebacterium pseudotuberculosis 258	Ureaplasma parvum ATCC 27815	100	0.02
Corynebacterium pseudotuberculosis Cp162	Mycoplasma genitalium G-37	100	0.01
Corynebacterium pseudotuberculosis Cp162	Mycoplasma pneumoniae M29	100	0.01
Corynebacterium pseudotuberculosis Cp162	Ureaplasma parvum ATCC 27815	100	0.02
Corynebacterium pseudotuberculosis 48252	Mycoplasma genitalium G-37	100	0.01
Corynebacterium pseudotuberculosis 48252	Mycoplasma pneumoniae M29	100	0.01
Corynebacterium pseudotuberculosis 48252	Ureaplasma parvum ATCC 27815	100	0.02
Corynebacterium pseudotuberculosis CS_10	Mycoplasma genitalium G-37	100	0.01
Corynebacterium pseudotuberculosis CS_10	Mycoplasma pneumoniae M29	100	0.01
Corynebacterium pseudotuberculosis CS_10	Ureaplasma parvum ATCC 27815	100	0.02
Corynebacterium pseudotuberculosis Ft_2193/67	Mycoplasma genitalium G-37	100	0.01
Corynebacterium pseudotuberculosis Ft_2193/67	Mycoplasma pneumoniae M29	100	0.01
Corynebacterium pseudotuberculosis Ft_2193/67	Ureaplasma parvum ATCC 27815	100	0.02
Corynebacterium pseudotuberculosis MB20	Mycoplasma genitalium G-37	100	0.01
Corynebacterium pseudotuberculosis MB20	Mycoplasma pneumoniae M29	100	0.01
Corynebacterium pseudotuberculosis MB20	Ureaplasma parvum ATCC 27815	100	0.02
Corynebacterium pseudotuberculosis VD57	Mycoplasma genitalium G-37	100	0.01
Corynebacterium pseudotuberculosis VD57	Mycoplasma pneumoniae M29	100	0.01
Corynebacterium pseudotuberculosis VD57	Ureaplasma parvum ATCC 27815	100	0.02
Corynebacterium pseudotuberculosis 226	Mycoplasma genitalium G-37	100	0.01
Corynebacterium pseudotuberculosis 226	Mycoplasma pneumoniae M29	100	0.01
Corynebacterium pseudotuberculosis 226	Ureaplasma parvum ATCC 27815	100	0.02
Corynebacterium pseudotuberculosis 12C	Mycoplasma genitalium G-37	100	0.01
Corynebacterium pseudotuberculosis 12C	Mycoplasma pneumoniae M29	100	0.01
Corynebacterium pseudotuberculosis 12C	Ureaplasma parvum ATCC 27815	100	0.02
Corynebacterium pseudotuberculosis 29156	Mycoplasma genitalium G-37	100	0.01
Corynebacterium pseudotuberculosis 29156	Mycoplasma pneumoniae M29	100	0.01
Corynebacterium pseudotuberculosis 29156	Ureaplasma parvum ATCC 27815	100	0.02
Corynebacterium pseudotuberculosis 262	Mycoplasma genitalium G-37	100	0.01
Corynebacterium pseudotuberculosis 262	Mycoplasma pneumoniae M29	100	0.01
Corynebacterium pseudotuberculosis 262	Ureaplasma parvum ATCC 27815	100	0.02
Corynebacterium pseudotuberculosis E19	Mycoplasma genitalium G-37	100	0.01
Corynebacterium pseudotuberculosis E19	Mycoplasma pneumoniae M29	100	0.01
Corynebacterium pseudotuberculosis E19	Ureaplasma parvum ATCC 27815	100	0.02
Corynebacterium pseudotuberculosis PO269-5	Mycoplasma genitalium G-37	100	0.01
Corynebacterium pseudotuberculosis PO269-5	Mycoplasma pneumoniae M29	100	0.01
Corynebacterium pseudotuberculosis PO269-5	Ureaplasma parvum ATCC 27815	100	0.02
Corynebacterium pseudotuberculosis 1002B	Mycoplasma genitalium G-37	100	0.01
Corynebacterium pseudotuberculosis 1002B	Mycoplasma pneumoniae M29	100	0.01
Corynebacterium pseudotuberculosis 1002B	Ureaplasma parvum ATCC 27815	100	0.02
Corynebacterium pseudotuberculosis N1	Mycoplasma genitalium G-37	100	0.01
Corynebacterium pseudotuberculosis N1	Mycoplasma pneumoniae M29	100	0.01
Corynebacterium pseudotuberculosis N1	Ureaplasma parvum ATCC 27815	100	0.02
Corynebacterium pseudotuberculosis PA01	Mycoplasma genitalium G-37	100	0.01
Corynebacterium pseudotuberculosis PA01	Mycoplasma pneumoniae M29	100	0.01
Corynebacterium pseudotuberculosis PA01	Ureaplasma parvum ATCC 27815	100	0.02
Corynebacterium pseudotuberculosis MEX25	Mycoplasma genitalium G-37	100	0.01
Corynebacterium pseudotuberculosis MEX25	Mycoplasma pneumoniae M29	100	0.01
Corynebacterium pseudotuberculosis MEX25	Ureaplasma parvum ATCC 27815	100	0.02
Corynebacterium pseudotuberculosis PO222/4-1	Mycoplasma genitalium G-37	100	0.01
Corynebacterium pseudotuberculosis PO222/4-1	Mycoplasma pneumoniae M29	100	0.01
Corynebacterium pseudotuberculosis PO222/4-1	Ureaplasma parvum ATCC 27815	100	0.02
Corynebacterium pseudotuberculosis E56	Mycoplasma genitalium G-37	100	0.01
Corynebacterium pseudotuberculosis E56	Mycoplasma pneumoniae M29	100	0.01
Corynebacterium pseudotuberculosis E56	Ureaplasma parvum ATCC 27815	100	0.02
Corynebacterium pseudotuberculosis MB11	Mycoplasma genitalium G-37	100	0.01
Corynebacterium pseudotuberculosis MB11	Mycoplasma pneumoniae M29	100	0.01
Corynebacterium pseudotuberculosis MB11	Ureaplasma parvum ATCC 27815	100	0.02
Corynebacterium pseudotuberculosis MB14	Mycoplasma genitalium G-37	100	0.01
Corynebacterium pseudotuberculosis MB14	Mycoplasma pneumoniae M29	100	0.01
Corynebacterium pseudotuberculosis MB14	Ureaplasma parvum ATCC 27815	100	0.02
Corynebacterium pseudotuberculosis MB30	Mycoplasma genitalium G-37	100	0.01
Corynebacterium pseudotuberculosis MB30	Mycoplasma pneumoniae M29	100	0.01
Corynebacterium pseudotuberculosis MB30	Ureaplasma parvum ATCC 27815	100	0.02
Corynebacterium pseudotuberculosis MB66	Mycoplasma genitalium G-37	100	0.01
Corynebacterium pseudotuberculosis MB66	Mycoplasma pneumoniae M29	100	0.01
Corynebacterium pseudotuberculosis MB66	Ureaplasma parvum ATCC 27815	100	0.02
Corynebacterium pseudotuberculosis E55	Mycoplasma genitalium G-37	100	0.01
Corynebacterium pseudotuberculosis E55	Mycoplasma pneumoniae M29	100	0.01
Corynebacterium pseudotuberculosis E55	Ureaplasma parvum ATCC 27815	100	0.02
Corynebacterium pseudotuberculosis MEX9	Mycoplasma genitalium G-37	100	0.01
Corynebacterium pseudotuberculosis MEX9	Mycoplasma pneumoniae M29	100	0.01
Corynebacterium pseudotuberculosis MEX9	Ureaplasma parvum ATCC 27815	100	0.02
Corynebacterium pseudotuberculosis PA02	Mycoplasma genitalium G-37	100	0.01
Corynebacterium pseudotuberculosis PA02	Mycoplasma pneumoniae M29	100	0.01
Corynebacterium pseudotuberculosis PA02	Ureaplasma parvum ATCC 27815	100	0.02
Corynebacterium pseudotuberculosis T1	Mycoplasma genitalium G-37	100	0.01
Corynebacterium pseudotuberculosis T1	Mycoplasma pneumoniae M29	100	0.01
Corynebacterium pseudotuberculosis T1	Ureaplasma parvum ATCC 27815	100	0.02
Corynebacterium pseudotuberculosis Cp13	Mycoplasma genitalium G-37	100	0.01
Corynebacterium pseudotuberculosis Cp13	Mycoplasma pneumoniae M29	100	0.01
Corynebacterium pseudotuberculosis Cp13	Ureaplasma parvum ATCC 27815	100	0.02
Corynebacterium pseudotuberculosis MEX29	Mycoplasma genitalium G-37	100	0.01
Corynebacterium pseudotuberculosis MEX29	Mycoplasma pneumoniae M29	100	0.01
Corynebacterium pseudotuberculosis MEX29	Ureaplasma parvum ATCC 27815	100	0.02
Corynebacterium pseudotuberculosis 34	Mycoplasma genitalium G-37	100	0.01
Corynebacterium pseudotuberculosis 34	Mycoplasma pneumoniae M29	100	0.01
Corynebacterium pseudotuberculosis 34	Ureaplasma parvum ATCC 27815	100	0.02
Corynebacterium pseudotuberculosis 32	Mycoplasma genitalium G-37	100	0.01
Corynebacterium pseudotuberculosis 32	Mycoplasma pneumoniae M29	100	0.01
Corynebacterium pseudotuberculosis 32	Ureaplasma parvum ATCC 27815	100	0.02
Corynebacterium pseudotuberculosis 33	Mycoplasma genitalium G-37	100	0.01
Corynebacterium pseudotuberculosis 33	Mycoplasma pneumoniae M29	100	0.01
Corynebacterium pseudotuberculosis 33	Ureaplasma parvum ATCC 27815	100	0.02
Corynebacterium pseudotuberculosis 35	Mycoplasma genitalium G-37	100	0.01
Corynebacterium pseudotuberculosis 35	Mycoplasma pneumoniae M29	100	0.01
Corynebacterium pseudotuberculosis 35	Ureaplasma parvum ATCC 27815	100	0.02
Corynebacterium pseudotuberculosis 36	Mycoplasma genitalium G-37	100	0.01
Corynebacterium pseudotuberculosis 36	Mycoplasma pneumoniae M29	100	0.01
Corynebacterium pseudotuberculosis 36	Ureaplasma parvum ATCC 27815	100	0.02
Corynebacterium pseudotuberculosis 38	Mycoplasma genitalium G-37	100	0.01
Corynebacterium pseudotuberculosis 38	Mycoplasma pneumoniae M29	100	0.01
Corynebacterium pseudotuberculosis 38	Ureaplasma parvum ATCC 27815	100	0.02
Corynebacterium pseudotuberculosis 43	Mycoplasma genitalium G-37	100	0.01
Corynebacterium pseudotuberculosis 43	Mycoplasma pneumoniae M29	100	0.01
Corynebacterium pseudotuberculosis 43	Ureaplasma parvum ATCC 27815	100	0.02
Corynebacterium pseudotuberculosis 46	Mycoplasma genitalium G-37	100	0.01
Corynebacterium pseudotuberculosis 46	Mycoplasma pneumoniae M29	100	0.01
Corynebacterium pseudotuberculosis 46	Ureaplasma parvum ATCC 27815	100	0.02
Corynebacterium pseudotuberculosis 48	Mycoplasma genitalium G-37	100	0.01
Corynebacterium pseudotuberculosis 48	Mycoplasma pneumoniae M29	100	0.01
Corynebacterium pseudotuberculosis 48	Ureaplasma parvum ATCC 27815	100	0.02
Mycoplasma genitalium M2321	Leuconostoc mesenteroides ATCC 8293	97.7	0.02
Mycoplasma genitalium M2321	Staphylococcus aureus DSM 20231	100	0.02
Mycoplasma genitalium M2321	Staphylococcus carnosus LTH 3730	100	0.02
Mycoplasma genitalium M2321	Staphylococcus haemolyticus JCSC1435	100	0.01
Mycoplasma genitalium M2321	Staphylococcus xylosus HKUOPL8	100	0.01
Mycoplasma genitalium M2321	Staphylococcus schleiferi 2317-03	100	0.02
Mycoplasma genitalium M2321	Moorella thermoacetica DSM 521	96.43	0.01
Mycoplasma genitalium M2321	Lactobacillus paracasei JCM 8130	100	0.01
Mycoplasma genitalium M2321	Listeria ivanovii WSLC 30151	100	0.02
Mycoplasma genitalium M2321	Trueperella pyogenes TP6375	100	0.01
Mycoplasma genitalium M2321	Corynebacterium diphtheriae 31A	100	0.01
Mycoplasma genitalium M2321	Corynebacterium pseudotuberculosis 39	100	0.01
Mycoplasma genitalium M2321	Staphylococcus lugdunensis HKU09-01	100	0.02
Mycoplasma genitalium M2321	Staphylococcus saprophyticus ATCC 15305	100	0.02
Mycoplasma genitalium M2321	Desulfitobacterium hafniense DCB-2	96.43	0.01
Mycoplasma genitalium M2321	Paenibacillus mucilaginosus K02	96.51	0.01
Mycoplasma genitalium M2321	Corynebacterium ulcerans BR-AD22	100	0.01
Mycoplasma genitalium M2321	Pediococcus claussenii ATCC BAA-344	100	0.02
Mycoplasma genitalium M2321	Staphylococcus equorum KS1039	100	0.02
Mycoplasma genitalium M2321	Lactobacillus backii TMW 1.1989	100	0.01
Mycoplasma genitalium M6282	Leuconostoc mesenteroides ATCC 8293	97.7	0.02
Mycoplasma genitalium M6282	Staphylococcus aureus DSM 20231	100	0.02
Mycoplasma genitalium M6282	Staphylococcus carnosus LTH 3730	100	0.02
Mycoplasma genitalium M6282	Staphylococcus haemolyticus JCSC1435	100	0.01
Mycoplasma genitalium M6282	Staphylococcus xylosus HKUOPL8	100	0.01
Mycoplasma genitalium M6282	Staphylococcus schleiferi 2317-03	100	0.02
Mycoplasma genitalium M6282	Moorella thermoacetica DSM 521	96.43	0.01
Mycoplasma genitalium M6282	Lactobacillus paracasei JCM 8130	100	0.01
Mycoplasma genitalium M6282	Listeria ivanovii WSLC 30151	100	0.02
Mycoplasma genitalium M6282	Trueperella pyogenes TP6375	100	0.01
Mycoplasma genitalium M6282	Corynebacterium diphtheriae 31A	100	0.01
Mycoplasma genitalium M6282	Corynebacterium pseudotuberculosis 39	100	0.01
Mycoplasma genitalium M6282	Staphylococcus lugdunensis HKU09-01	100	0.02
Mycoplasma genitalium M6282	Staphylococcus saprophyticus ATCC 15305	100	0.02
Mycoplasma genitalium M6282	Desulfitobacterium hafniense DCB-2	96.43	0.01
Mycoplasma genitalium M6282	Paenibacillus mucilaginosus K02	96.51	0.01
Mycoplasma genitalium M6282	Corynebacterium ulcerans BR-AD22	100	0.01
Mycoplasma genitalium M6282	Pediococcus claussenii ATCC BAA-344	100	0.02
Mycoplasma genitalium M6282	Staphylococcus equorum KS1039	100	0.02
Mycoplasma genitalium M6282	Lactobacillus backii TMW 1.1989	100	0.01
Mycoplasma genitalium M6320	Leuconostoc mesenteroides ATCC 8293	97.7	0.02
Mycoplasma genitalium M6320	Staphylococcus aureus DSM 20231	100	0.02
Mycoplasma genitalium M6320	Staphylococcus carnosus LTH 3730	100	0.02
Mycoplasma genitalium M6320	Staphylococcus haemolyticus JCSC1435	100	0.01
Mycoplasma genitalium M6320	Staphylococcus xylosus HKUOPL8	100	0.01
Mycoplasma genitalium M6320	Staphylococcus schleiferi 2317-03	100	0.02
Mycoplasma genitalium M6320	Moorella thermoacetica DSM 521	96.43	0.01
Mycoplasma genitalium M6320	Lactobacillus paracasei JCM 8130	100	0.01
Mycoplasma genitalium M6320	Listeria ivanovii WSLC 30151	100	0.02
Mycoplasma genitalium M6320	Trueperella pyogenes TP6375	100	0.01
Mycoplasma genitalium M6320	Corynebacterium diphtheriae 31A	100	0.01
Mycoplasma genitalium M6320	Corynebacterium pseudotuberculosis 39	100	0.01
Mycoplasma genitalium M6320	Staphylococcus lugdunensis HKU09-01	100	0.02
Mycoplasma genitalium M6320	Staphylococcus saprophyticus ATCC 15305	100	0.02
Mycoplasma genitalium M6320	Desulfitobacterium hafniense DCB-2	96.43	0.01
Mycoplasma genitalium M6320	Paenibacillus mucilaginosus K02	96.51	0.01
Mycoplasma genitalium M6320	Corynebacterium ulcerans BR-AD22	100	0.01
Mycoplasma genitalium M6320	Pediococcus claussenii ATCC BAA-344	100	0.02
Mycoplasma genitalium M6320	Staphylococcus equorum KS1039	100	0.02
Mycoplasma genitalium M6320	Lactobacillus backii TMW 1.1989	100	0.01
Mycoplasma genitalium M2288	Leuconostoc mesenteroides ATCC 8293	97.7	0.02
Mycoplasma genitalium M2288	Staphylococcus aureus DSM 20231	100	0.02
Mycoplasma genitalium M2288	Staphylococcus carnosus LTH 3730	100	0.02
Mycoplasma genitalium M2288	Staphylococcus haemolyticus JCSC1435	100	0.01
Mycoplasma genitalium M2288	Staphylococcus xylosus HKUOPL8	100	0.01
Mycoplasma genitalium M2288	Staphylococcus schleiferi 2317-03	100	0.02
Mycoplasma genitalium M2288	Moorella thermoacetica DSM 521	96.43	0.01
Mycoplasma genitalium M2288	Lactobacillus paracasei JCM 8130	100	0.01
Mycoplasma genitalium M2288	Listeria ivanovii WSLC 30151	100	0.02
Mycoplasma genitalium M2288	Trueperella pyogenes TP6375	100	0.01
Mycoplasma genitalium M2288	Corynebacterium diphtheriae 31A	100	0.01
Mycoplasma genitalium M2288	Corynebacterium pseudotuberculosis 39	100	0.01
Mycoplasma genitalium M2288	Staphylococcus lugdunensis HKU09-01	100	0.02
Mycoplasma genitalium M2288	Staphylococcus saprophyticus ATCC 15305	100	0.02
Mycoplasma genitalium M2288	Desulfitobacterium hafniense DCB-2	96.43	0.01
Mycoplasma genitalium M2288	Paenibacillus mucilaginosus K02	96.51	0.01
Mycoplasma genitalium M2288	Corynebacterium ulcerans BR-AD22	100	0.01
Mycoplasma genitalium M2288	Pediococcus claussenii ATCC BAA-344	100	0.02
Mycoplasma genitalium M2288	Staphylococcus equorum KS1039	100	0.02
Mycoplasma genitalium M2288	Lactobacillus backii TMW 1.1989	100	0.01
Mycoplasma hyopneumoniae 7448	Methanosarcina mazei S-6	100	0.01
Mycoplasma hyopneumoniae 168	Collimonas pratensis Ter91	100	0.01
Mycoplasma hyopneumoniae 168-L	Methanosarcina barkeri MS	99.75	0.01
Mycoplasma mycoides Gladysdale	Mycoplasma bovis PG45	96.71	10.97
Mycoplasma mycoides izsam_mm5713	Mycoplasma bovis PG45	96.74	10.82
Mycoplasma mycoides Ben1	Mycoplasma bovis PG45	96.66	9.06
Mycoplasma mycoides Ben50	Mycoplasma bovis PG45	96.72	9.31
Mycoplasma mycoides Ben181	Mycoplasma bovis PG45	96.76	9.4
Mycoplasma mycoides Ben326	Mycoplasma bovis PG45	96.56	7.97
Mycoplasma mycoides Ben468	Mycoplasma bovis PG45	96.77	9.47
Mycoplasma mycoides T1/44	Mycoplasma bovis PG45	96.68	10.96
Mycoplasma pneumoniae M129	Staphylococcus aureus DSM 20231	100	0.02
Mycoplasma pneumoniae M129	Staphylococcus carnosus LTH 3730	100	0.02
Mycoplasma pneumoniae M129	Staphylococcus haemolyticus JCSC1435	100	0.01
Mycoplasma pneumoniae M129	Staphylococcus xylosus HKUOPL8	100	0.01
Mycoplasma pneumoniae M129	Staphylococcus schleiferi 2317-03	100	0.02
Mycoplasma pneumoniae M129	Moorella thermoacetica DSM 521	96.43	0.01
Mycoplasma pneumoniae M129	Listeria ivanovii WSLC 30151	100	0.02
Mycoplasma pneumoniae M129	Listeria monocytogenes N1-011A	100	0.01
Mycoplasma pneumoniae M129	Trueperella pyogenes TP6375	100	0.01
Mycoplasma pneumoniae M129	Corynebacterium diphtheriae 31A	100	0.01
Mycoplasma pneumoniae M129	Corynebacterium glutamicum ATCC 13032	100	0.01
Mycoplasma pneumoniae M129	Corynebacterium pseudotuberculosis 39	100	0.01
Mycoplasma pneumoniae M129	Staphylococcus lugdunensis HKU09-01	100	0.02
Mycoplasma pneumoniae M129	Staphylococcus saprophyticus ATCC 15305	100	0.02
Mycoplasma pneumoniae M129	Corynebacterium ulcerans BR-AD22	100	0.01
Mycoplasma pneumoniae M129	Staphylococcus equorum KS1039	100	0.02
Mycoplasma pneumoniae FH	Staphylococcus aureus DSM 20231	100	0.02
Mycoplasma pneumoniae FH	Staphylococcus aureus DSM 20231	100	0.02
Mycoplasma pneumoniae FH	Staphylococcus haemolyticus JCSC1435	100	0.01
Mycoplasma pneumoniae FH	Staphylococcus xylosus HKUOPL8	100	0.01
Mycoplasma pneumoniae FH	Staphylococcus schleiferi 2317-03	100	0.02
Mycoplasma pneumoniae FH	Moorella thermoacetica DSM 521	96.43	0.01
Mycoplasma pneumoniae FH	Listeria ivanovii WSLC 30151	100	0.02
Mycoplasma pneumoniae FH	Listeria monocytogenes N1-011A	100	0.01
Mycoplasma pneumoniae FH	Trueperella pyogenes TP6375	100	0.01
Mycoplasma pneumoniae FH	Corynebacterium diphtheriae 31A	100	0.01
Mycoplasma pneumoniae FH	Corynebacterium glutamicum ATCC 13032	100	0.01
Mycoplasma pneumoniae FH	Corynebacterium pseudotuberculosis 39	100	0.01
Mycoplasma pneumoniae FH	Staphylococcus lugdunensis HKU09-01	100	0.02
Mycoplasma pneumoniae FH	Staphylococcus saprophyticus ATCC 15305	100	0.02
Mycoplasma pneumoniae FH	Corynebacterium ulcerans BR-AD22	100	0.01
Mycoplasma pneumoniae FH	Staphylococcus equorum KS1039	100	0.02
Mycoplasma pneumoniae 309	Staphylococcus aureus DSM 20231	100	0.02
Mycoplasma pneumoniae 309	Staphylococcus carnosus LTH 3730	100	0.02
Mycoplasma pneumoniae 309	Staphylococcus haemolyticus JCSC1435	100	0.01
Mycoplasma pneumoniae 309	Staphylococcus xylosus HKUOPL8	100	0.01
Mycoplasma pneumoniae 309	Staphylococcus schleiferi 2317-03	100	0.02
Mycoplasma pneumoniae 309	Moorella thermoacetica DSM 521	96.43	0.01
Mycoplasma pneumoniae 309	Listeria ivanovii WSLC 30151	100	0.02
Mycoplasma pneumoniae 309	Listeria monocytogenes N1-011A	100	0.01
Mycoplasma pneumoniae 309	Trueperella pyogenes TP6375	100	0.01
Mycoplasma pneumoniae 309	Corynebacterium diphtheriae 31A	100	0.01
Mycoplasma pneumoniae 309	Corynebacterium glutamicum ATCC 13032	100	0.01
Mycoplasma pneumoniae 309	Corynebacterium pseudotuberculosis 39	100	0.01
Mycoplasma pneumoniae 309	Staphylococcus lugdunensis HKU09-01	100	0.02
Mycoplasma pneumoniae 309	Staphylococcus saprophyticus ATCC 15305	100	0.02
Mycoplasma pneumoniae 309	Corynebacterium ulcerans BR-AD22	100	0.01
Mycoplasma pneumoniae 309	Staphylococcus equorum KS1039	100	0.02
Mycoplasma pneumoniae PO1	Staphylococcus aureus DSM 20231	100	0.02
Mycoplasma pneumoniae PO1	Staphylococcus carnosus LTH 3730	100	0.02
Mycoplasma pneumoniae PO1	Staphylococcus haemolyticus JCSC1435	100	0.01
Mycoplasma pneumoniae PO1	Staphylococcus xylosus HKUOPL8	100	0.01
Mycoplasma pneumoniae PO1	Staphylococcus schleiferi 2317-03	100	0.02
Mycoplasma pneumoniae PO1	Moorella thermoacetica DSM 521	96.43	0.01
Mycoplasma pneumoniae PO1	Listeria ivanovii WSLC 30151	100	0.02
Mycoplasma pneumoniae PO1	Listeria monocytogenes N1-011A	100	0.01
Mycoplasma pneumoniae PO1	Trueperella pyogenes TP6375	100	0.01
Mycoplasma pneumoniae PO1	Corynebacterium diphtheriae 31A	100	0.01
Mycoplasma pneumoniae PO1	Corynebacterium glutamicum ATCC 13032	100	0.01
Mycoplasma pneumoniae PO1	Corynebacterium pseudotuberculosis 39	100	0.01
Mycoplasma pneumoniae PO1	Staphylococcus lugdunensis HKU09-01	100	0.02
Mycoplasma pneumoniae PO1	Staphylococcus saprophyticus ATCC 15305	100	0.02
Mycoplasma pneumoniae PO1	Corynebacterium ulcerans BR-AD22	100	0.01
Mycoplasma pneumoniae PO1	Staphylococcus equorum KS1039	100	0.02
Mycoplasma pneumoniae PI 1428	Staphylococcus aureus DSM 20231	100	0.02
Mycoplasma pneumoniae PI 1428	Staphylococcus carnosus LTH 3730	100	0.02
Mycoplasma pneumoniae PI 1428	Staphylococcus haemolyticus JCSC1435	100	0.01
Mycoplasma pneumoniae PI 1428	Staphylococcus xylosus HKUOPL8	100	0.01
Mycoplasma pneumoniae PI 1428	Staphylococcus schleiferi 2317-03	100	0.02
Mycoplasma pneumoniae PI 1428	Moorella thermoacetica DSM 521	96.43	0.01
Mycoplasma pneumoniae PI 1428	Listeria ivanovii WSLC 30151	100	0.02
Mycoplasma pneumoniae PI 1428	Listeria monocytogenes N1-011A	100	0.01
Mycoplasma pneumoniae PI 1428	Trueperella pyogenes TP6375	100	0.01
Mycoplasma pneumoniae PI 1428	Corynebacterium diphtheriae 31A	100	0.01
Mycoplasma pneumoniae PI 1428	Corynebacterium glutamicum ATCC 13032	100	0.01
Mycoplasma pneumoniae PI 1428	Corynebacterium pseudotuberculosis 39	100	0.01
Mycoplasma pneumoniae PI 1428	Staphylococcus lugdunensis HKU09-01	100	0.02
Mycoplasma pneumoniae PI 1428	Staphylococcus saprophyticus ATCC 15305	100	0.02
Mycoplasma pneumoniae PI 1428	Corynebacterium ulcerans BR-AD22	100	0.01
Mycoplasma pneumoniae PI 1428	Staphylococcus equorum KS1039	100	0.02
Mycoplasma pneumoniae M129-B7	Staphylococcus aureus DSM 20231	100	0.02
Mycoplasma pneumoniae M129-B7	Staphylococcus carnosus LTH 3730	100	0.02
Mycoplasma pneumoniae M129-B7	Staphylococcus haemolyticus JCSC1435	100	0.01
Mycoplasma pneumoniae M129-B7	Staphylococcus xylosus HKUOPL8	100	0.01
Mycoplasma pneumoniae M129-B7	Staphylococcus schleiferi 2317-03	100	0.02
Mycoplasma pneumoniae M129-B7	Moorella thermoacetica DSM 521	96.43	0.01
Mycoplasma pneumoniae M129-B7	Listeria ivanovii WSLC 30151	100	0.02
Mycoplasma pneumoniae M129-B7	Listeria monocytogenes N1-011A	100	0.01
Mycoplasma pneumoniae M129-B7	Trueperella pyogenes TP6375	100	0.01
Mycoplasma pneumoniae M129-B7	Corynebacterium diphtheriae 31A	100	0.01
Mycoplasma pneumoniae M129-B7	Corynebacterium glutamicum ATCC 13032	100	0.01
Mycoplasma pneumoniae M129-B7	Corynebacterium pseudotuberculosis 39	100	0.01
Mycoplasma pneumoniae M129-B7	Staphylococcus lugdunensis HKU09-01	100	0.02
Mycoplasma pneumoniae M129-B7	Staphylococcus saprophyticus ATCC 15305	100	0.02
Mycoplasma pneumoniae M129-B7	Corynebacterium ulcerans BR-AD22	100	0.01
Mycoplasma pneumoniae M129-B7	Staphylococcus equorum KS1039	100	0.02
Mycoplasma pneumoniae 19294	Staphylococcus aureus DSM 20231	100	0.02
Mycoplasma pneumoniae 19294	Staphylococcus carnosus LTH 3730	100	0.02
Mycoplasma pneumoniae 19294	Staphylococcus haemolyticus JCSC1435	100	0.01
Mycoplasma pneumoniae 19294	Staphylococcus xylosus HKUOPL8	100	0.01
Mycoplasma pneumoniae 19294	Staphylococcus schleiferi 2317-03	100	0.02
Mycoplasma pneumoniae 19294	Moorella thermoacetica DSM 521	96.43	0.01
Mycoplasma pneumoniae 19294	Listeria ivanovii WSLC 30151	100	0.02
Mycoplasma pneumoniae 19294	Listeria monocytogenes N1-011A	100	0.01
Mycoplasma pneumoniae 19294	Trueperella pyogenes TP6375	100	0.01
Mycoplasma pneumoniae 19294	Corynebacterium diphtheriae 31A	100	0.01
Mycoplasma pneumoniae 19294	Corynebacterium glutamicum ATCC 13032	100	0.01
Mycoplasma pneumoniae 19294	Corynebacterium pseudotuberculosis 39	100	0.01
Mycoplasma pneumoniae 19294	Staphylococcus lugdunensis HKU09-01	100	0.02
Mycoplasma pneumoniae 19294	Staphylococcus saprophyticus ATCC 15305	100	0.02
Mycoplasma pneumoniae 19294	Corynebacterium ulcerans BR-AD22	100	0.01
Mycoplasma pneumoniae 19294	Staphylococcus equorum KS1039	100	0.02
Mycoplasma pneumoniae 39443	Staphylococcus aureus DSM 20231	100	0.02
Mycoplasma pneumoniae 39443	Staphylococcus carnosus LTH 3730	100	0.02
Mycoplasma pneumoniae 39443	Staphylococcus haemolyticus JCSC1435	100	0.01
Mycoplasma pneumoniae 39443	Staphylococcus xylosus HKUOPL8	100	0.01
Mycoplasma pneumoniae 39443	Staphylococcus schleiferi 2317-03	100	0.02
Mycoplasma pneumoniae 39443	Moorella thermoacetica DSM 521	96.43	0.01
Mycoplasma pneumoniae 39443	Listeria ivanovii WSLC 30151	100	0.02
Mycoplasma pneumoniae 39443	Listeria monocytogenes N1-011A	100	0.01
Mycoplasma pneumoniae 39443	Trueperella pyogenes TP6375	100	0.01
Mycoplasma pneumoniae 39443	Corynebacterium diphtheriae 31A	100	0.01
Mycoplasma pneumoniae 39443	Corynebacterium glutamicum ATCC 13032	100	0.01
Mycoplasma pneumoniae 39443	Corynebacterium pseudotuberculosis 39	100	0.01
Mycoplasma pneumoniae 39443	Staphylococcus lugdunensis HKU09-01	100	0.02
Mycoplasma pneumoniae 39443	Staphylococcus saprophyticus ATCC 15305	100	0.02
Mycoplasma pneumoniae 39443	Corynebacterium ulcerans BR-AD22	100	0.01
Mycoplasma pneumoniae 39443	Staphylococcus equorum KS1039	100	0.02
Mycoplasma pneumoniae 51494	Staphylococcus aureus DSM 20231	100	0.02
Mycoplasma pneumoniae 51494	Staphylococcus carnosus LTH 3730	100	0.02
Mycoplasma pneumoniae 51494	Staphylococcus haemolyticus JCSC1435	100	0.01
Mycoplasma pneumoniae 51494	Staphylococcus xylosus HKUOPL8	100	0.01
Mycoplasma pneumoniae 51494	Staphylococcus schleiferi 2317-03	100	0.02
Mycoplasma pneumoniae 51494	Moorella thermoacetica DSM 521	96.43	0.01
Mycoplasma pneumoniae 51494	Listeria ivanovii WSLC 30151	100	0.02
Mycoplasma pneumoniae 51494	Listeria monocytogenes N1-011A	100	0.01
Mycoplasma pneumoniae 51494	Trueperella pyogenes TP6375	100	0.01
Mycoplasma pneumoniae 51494	Corynebacterium diphtheriae 31A	100	0.01
Mycoplasma pneumoniae 51494	Corynebacterium glutamicum ATCC 13032	100	0.01
Mycoplasma pneumoniae 51494	Corynebacterium pseudotuberculosis 39	100	0.01
Mycoplasma pneumoniae 51494	Staphylococcus lugdunensis HKU09-01	100	0.02
Mycoplasma pneumoniae 51494	Staphylococcus saprophyticus ATCC 15305	100	0.02
Mycoplasma pneumoniae 51494	Corynebacterium ulcerans BR-AD22	100	0.01
Mycoplasma pneumoniae 51494	Staphylococcus equorum KS1039	100	0.02
Mycoplasma pneumoniae 54089	Staphylococcus aureus DSM 20231	100	0.02
Mycoplasma pneumoniae 54089	Staphylococcus carnosus LTH 3730	100	0.02
Mycoplasma pneumoniae 54089	Staphylococcus haemolyticus JCSC1435	100	0.01
Mycoplasma pneumoniae 54089	Staphylococcus xylosus HKUOPL8	100	0.01
Mycoplasma pneumoniae 54089	Staphylococcus schleiferi 2317-03	100	0.02
Mycoplasma pneumoniae 54089	Moorella thermoacetica DSM 521	96.43	0.01
Mycoplasma pneumoniae 54089	Listeria ivanovii WSLC 30151	100	0.02
Mycoplasma pneumoniae 54089	Listeria monocytogenes N1-011A	100	0.01
Mycoplasma pneumoniae 54089	Trueperella pyogenes TP6375	100	0.01
Mycoplasma pneumoniae 54089	Corynebacterium diphtheriae 31A	100	0.01
Mycoplasma pneumoniae 54089	Corynebacterium glutamicum ATCC 13032	100	0.01
Mycoplasma pneumoniae 54089	Corynebacterium pseudotuberculosis 39	100	0.01
Mycoplasma pneumoniae 54089	Staphylococcus lugdunensis HKU09-01	100	0.02
Mycoplasma pneumoniae 54089	Staphylococcus saprophyticus ATCC 15305	100	0.02
Mycoplasma pneumoniae 54089	Corynebacterium ulcerans BR-AD22	100	0.01
Mycoplasma pneumoniae 54089	Staphylococcus equorum KS1039	100	0.02
Mycoplasma pneumoniae 54524	Staphylococcus aureus DSM 20231	100	0.02
Mycoplasma pneumoniae 54524	Staphylococcus carnosus LTH 3730	100	0.02
Mycoplasma pneumoniae 54524	Staphylococcus haemolyticus JCSC1435	100	0.01
Mycoplasma pneumoniae 54524	Staphylococcus xylosus HKUOPL8	100	0.01
Mycoplasma pneumoniae 54524	Staphylococcus schleiferi 2317-03	100	0.02
Mycoplasma pneumoniae 54524	Moorella thermoacetica DSM 521	96.43	0.01
Mycoplasma pneumoniae 54524	Listeria ivanovii WSLC 30151	100	0.02
Mycoplasma pneumoniae 54524	Listeria monocytogenes N1-011A	100	0.01
Mycoplasma pneumoniae 54524	Trueperella pyogenes TP6375	100	0.01
Mycoplasma pneumoniae 54524	Corynebacterium diphtheriae 31A	100	0.01
Mycoplasma pneumoniae 54524	Corynebacterium glutamicum ATCC 13032	100	0.01
Mycoplasma pneumoniae 54524	Corynebacterium pseudotuberculosis 39	100	0.01
Mycoplasma pneumoniae 54524	Staphylococcus lugdunensis HKU09-01	100	0.02
Mycoplasma pneumoniae 54524	Staphylococcus saprophyticus ATCC 15305	100	0.02
Mycoplasma pneumoniae 54524	Corynebacterium ulcerans BR-AD22	100	0.01
Mycoplasma pneumoniae 54524	Staphylococcus equorum KS1039	100	0.02
Mycoplasma pneumoniae 85084	Staphylococcus aureus DSM 20231	100	0.02
Mycoplasma pneumoniae 85084	Staphylococcus carnosus LTH 3730	100	0.02
Mycoplasma pneumoniae 85084	Staphylococcus haemolyticus JCSC1435	100	0.01
Mycoplasma pneumoniae 85084	Staphylococcus xylosus HKUOPL8	100	0.01
Mycoplasma pneumoniae 85084	Staphylococcus schleiferi 2317-03	100	0.02
Mycoplasma pneumoniae 85084	Moorella thermoacetica DSM 521	96.43	0.01
Mycoplasma pneumoniae 85084	Listeria ivanovii WSLC 30151	100	0.02
Mycoplasma pneumoniae 85084	Listeria monocytogenes N1-011A	100	0.01
Mycoplasma pneumoniae 85084	Trueperella pyogenes TP6375	100	0.01
Mycoplasma pneumoniae 85084	Corynebacterium diphtheriae 31A	100	0.01
Mycoplasma pneumoniae 85084	Corynebacterium glutamicum ATCC 13032	100	0.01
Mycoplasma pneumoniae 85084	Corynebacterium pseudotuberculosis 39	100	0.01
Mycoplasma pneumoniae 85084	Staphylococcus lugdunensis HKU09-01	100	0.02
Mycoplasma pneumoniae 85084	Staphylococcus saprophyticus ATCC 15305	100	0.02
Mycoplasma pneumoniae 85084	Corynebacterium ulcerans BR-AD22	100	0.01
Mycoplasma pneumoniae 85084	Staphylococcus equorum KS1039	100	0.02
Mycoplasma pneumoniae 85138	Staphylococcus aureus DSM 20231	100	0.02
Mycoplasma pneumoniae 85138	Staphylococcus carnosus LTH 3730	100	0.02
Mycoplasma pneumoniae 85138	Staphylococcus haemolyticus JCSC1435	100	0.01
Mycoplasma pneumoniae 85138	Staphylococcus xylosus HKUOPL8	100	0.01
Mycoplasma pneumoniae 85138	Staphylococcus schleiferi 2317-03	100	0.02
Mycoplasma pneumoniae 85138	Moorella thermoacetica DSM 521	96.43	0.01
Mycoplasma pneumoniae 85138	Listeria ivanovii WSLC 30151	100	0.02
Mycoplasma pneumoniae 85138	Listeria monocytogenes N1-011A	100	0.01
Mycoplasma pneumoniae 85138	Trueperella pyogenes TP6375	100	0.01
Mycoplasma pneumoniae 85138	Corynebacterium diphtheriae 31A	100	0.01
Mycoplasma pneumoniae 85138	Corynebacterium glutamicum ATCC 13032	100	0.01
Mycoplasma pneumoniae 85138	Corynebacterium pseudotuberculosis 39	100	0.01
Mycoplasma pneumoniae 85138	Staphylococcus lugdunensis HKU09-01	100	0.02
Mycoplasma pneumoniae 85138	Staphylococcus saprophyticus ATCC 15305	100	0.02
Mycoplasma pneumoniae 85138	Corynebacterium ulcerans BR-AD22	100	0.01
Mycoplasma pneumoniae 85138	Staphylococcus equorum KS1039	100	0.02
Mycoplasma pneumoniae FH	Staphylococcus aureus DSM 20231	100	0.02
Mycoplasma pneumoniae FH	Staphylococcus carnosus LTH 3730	100	0.02
Mycoplasma pneumoniae FH	Staphylococcus haemolyticus JCSC1435	100	0.01
Mycoplasma pneumoniae FH	Staphylococcus xylosus HKUOPL8	100	0.01
Mycoplasma pneumoniae FH	Staphylococcus schleiferi 2317-03	100	0.02
Mycoplasma pneumoniae FH	Moorella thermoacetica DSM 521	96.43	0.01
Mycoplasma pneumoniae FH	Listeria ivanovii WSLC 30151	100	0.02
Mycoplasma pneumoniae FH	Listeria monocytogenes N1-011A	100	0.01
Mycoplasma pneumoniae FH	Trueperella pyogenes TP6375	100	0.01
Mycoplasma pneumoniae FH	Corynebacterium diphtheriae 31A	100	0.01
Mycoplasma pneumoniae FH	Corynebacterium glutamicum ATCC 13032	100	0.01
Mycoplasma pneumoniae FH	Corynebacterium pseudotuberculosis 39	100	0.01
Mycoplasma pneumoniae FH	Staphylococcus lugdunensis HKU09-01	100	0.02
Mycoplasma pneumoniae FH	Staphylococcus saprophyticus ATCC 15305	100	0.02
Mycoplasma pneumoniae FH	Corynebacterium ulcerans BR-AD22	100	0.01
Mycoplasma pneumoniae FH	Staphylococcus equorum KS1039	100	0.02
Mycoplasma pneumoniae M1139	Staphylococcus aureus DSM 20231	100	0.02
Mycoplasma pneumoniae M1139	Staphylococcus carnosus LTH 3730	100	0.02
Mycoplasma pneumoniae M1139	Staphylococcus haemolyticus JCSC1435	100	0.01
Mycoplasma pneumoniae M1139	Staphylococcus xylosus HKUOPL8	100	0.01
Mycoplasma pneumoniae M1139	Staphylococcus schleiferi 2317-03	100	0.02
Mycoplasma pneumoniae M1139	Moorella thermoacetica DSM 521	96.43	0.01
Mycoplasma pneumoniae M1139	Listeria ivanovii WSLC 30151	100	0.02
Mycoplasma pneumoniae M1139	Listeria monocytogenes N1-011A	100	0.01
Mycoplasma pneumoniae M1139	Trueperella pyogenes TP6375	100	0.01
Mycoplasma pneumoniae M1139	Corynebacterium diphtheriae 31A	100	0.01
Mycoplasma pneumoniae M1139	Corynebacterium glutamicum ATCC 13032	100	0.01
Mycoplasma pneumoniae M1139	Corynebacterium pseudotuberculosis 39	100	0.01
Mycoplasma pneumoniae M1139	Staphylococcus lugdunensis HKU09-01	100	0.02
Mycoplasma pneumoniae M1139	Staphylococcus saprophyticus ATCC 15305	100	0.02
Mycoplasma pneumoniae M1139	Corynebacterium ulcerans BR-AD22	100	0.01
Mycoplasma pneumoniae M1139	Staphylococcus equorum KS1039	100	0.02
Mycoplasma pneumoniae M2192	Staphylococcus aureus DSM 20231	100	0.02
Mycoplasma pneumoniae M2192	Staphylococcus carnosus LTH 3730	100	0.02
Mycoplasma pneumoniae M2192	Staphylococcus haemolyticus JCSC1435	100	0.01
Mycoplasma pneumoniae M2192	Staphylococcus xylosus HKUOPL8	100	0.01
Mycoplasma pneumoniae M2192	Staphylococcus schleiferi 2317-03	100	0.02
Mycoplasma pneumoniae M2192	Moorella thermoacetica DSM 521	96.43	0.01
Mycoplasma pneumoniae M2192	Listeria ivanovii WSLC 30151	100	0.02
Mycoplasma pneumoniae M2192	Listeria monocytogenes N1-011A	100	0.01
Mycoplasma pneumoniae M2192	Trueperella pyogenes TP6375	100	0.01
Mycoplasma pneumoniae M2192	Corynebacterium diphtheriae 31A	100	0.01
Mycoplasma pneumoniae M2192	Corynebacterium glutamicum ATCC 13032	100	0.01
Mycoplasma pneumoniae M2192	Corynebacterium pseudotuberculosis 39	100	0.01
Mycoplasma pneumoniae M2192	Staphylococcus lugdunensis HKU09-01	100	0.02
Mycoplasma pneumoniae M2192	Staphylococcus saprophyticus ATCC 15305	100	0.02
Mycoplasma pneumoniae M2192	Corynebacterium ulcerans BR-AD22	100	0.01
Mycoplasma pneumoniae M2192	Staphylococcus equorum KS1039	100	0.02
Mycoplasma pneumoniae M2592	Staphylococcus aureus DSM 20231	100	0.02
Mycoplasma pneumoniae M2592	Staphylococcus carnosus LTH 3730	100	0.02
Mycoplasma pneumoniae M2592	Staphylococcus haemolyticus JCSC1435	100	0.01
Mycoplasma pneumoniae M2592	Staphylococcus xylosus HKUOPL8	100	0.01
Mycoplasma pneumoniae M2592	Staphylococcus schleiferi 2317-03	100	0.02
Mycoplasma pneumoniae M2592	Moorella thermoacetica DSM 521	96.43	0.01
Mycoplasma pneumoniae M2592	Listeria ivanovii WSLC 30151	100	0.02
Mycoplasma pneumoniae M2592	Listeria monocytogenes N1-011A	100	0.01
Mycoplasma pneumoniae M2592	Trueperella pyogenes TP6375	100	0.01
Mycoplasma pneumoniae M2592	Corynebacterium diphtheriae 31A	100	0.01
Mycoplasma pneumoniae M2592	Corynebacterium glutamicum ATCC 13032	100	0.01
Mycoplasma pneumoniae M2592	Corynebacterium pseudotuberculosis 39	100	0.01
Mycoplasma pneumoniae M2592	Staphylococcus lugdunensis HKU09-01	100	0.02
Mycoplasma pneumoniae M2592	Staphylococcus saprophyticus ATCC 15305	100	0.02
Mycoplasma pneumoniae M2592	Corynebacterium ulcerans BR-AD22	100	0.01
Mycoplasma pneumoniae M2592	Staphylococcus equorum KS1039	100	0.02
Mycoplasma pneumoniae Mac	Staphylococcus aureus DSM 20231	100	0.02
Mycoplasma pneumoniae Mac	Staphylococcus carnosus LTH 3730	100	0.02
Mycoplasma pneumoniae Mac	Staphylococcus haemolyticus JCSC1435	100	0.01
Mycoplasma pneumoniae Mac	Staphylococcus xylosus HKUOPL8	100	0.01
Mycoplasma pneumoniae Mac	Staphylococcus schleiferi 2317-03	100	0.02
Mycoplasma pneumoniae Mac	Moorella thermoacetica DSM 521	96.43	0.01
Mycoplasma pneumoniae Mac	Listeria ivanovii WSLC 30151	100	0.02
Mycoplasma pneumoniae Mac	Listeria monocytogenes N1-011A	100	0.01
Mycoplasma pneumoniae Mac	Trueperella pyogenes TP6375	100	0.01
Mycoplasma pneumoniae Mac	Corynebacterium diphtheriae 31A	100	0.01
Mycoplasma pneumoniae Mac	Corynebacterium glutamicum ATCC 13032	100	0.01
Mycoplasma pneumoniae Mac	Corynebacterium pseudotuberculosis 39	100	0.01
Mycoplasma pneumoniae Mac	Staphylococcus lugdunensis HKU09-01	100	0.02
Mycoplasma pneumoniae Mac	Staphylococcus saprophyticus ATCC 15305	100	0.02
Mycoplasma pneumoniae Mac	Corynebacterium ulcerans BR-AD22	100	0.01
Mycoplasma pneumoniae Mac	Staphylococcus equorum KS1039	100	0.02
Mycoplasma pneumoniae S355	Staphylococcus aureus DSM 20231	100	0.02
Mycoplasma pneumoniae S355	Staphylococcus carnosus LTH 3730	100	0.02
Mycoplasma pneumoniae S355	Staphylococcus haemolyticus JCSC1435	100	0.01
Mycoplasma pneumoniae S355	Staphylococcus xylosus HKUOPL8	100	0.01
Mycoplasma pneumoniae S355	Staphylococcus schleiferi 2317-03	100	0.02
Mycoplasma pneumoniae S355	Moorella thermoacetica DSM 521	96.43	0.01
Mycoplasma pneumoniae S355	Listeria ivanovii WSLC 30151	100	0.02
Mycoplasma pneumoniae S355	Listeria monocytogenes N1-011A	100	0.01
Mycoplasma pneumoniae S355	Trueperella pyogenes TP6375	100	0.01
Mycoplasma pneumoniae S355	Corynebacterium diphtheriae 31A	100	0.01
Mycoplasma pneumoniae S355	Corynebacterium glutamicum ATCC 13032	100	0.01
Mycoplasma pneumoniae S355	Corynebacterium pseudotuberculosis 39	100	0.01
Mycoplasma pneumoniae S355	Staphylococcus lugdunensis HKU09-01	100	0.02
Mycoplasma pneumoniae S355	Staphylococcus saprophyticus ATCC 15305	100	0.02
Mycoplasma pneumoniae S355	Corynebacterium ulcerans BR-AD22	100	0.01
Mycoplasma pneumoniae S355	Staphylococcus equorum KS1039	100	0.02
Mycoplasma pneumoniae C267	Staphylococcus aureus DSM 20231	100	0.02
Mycoplasma pneumoniae C267	Staphylococcus carnosus LTH 3730	100	0.02
Mycoplasma pneumoniae C267	Staphylococcus haemolyticus JCSC1435	100	0.01
Mycoplasma pneumoniae C267	Staphylococcus xylosus HKUOPL8	100	0.01
Mycoplasma pneumoniae C267	Staphylococcus schleiferi 2317-03	100	0.02
Mycoplasma pneumoniae C267	Moorella thermoacetica DSM 521	96.43	0.01
Mycoplasma pneumoniae C267	Listeria ivanovii WSLC 30151	100	0.02
Mycoplasma pneumoniae C267	Listeria monocytogenes N1-011A	100	0.01
Mycoplasma pneumoniae C267	Trueperella pyogenes TP6375	100	0.01
Mycoplasma pneumoniae C267	Corynebacterium diphtheriae 31A	100	0.01
Mycoplasma pneumoniae C267	Corynebacterium glutamicum ATCC 13032	100	0.01
Mycoplasma pneumoniae C267	Corynebacterium pseudotuberculosis 39	100	0.01
Mycoplasma pneumoniae C267	Staphylococcus lugdunensis HKU09-01	100	0.02
Mycoplasma pneumoniae C267	Staphylococcus saprophyticus ATCC 15305	100	0.02
Mycoplasma pneumoniae C267	Corynebacterium ulcerans BR-AD22	100	0.01
Mycoplasma pneumoniae C267	Staphylococcus equorum KS1039	100	0.02
Spiroplasma mirum ATCC 29335	Polynucleobacter asymbioticus QLW-P1DMWA-1	98.72	0.01
Staphylococcus lugdunensis N920143	Mycoplasma genitalium G-37	100	0.02
Staphylococcus lugdunensis N920143	Mycoplasma pneumoniae M29	100	0.02
Staphylococcus lugdunensis N920143	Ureaplasma parvum ATCC 27815	100	0.02
Staphylococcus lugdunensis FDAARGOS_141	Mycoplasma genitalium G-37	100	0.02
Staphylococcus lugdunensis FDAARGOS_141	Mycoplasma pneumoniae M29	100	0.02
Staphylococcus lugdunensis FDAARGOS_141	Ureaplasma parvum ATCC 27815	100	0.02
Staphylococcus lugdunensis FDAARGOS_143	Mycoplasma genitalium G-37	100	0.02
Staphylococcus lugdunensis FDAARGOS_143	Mycoplasma pneumoniae M29	100	0.02
Staphylococcus lugdunensis FDAARGOS_143	Ureaplasma parvum ATCC 27815	100	0.02
Mycoplasma bovis Hubei-1	Mycoplasma mycoides PG1	96.61	11.19
Mycoplasma bovis HB0801	Mycoplasma mycoides PG1	96.75	11.22
Mycoplasma bovis CQ-W70	Mycoplasma mycoides PG1	96.63	11.19
Mycoplasma bovis NM 2012	Mycoplasma mycoides PG1	96.86	11.22
Mycoplasma bovis HB0801-P115	Mycoplasma mycoides PG1	96.74	11.22
Mycoplasma bovis HB0801-P150	Mycoplasma mycoides PG1	96.74	11.22
Mycoplasma bovis HB0801-P180	Mycoplasma mycoides PG1	96.74	11.22
Staphylococcus saprophyticus FDAARGOS_168	Mycoplasma genitalium G-37	100	0.02
Staphylococcus saprophyticus FDAARGOS_168	Mycoplasma pneumoniae M29	100	0.02
Staphylococcus saprophyticus FDAARGOS_168	Ureaplasma parvum ATCC 27815	100	0.02
Staphylococcus saprophyticus FDAARGOS_137	Mycoplasma genitalium G-37	100	0.02
Staphylococcus saprophyticus FDAARGOS_137	Mycoplasma pneumoniae M29	100	0.02
Staphylococcus saprophyticus FDAARGOS_137	Ureaplasma parvum ATCC 27815	100	0.02
Borreliella garinii NMJW1	Thermus thermophilus HB8	98.51	0.01
Borreliella garinii SZ	Thermus thermophilus HB8	98.51	0.01
Bordetella holmesii F627	Bordetella pertussis J448	98.81	24.23
Bordetella holmesii H558	Bordetella pertussis J448	98.79	24.26
Bordetella holmesii 44057	Bordetella pertussis J448	98.78	24.27
Bordetella holmesii H903	Bordetella pertussis J448	98.78	24.26
Borrelia miyamotoi CT14D4	Thermus thermophilus HB8	98.51	0.01
Desulfitobacterium hafniense Y51	Mycoplasma genitalium G-37	96.43	0.01
Desulfitobacterium hafniense Y51	Ureaplasma parvum ATCC 27815	96.43	0.02
Burkholderia thailandensis H0587	Haloquadratum walsbyi NA	100	0.01
Burkholderia thailandensis E444	Haloquadratum walsbyi NA	100	0.01
Burkholderia thailandensis USAMRU Malaysia #20	Haloquadratum walsbyi NA	100	0.01
Burkholderia thailandensis E254	Haloquadratum walsbyi NA	100	0.01
Burkholderia thailandensis 2002721121	Haloquadratum walsbyi NA	100	0.01
Burkholderia vietnamiensis G4	Haloquadratum walsbyi NA	100	0.01
Burkholderia vietnamiensis AU1233	Haloquadratum walsbyi NA	100	0.01
Paenibacillus mucilaginosus KNP414	Mycoplasma genitalium G-37	96.51	0.01
Paenibacillus mucilaginosus KNP414	Ureaplasma parvum ATCC 27815	100	0.02
Paenibacillus mucilaginosus 3016	Mycoplasma genitalium G-37	96.51	0.01
Paenibacillus mucilaginosus 3016	Ureaplasma parvum ATCC 27815	100	0.02
Corynebacterium ulcerans 809	Mycoplasma genitalium G-37	100	0.01
Corynebacterium ulcerans 809	Mycoplasma pneumoniae M29	100	0.01
Corynebacterium ulcerans 809	Ureaplasma parvum ATCC 27815	100	0.02
Corynebacterium ulcerans 0102	Mycoplasma genitalium G-37	100	0.01
Corynebacterium ulcerans 0102	Mycoplasma pneumoniae M29	100	0.01
Corynebacterium ulcerans 0102	Ureaplasma parvum ATCC 27815	100	0.02
Corynebacterium ulcerans FRC58	Mycoplasma genitalium G-37	100	0.01
Corynebacterium ulcerans FRC58	Mycoplasma pneumoniae M29	100	0.01
Corynebacterium ulcerans FRC58	Ureaplasma parvum ATCC 27815	100	0.02
Corynebacterium ulcerans 210932	Mycoplasma genitalium G-37	100	0.01
Corynebacterium ulcerans 210932	Mycoplasma pneumoniae M29	100	0.01
Corynebacterium ulcerans 210932	Ureaplasma parvum ATCC 27815	100	0.02
Corynebacterium ulcerans 210931	Mycoplasma genitalium G-37	100	0.01
Corynebacterium ulcerans 210931	Mycoplasma pneumoniae M29	100	0.01
Corynebacterium ulcerans 210931	Ureaplasma parvum ATCC 27815	100	0.02
Corynebacterium ulcerans 05146	Mycoplasma genitalium G-37	100	0.01
Corynebacterium ulcerans 05146	Mycoplasma pneumoniae M29	100	0.01
Corynebacterium ulcerans 05146	Ureaplasma parvum ATCC 27815	100	0.02
Corynebacterium ulcerans 131001	Mycoplasma genitalium G-37	100	0.01
Corynebacterium ulcerans 131001	Mycoplasma pneumoniae M29	100	0.01
Corynebacterium ulcerans 131001	Ureaplasma parvum ATCC 27815	100	0.02
Streptococcus constellatus C232	Ureaplasma parvum ATCC 27815	96.47	0.02
Streptococcus constellatus C818	Ureaplasma parvum ATCC 27815	96.47	0.02
Bacillus clausii ENTPro	Ureaplasma parvum ATCC 27815	100	0.02
Bacillus weihenstephanensis KBAB4	Ureaplasma parvum ATCC 27815	100	0.02
Ureaplasma parvum ATCC 700970	Staphylococcus aureus DSM 20231	100	0.02
Ureaplasma parvum ATCC 700970	Staphylococcus carnosus LTH 3730	100	0.02
Ureaplasma parvum ATCC 700970	Staphylococcus haemolyticus JCSC1435	100	0.02
Ureaplasma parvum ATCC 700970	Staphylococcus xylosus HKUOPL8	100	0.02
Ureaplasma parvum ATCC 700970	Staphylococcus schleiferi 2317-03	100	0.02
Ureaplasma parvum ATCC 700970	Streptococcus salivarius NCTC 8618	97.65	0.02
Ureaplasma parvum ATCC 700970	Streptococcus suis 6407	97.65	0.02
Ureaplasma parvum ATCC 700970	Streptococcus thermophilus JIM 8232	97.65	0.03
Ureaplasma parvum ATCC 700970	Streptococcus parasanguinis ATCC 15912	97.65	0.02
Ureaplasma parvum ATCC 700970	Streptococcus dysgalactiae AC-2713	97.65	0.02
Ureaplasma parvum ATCC 700970	Streptococcus iniae SF1	97.62	0.02
Ureaplasma parvum ATCC 700970	Enterococcus hirae ATCC 9790	96.47	0.02
Ureaplasma parvum ATCC 700970	Bacillus amyloliquefaciens DSM 7	99.86	0.02
Ureaplasma parvum ATCC 700970	Bacillus anthracis 2002013094	99.85	0.02
Ureaplasma parvum ATCC 700970	Bacillus cereus ATCC 14579	100	0.02
Ureaplasma parvum ATCC 700970	Bacillus coagulans ATCC 7050	100	0.02
Ureaplasma parvum ATCC 700970	Bacillus licheniformis DSM 13	100	0.02
Ureaplasma parvum ATCC 700970	Bacillus megaterium ATCC 14581	100	0.02
Ureaplasma parvum ATCC 700970	Lysinibacillus sphaericus 2362	100	0.02
Ureaplasma parvum ATCC 700970	Moorella thermoacetica DSM 521	96.43	0.02
Ureaplasma parvum ATCC 700970	Listeria monocytogenes N1-011A	100	0.02
Ureaplasma parvum ATCC 700970	Trueperella pyogenes TP6375	100	0.02
Ureaplasma parvum ATCC 700970	Corynebacterium diphtheriae 31A	100	0.02
Ureaplasma parvum ATCC 700970	Corynebacterium glutamicum ATCC 13032	100	0.02
Ureaplasma parvum ATCC 700970	Corynebacterium pseudotuberculosis 39	100	0.02
Ureaplasma parvum ATCC 700970	Staphylococcus lugdunensis HKU09-01	100	0.02
Ureaplasma parvum ATCC 700970	Staphylococcus saprophyticus ATCC 15305	100	0.02
Ureaplasma parvum ATCC 700970	Desulfitobacterium hafniense DCB-2	96.43	0.02
Ureaplasma parvum ATCC 700970	Paenibacillus mucilaginosus K02	100	0.02
Ureaplasma parvum ATCC 700970	Corynebacterium ulcerans BR-AD22	100	0.02
Ureaplasma parvum ATCC 700970	Streptococcus constellatus C1050	96.47	0.02
Ureaplasma parvum ATCC 700970	Bacillus clausii KSM-K16	100	0.02
Ureaplasma parvum ATCC 700970	Bacillus weihenstephanensis WSBC 10204	100	0.02
Ureaplasma parvum ATCC 700970	Corynebacterium simulans PES1	100	0.02
Ureaplasma parvum ATCC 700970	Pediococcus claussenii ATCC BAA-344	100	0.02
Ureaplasma parvum ATCC 700970	Staphylococcus equorum KS1039	100	0.02
Ureaplasma parvum ATCC 700970	Streptococcus gallolyticus ATCC 43143	97.65	0.02
Ureaplasma parvum ATCC 700970	Lactobacillus backii TMW 1.1989	100	0.02
Ureaplasma parvum ATCC 700970	Bacillus velezensis YAU B9601-Y2	100	0.02
Ureaplasma parvum SV3F4	Staphylococcus aureus DSM 20231	100	0.02
Ureaplasma parvum SV3F4	Staphylococcus carnosus LTH 3730	100	0.02
Ureaplasma parvum SV3F4	Staphylococcus haemolyticus JCSC1435	100	0.02
Ureaplasma parvum SV3F4	Staphylococcus xylosus HKUOPL8	100	0.02
Ureaplasma parvum SV3F4	Staphylococcus schleiferi 2317-03	100	0.02
Ureaplasma parvum SV3F4	Streptococcus salivarius NCTC 8618	97.65	0.02
Ureaplasma parvum SV3F4	Streptococcus suis 6407	97.65	0.02
Ureaplasma parvum SV3F4	Streptococcus thermophilus JIM 8232	97.65	0.03
Ureaplasma parvum SV3F4	Streptococcus parasanguinis ATCC 15912	97.65	0.02
Ureaplasma parvum SV3F4	Streptococcus dysgalactiae AC-2713	97.65	0.02
Ureaplasma parvum SV3F4	Streptococcus iniae SF1	97.62	0.02
Ureaplasma parvum SV3F4	Enterococcus hirae ATCC 9790	96.47	0.02
Ureaplasma parvum SV3F4	Bacillus amyloliquefaciens DSM 7	99.86	0.02
Ureaplasma parvum SV3F4	Bacillus anthracis 2002013094	99.85	0.02
Ureaplasma parvum SV3F4	Bacillus cereus ATCC 14579	100	0.02
Ureaplasma parvum SV3F4	Bacillus coagulans ATCC 7050	100	0.02
Ureaplasma parvum SV3F4	Bacillus licheniformis DSM 13	100	0.02
Ureaplasma parvum SV3F4	Bacillus megaterium ATCC 14581	100	0.02
Ureaplasma parvum SV3F4	Lysinibacillus sphaericus 2362	100	0.02
Ureaplasma parvum SV3F4	Moorella thermoacetica DSM 521	96.43	0.02
Ureaplasma parvum SV3F4	Listeria monocytogenes N1-011A	100	0.02
Ureaplasma parvum SV3F4	Trueperella pyogenes TP6375	100	0.02
Ureaplasma parvum SV3F4	Corynebacterium diphtheriae 31A	100	0.02
Ureaplasma parvum SV3F4	Corynebacterium glutamicum ATCC 13032	100	0.02
Ureaplasma parvum SV3F4	Corynebacterium pseudotuberculosis 39	100	0.02
Ureaplasma parvum SV3F4	Staphylococcus lugdunensis HKU09-01	100	0.02
Ureaplasma parvum SV3F4	Staphylococcus saprophyticus ATCC 15305	100	0.02
Ureaplasma parvum SV3F4	Desulfitobacterium hafniense DCB-2	96.43	0.02
Ureaplasma parvum SV3F4	Paenibacillus mucilaginosus K02	100	0.02
Ureaplasma parvum SV3F4	Corynebacterium ulcerans BR-AD22	100	0.02
Ureaplasma parvum SV3F4	Streptococcus constellatus C1050	96.47	0.02
Ureaplasma parvum SV3F4	Bacillus clausii KSM-K16	100	0.02
Ureaplasma parvum SV3F4	Bacillus weihenstephanensis WSBC 10204	100	0.02
Ureaplasma parvum SV3F4	Corynebacterium simulans PES1	100	0.02
Ureaplasma parvum SV3F4	Pediococcus claussenii ATCC BAA-344	100	0.02
Ureaplasma parvum SV3F4	Staphylococcus equorum KS1039	100	0.02
Ureaplasma parvum SV3F4	Streptococcus gallolyticus ATCC 43143	97.65	0.02
Ureaplasma parvum SV3F4	Lactobacillus backii TMW 1.1989	100	0.02
Ureaplasma parvum SV3F4	Bacillus velezensis YAU B9601-Y2	100	0.02
Corynebacterium simulans Wattiau	Ureaplasma parvum ATCC 27815	100	0.02
Pediococcus claussenii TMW 2.53	Mycoplasma genitalium G-37	100	0.02
Pediococcus claussenii TMW 2.53	Ureaplasma parvum ATCC 27815	100	0.02
Pediococcus claussenii TMW 2.54	Mycoplasma genitalium G-37	100	0.02
Pediococcus claussenii TMW 2.54	Ureaplasma parvum ATCC 27815	100	0.02
Bifidobacterium longum CCUG30698	Mycoplasma genitalium G-37	100	0.01
Bifidobacterium longum CCUG30698	Ureaplasma parvum ATCC 27815	100	0.02
Staphylococcus equorum C2014	Mycoplasma genitalium G-37	100	0.02
Staphylococcus equorum C2014	Mycoplasma pneumoniae M29	100	0.02
Staphylococcus equorum C2014	Ureaplasma parvum ATCC 27815	100	0.02
Staphylococcus equorum KM1031	Mycoplasma genitalium G-37	100	0.02
Staphylococcus equorum KM1031	Mycoplasma pneumoniae M29	100	0.02
Staphylococcus equorum KM1031	Ureaplasma parvum ATCC 27815	100	0.02
Streptococcus gallolyticus UCN34	Ureaplasma parvum ATCC 27815	97.65	0.02
Streptococcus gallolyticus ATCC BAA-2069	Ureaplasma parvum ATCC 27815	97.65	0.03
Lactobacillus backii TMW 1.1988	Mycoplasma genitalium G-37	100	0.01
Lactobacillus backii TMW 1.1988	Ureaplasma parvum ATCC 27815	100	0.02
Lactobacillus backii TMW 1.1991	Mycoplasma genitalium G-37	100	0.01
Lactobacillus backii TMW 1.1991	Ureaplasma parvum ATCC 27815	100	0.02
Lactobacillus backii TMW 1.1992	Mycoplasma genitalium G-37	100	0.01
Lactobacillus backii TMW 1.1992	Ureaplasma parvum ATCC 27815	100	0.02
Lactobacillus backii TMW 1.2002	Mycoplasma genitalium G-37	100	0.01
Lactobacillus backii TMW 1.2002	Ureaplasma parvum ATCC 27815	100	0.02
Bacillus velezensis FZB42	Ureaplasma parvum ATCC 27815	100	0.02
Bacillus velezensis AS43.3	Ureaplasma parvum ATCC 27815	96.69	0.05
Bacillus velezensis UCMB5036	Ureaplasma parvum ATCC 27815	100	0.02
Bacillus velezensis UCMB-5033	Ureaplasma parvum ATCC 27815	100	0.02
Bacillus velezensis UCMB5113	Ureaplasma parvum ATCC 27815	100	0.02
Bacillus velezensis NAU-B3	Ureaplasma parvum ATCC 27815	100	0.02
Bacillus velezensis TrigoCor1448	Ureaplasma parvum ATCC 27815	100	0.02
Bacillus velezensis SQR9	Ureaplasma parvum ATCC 27815	100	0.02
Bacillus velezensis JS25R	Ureaplasma parvum ATCC 27815	100	0.02
Bacillus velezensis YJ11-1-4	Ureaplasma parvum ATCC 27815	100	0.02
Bacillus velezensis G341	Ureaplasma parvum ATCC 27815	100	0.02
Bacillus velezensis CC09	Ureaplasma parvum ATCC 27815	100	0.02
Bacillus velezensis SB1216	Ureaplasma parvum ATCC 27815	100	0.02
Bacillus velezensis S3-1	Ureaplasma parvum ATCC 27815	100	0.02
Bacillus velezensis LS69	Ureaplasma parvum ATCC 27815	100	0.02
Bacillus velezensis 9912D	Ureaplasma parvum ATCC 27815	100	0.02
Polynucleobacter asymbioticus MWH-RechtKolB	Spiroplasma mirum SMCA	98.72	0.01
Polynucleobacter asymbioticus MWH-RechtKol4	Spiroplasma mirum SMCA	98.72	0.01
Polynucleobacter asymbioticus Tro8F10W22	Spiroplasma mirum SMCA	98.72	0.01
Haloquadratum walsbyi DSM 16790 = HBSQ001	Burkholderia glumae ATCC 33617	98.18	0
Haloquadratum walsbyi DSM 16790 = HBSQ001	Burkholderia vietnamiensis LMG 10929	98.6	0
